# Supplementary material for: Comparative Transcriptome Analysis Reveals Key Functions of MiMYB Gene Family in Macadamia Nut Pericarp Formation
Source: Int J Mol Sci. 2024 Jun 21;25(13):6840. doi: 10.3390/ijms25136840 (PMC11241416; doi:10.3390/ijms25136840)
Supplement: Supplementary file 1 [file ijms-25-06840-s001.zip]

Archive with 12 entries (12 files):
- Supplement Table 1 genome comparion.xlsx
- Supplement Table 10 MiMYBs.xlsx
- Supplement Table 11 Database and software for transcriptome analysis.xlsx
- Supplement Table 12 Primers of 14 MiMYBs.xlsx
- Supplement Table 2 KEGG.xlsx
- Supplement Table 3 GO.xlsx
- Supplement Table 4 Different TFs.xlsx
- Supplement Table 5 upregulated genes.xlsx
- Supplement Table 6 downregulated genes.xlsx
- Supplement Table 7 Flavonoid.xlsx
- Supplement Table 8 Phenylpropanoid.xlsx
- Supplement Table 9 Cutin.xlsx
