# Supplementary material for: Comparative Transcriptome Analysis Reveals Key Functions of MiMYB Gene Family in Macadamia Nut Pericarp Formation
Source: Int J Mol Sci. 2024 Jun 21;25(13):6840. doi: 10.3390/ijms25136840 (PMC11241416; doi:10.3390/ijms25136840)
Supplement: Supplementary file 1 [file ijms-25-06840-s001.zip › Supplement Table 1 genome comparion.xlsx]

## Sheet: compared with the specified ref
Sample	Total Reads	Mapped Reads	Uniq Mapped Reads	Multiple Map Reads	Reads Map to '+'	Reads Map to '-'
A38-1	45544266	41,416,527 (90.94%)	39,741,663 (87.26%)	1,674,864 (3.68%)	22,021,140 (48.35%)	22,053,933 (48.42%)
A38-2	52101222	47,030,435 (90.27%)	45,087,136 (86.54%)	1,943,299 (3.73%)	24,975,670 (47.94%)	25,030,873 (48.04%)
A38-3	42922404	38,600,445 (89.93%)	37,017,353 (86.24%)	1,583,092 (3.69%)	20,546,226 (47.87%)	20,577,587 (47.94%)
Guire No.1-1	49723256	44,603,417 (89.70%)	42,465,306 (85.40%)	2,138,111 (4.30%)	24,076,346 (48.42%)	24,147,699 (48.56%)
Guire No.1-2	44529530	40,042,872 (89.92%)	38,316,284 (86.05%)	1,726,588 (3.88%)	21,409,695 (48.08%)	21,470,771 (48.22%)
Guire No.1-3	47261520	42,442,427 (89.80%)	40,560,272 (85.82%)	1,882,155 (3.98%)	22,748,065 (48.13%)	22,806,126 (48.26%)
HAES900-1	41134916	36,981,799 (89.90%)	35,317,273 (85.86%)	1,664,526 (4.05%)	19,888,913 (48.35%)	19,896,524 (48.37%)
HAES900-2	40605114	36,334,737 (89.48%)	34,699,482 (85.46%)	1,635,255 (4.03%)	19,537,889 (48.12%)	19,554,095 (48.16%)
HAES900-3	46381966	40,595,164 (87.52%)	38,766,762 (83.58%)	1,828,402 (3.94%)	21,813,469 (47.03%)	21,782,846 (46.96%)
