# Supplementary material for: Comparative Transcriptome Analysis Reveals Key Functions of MiMYB Gene Family in Macadamia Nut Pericarp Formation
Source: Int J Mol Sci. 2024 Jun 21;25(13):6840. doi: 10.3390/ijms25136840 (PMC11241416; doi:10.3390/ijms25136840)
Supplement: Supplementary file 1 [file ijms-25-06840-s001.zip › Supplement Table 10 MiMYBs.xlsx]

## Sheet: MiMYBs
2R	3R	4R	1R		SMART database no SANT domain
LOC122070266	LOC122085159	LOC122089825	LOC122071142		LOC122067908						Sequence ID	Number of Amino Acid	Molecular Weight	Theoretical pI	Instability Index	Aliphatic Index	Grand Average of Hydropathicity		Gene_ID	A38	Guire No.1	HAES900		DEG MYBs
LOC122094675		LOC122061219	LOC122075462		LOC122080257			2R	LOC122070266		LOC122070266	237	27063.3	8.56	63.41	62.49	-0.895		LOC122070266	11.5177	10.5669	4.66062		LOC122077931
LOC122077931			LOC122089286		LOC122083308				LOC122094675		LOC122094675	1101	120530	5.77	44.73	72.6	-0.544		LOC122094675	25.4425	23.2638	31.0459		LOC122083708
LOC122079910			LOC122091288						LOC122077931		LOC122077931	330	35894.3	8.76	65.2	68.58	-0.607		LOC122077931	22.3306	23.0045	7.59062		LOC122072931
LOC122090115									LOC122079910		LOC122079910	294	31260.7	6.76	43.7	63.1	-0.616		LOC122079910	14.647	13.9594	12.125		LOC122087137
LOC122079039									LOC122090115		LOC122090115	342	39430.7	5.57	62.54	58.74	-0.864		LOC122090115	21.7579	22.9637	32.9339		LOC122070266
LOC122058067									LOC122079039		LOC122079039	342	37953	6.5	44.83	56.78	-0.678		LOC122079039	0	0	0		LOC122083471
LOC122091089									LOC122058067		LOC122058067	356	40932.7	9.4	59.25	71.32	-0.926		LOC122058067	10.2712	16.7148	12.826		LOC122085905
LOC122078025									LOC122091089		LOC122091089	393	44816.1	9.23	62.34	75.19	-0.737		LOC122091089	2.19968	2.35921	1.37116		LOC122089416
LOC122081839									LOC122078025		LOC122078025	392	42877.8	5.35	56.76	66.66	-0.503		LOC122078025	0.91979	0.617944	0.791609		LOC122078715
LOC122086936									LOC122081839		LOC122081839	285	32131.1	5.07	48.24	69.16	-0.684		LOC122081839	0.615735	3.32675	2.11386		LOC122073805
LOC122089129									LOC122086936		LOC122086936	267	29918.4	5.84	65.07	67.6	-0.885		LOC122086936	0.127863	0.159149	0		LOC122089330
LOC122073805									LOC122089129		LOC122089129	649	74341.1	7.95	55.3	73.07	-0.855		LOC122089129	17.7705	23.3029	17.4314		LOC122080939
LOC122080939									LOC122073805		LOC122073805	102	11395.8	9.19	73.83	73.63	-0.88		LOC122073805	15.4846	5.31701	44.5443		LOC122060444
LOC122073988									LOC122080939		LOC122080939	348	38921	5.75	67.77	69.86	-0.585		LOC122080939	1.58076	6.64022	8.24555		LOC122085734
LOC122078715									LOC122073988		LOC122073988	1030	110844	4.94	46.77	67.05	-0.577		LOC122073988	13.8904	14.0214	13.8833		LOC122071068
LOC122072931									LOC122078715		LOC122078715	223	25476.9	6.76	55.17	75.96	-0.66		LOC122078715	1.35831	5.74373	1.25092		LOC122073510
LOC122077549									LOC122072931		LOC122072931	250	27160.3	9.54	53.08	64.84	-0.65		LOC122072931	3.40374	8.81137	0.842516		LOC122074779
LOC122076212									LOC122077549		LOC122077549	211	23664.4	8.21	56.77	60.09	-1.012		LOC122077549	0	0	0		LOC122091217
LOC122072095									LOC122076212		LOC122076212	417	46132.6	6.35	60.35	49.14	-0.789		LOC122076212	0	0	0		LOC122081839
LOC122080976									LOC122072095		LOC122072095	327	36512.9	5.46	49.48	68.29	-0.523		LOC122072095	0.01864	1.17604	0		LOC122072095
LOC122085905									LOC122080976		LOC122080976	228	26340.5	6.37	55.17	66.27	-0.934		LOC122080976	13.1585	11.6974	9.95195		LOC122061219
LOC122063738									LOC122085905		LOC122085905	225	26282.6	6.13	57.77	77.51	-0.861		LOC122085905	0.52385	5.31453	0.731984		LOC122075826
LOC122083378									LOC122063738		LOC122063738	311	34009.8	6.73	52.25	55.53	-0.735		LOC122063738	35.9801	29.9552	17.5817		LOC122063738
LOC122082443									LOC122083378		LOC122083378	332	36302.6	8.19	62.96	67.26	-0.636		LOC122083378	60.0608	79.8407	52.1898		LOC122081545
LOC122086324									LOC122082443		LOC122082443	3188	348659	6.1	49.64	68.32	-0.611		LOC122082443	18.1206	15.6835	17.5329		LOC122088801
LOC122061563									LOC122086324		LOC122086324	405	45010.7	6.03	54.32	71.23	-0.527		LOC122086324	0.82643	1.29579	2.4691
LOC122087137									LOC122061563		LOC122061563	308	34354.6	8.24	58.32	69.09	-0.805		LOC122061563	18.1849	20.2766	25.1362
LOC122072102									LOC122087137		LOC122087137	240	27168.3	7.86	60.95	57.25	-0.857		LOC122087137	24.5376	15.4204	11.5158
LOC122073510									LOC122072102		LOC122072102	316	35738.2	6.39	57.07	70.09	-0.703		LOC122072102	0	0.119919	0
LOC122078048									LOC122073510		LOC122073510	318	36150.1	9.11	68.96	54.34	-0.882		LOC122073510	1.03465	2.66658	1.22572
LOC122072661									LOC122078048		LOC122078048	429	49903.2	6.36	55.07	62.05	-0.81		LOC122078048	0	0	0
LOC122062745									LOC122072661		LOC122072661	353	39086.7	7.57	58.59	61.87	-0.676		LOC122072661	0.006971	0.183871	0.0711163
LOC122061336									LOC122062745		LOC122062745	343	37497.9	5.82	41.42	66.3	-0.608		LOC122062745	0.0884053	0.068867	0.1388
LOC122060520									LOC122061336		LOC122061336	310	34886.9	6.39	54.09	66.39	-0.695		LOC122061336	0.027381	0.0893253	0.0554007
LOC122063950									LOC122060520		LOC122060520	440	49943.7	6.26	50.32	64.07	-0.788		LOC122060520	0	0	0
LOC122091217									LOC122063950		LOC122063950	251	29480.3	8.93	63.18	66.85	-0.871		LOC122063950	0	0.012319	0
LOC122060444									LOC122091217		LOC122091217	245	27956.6	7.67	53.43	67.27	-0.709		LOC122091217	0.337643	6.9243	0.188983
LOC122066502									LOC122060444		LOC122060444	273	31549.6	9.06	44.3	70.7	-1.028		LOC122060444	27.0571	79.8248	12.3922
LOC122081545									LOC122066502		LOC122066502	245	28270.9	6.96	61.61	68.9	-0.7		LOC122066502	0	0.456596	0
LOC122083689									LOC122081545		LOC122081545	358	40495.1	8.72	59.51	56.68	-0.772		LOC122081545	0.454381	0.877913	1.73567
LOC122074779									LOC122083689		LOC122083689	294	31579	6.22	53.64	64.42	-0.592		LOC122083689	16.3391	11.6851	15.5944
LOC122068894									LOC122074779		LOC122074779	250	27044	9.15	56.52	62.04	-0.663		LOC122074779	24.9834	40.9071	2.39168
LOC122071068									LOC122068894		LOC122068894	345	38864.4	5.02	49.39	77.13	-0.67		LOC122068894	0	0	0
LOC122075826									LOC122071068		LOC122071068	294	33646.6	8.78	48.79	59.97	-0.871		LOC122071068	23.1799	18.4521	39.775
LOC122093313									LOC122075826		LOC122075826	294	33535.7	6.52	47.67	67.35	-0.832		LOC122075826	0.158197	0	1.60834
LOC122061939									LOC122093313		LOC122093313	119	13952.2	9.97	44.01	74.71	-0.813		LOC122093313	0	0	0
LOC122083708									LOC122061939		LOC122061939	728	80213.1	9.68	68.32	57.21	-1.162		LOC122061939	3.69376	5.7222	5.97305
LOC122085532									LOC122083708		LOC122083708	240	26759.4	9.06	54.12	74.83	-0.634		LOC122083708	6.35902	4.4116	12.619
LOC122081214									LOC122085532		LOC122085532	308	35125.2	9.18	61.54	52.47	-0.936		LOC122085532	9.87481	18.2849	17.1434
LOC122089416									LOC122081214		LOC122081214	321	35781.8	8.68	56.97	81.68	-0.447		LOC122081214	8.15722	10.0844	9.14698
LOC122088801									LOC122089416		LOC122089416	330	37422.6	9.11	50.26	75.61	-0.798		LOC122089416	11.7883	37.6459	10.1163
LOC122085734									LOC122088801		LOC122088801	320	35630.7	5.17	56.73	70.69	-0.627		LOC122088801	0.736483	3.00038	3.82849
LOC122089330									LOC122085734		LOC122085734	393	44852.2	9.23	62.34	74.94	-0.748		LOC122085734	6.94829	0.489943	5.35399
LOC122066430									LOC122089330		LOC122089330	657	75352.7	8.5	55.68	66.7	-0.975		LOC122089330	44.7818	22.2683	27.5568
LOC122083471									LOC122066430		LOC122066430	283	31500.5	8.31	57.81	69.72	-0.644		LOC122066430	3.98631	3.70641	2.68729
									LOC122083471		LOC122083471	330	37485.6	9.03	49.94	75.61	-0.812		LOC122083471	10.395	23.1404	14.5524
								3R	LOC122085159		LOC122085159	347	38508.5	7.71	43.17	77.84	-0.465		LOC122085159	0	0	0
								4R	LOC122089825		LOC122089825	710	77282.3	6.13	49.68	66.54	-0.621		LOC122089825	6.31729	6.00442	5.69233
									LOC122061219		LOC122061219	886	100390	9.44	72.18	57.08	-0.925		LOC122061219	0.2127	0.994424	0.805628
								1R	LOC122071142		LOC122071142	631	71299.1	5.81	51.42	80.76	-0.391		LOC122071142	2.36843	2.79344	2.28816
									LOC122075462		LOC122075462	563	62353.3	5.06	37.28	81.94	-0.363		LOC122075462	6.30822	6.63956	6.64184
									LOC122089286		LOC122089286	82	9263.04	6.91	74.61	54.76	-1.145		LOC122089286	0.021719	0	0
									LOC122091288		LOC122091288	255	27863.1	5.31	37.62	71.61	-0.564		LOC122091288	0.0589253	0.0332693	0.0609873
														rna-XM_042658891.1	LOC122089286
LOC122089286	82		gene-	LOC122070266	gene-LOC122070266									rna-XM_042638443.1	LOC122073805
LOC122073805	102		gene-	LOC122094675	gene-LOC122094675									rna-XM_042663606.1	LOC122093313
LOC122093313	119		gene-	LOC122077931	gene-LOC122077931									rna-XM_042643510.1	LOC122077549
LOC122077549	211		gene-	LOC122079910	gene-LOC122079910									rna-XM_042644816.1	LOC122078715
LOC122078715	223		gene-	LOC122090115	gene-LOC122090115									rna-XM_042654515.1	LOC122085905
LOC122085905	225		gene-	LOC122079039	gene-LOC122079039									rna-XM_042647878.1	LOC122080976
LOC122080976	228		gene-	LOC122058067	gene-LOC122058067									rna-XM_042634387.1	LOC122070266
LOC122070266	237		gene-	LOC122091089	gene-LOC122091089									rna-XM_042651592.1	LOC122083708
LOC122083708	240		gene-	LOC122078025	gene-LOC122078025									rna-XM_042656145.1	LOC122087137
LOC122087137	240		gene-	LOC122081839	gene-LOC122081839									rna-XM_042630318.1	LOC122066502
LOC122066502	245		gene-	LOC122086936	gene-LOC122086936									rna-XM_042661065.1	LOC122091217
LOC122091217	245		gene-	LOC122089129	gene-LOC122089129									rna-XM_042637369.1	LOC122072931
LOC122072931	250		gene-	LOC122073805	gene-LOC122073805									rna-XM_042639744.1	LOC122074779
LOC122074779	250		gene-	LOC122080939	gene-LOC122080939									rna-XM_042627637.1	LOC122063950
LOC122063950	251		gene-	LOC122073988	gene-LOC122073988									rna-XM_042661148.1	LOC122091288
LOC122091288	255		gene-	LOC122078715	gene-LOC122078715									rna-XM_042655852.1	LOC122086936
LOC122086936	267		gene-	LOC122072931	gene-LOC122072931									rna-XM_042623534.1	LOC122060444
LOC122060444	273		gene-	LOC122077549	gene-LOC122077549									rna-XM_042630232.1	LOC122066430
LOC122066430	283		gene-	LOC122076212	gene-LOC122076212									rna-XM_042649188.1	LOC122081839
LOC122081839	285		gene-	LOC122072095	gene-LOC122072095									rna-XM_042635332.1	LOC122071068
LOC122071068	294		gene-	LOC122080976	gene-LOC122080976									rna-XM_042640995.1	LOC122075826
LOC122075826	294		gene-	LOC122085905	gene-LOC122085905									rna-XM_042646696.1	LOC122079910
LOC122079910	294		gene-	LOC122063738	gene-LOC122063738									rna-XM_042651581.1	LOC122083689
LOC122083689	294		gene-	LOC122083378	gene-LOC122083378									rna-XM_042624885.1	LOC122061563
LOC122061563	308		gene-	LOC122082443	gene-LOC122082443									rna-XM_042654008.1	LOC122085532
LOC122085532	308		gene-	LOC122086324	gene-LOC122086324									rna-XM_042624568.1	LOC122061336
LOC122061336	310		gene-	LOC122061563	gene-LOC122061563									rna-XM_042627437.1	LOC122063738
LOC122063738	311		gene-	LOC122087137	gene-LOC122087137									rna-XM_042636647.1	LOC122072102
LOC122072102	316		gene-	LOC122072102	gene-LOC122072102									rna-XM_042638101.1	LOC122073510
LOC122073510	318		gene-	LOC122073510	gene-LOC122073510									rna-XM_042658132.1	LOC122088801
LOC122088801	320		gene-	LOC122078048	gene-LOC122078048									rna-XM_042648234.1	LOC122081214
LOC122081214	321		gene-	LOC122072661	gene-LOC122072661									rna-XM_042636639.1	LOC122072095
LOC122072095	327		gene-	LOC122062745	gene-LOC122062745									rna-XM_042643817.1	LOC122077931
LOC122077931	330		gene-	LOC122061336	gene-LOC122061336									rna-XM_042651291.1	LOC122083471
LOC122083471	330		gene-	LOC122060520	gene-LOC122060520									rna-XM_042659169.1	LOC122089416
LOC122089416	330		gene-	LOC122063950	gene-LOC122063950									rna-XM_042651151.1	LOC122083378
LOC122083378	332		gene-	LOC122091217	gene-LOC122091217									rna-XM_042645263.1	LOC122079039
LOC122079039	342		gene-	LOC122060444	gene-LOC122060444									rna-XM_042659959.1	LOC122090115
LOC122090115	342		gene-	LOC122066502	gene-LOC122066502									rna-XM_042626389.1	LOC122062745
LOC122062745	343		gene-	LOC122081545	gene-LOC122081545									rna-XM_042632805.1	LOC122068894
LOC122068894	345		gene-	LOC122083689	gene-LOC122083689									rna-XM_042653616.1	LOC122085159
LOC122085159	347		gene-	LOC122074779	gene-LOC122074779									rna-XM_042647838.1	LOC122080939
LOC122080939	348		gene-	LOC122068894	gene-LOC122068894									rna-XM_042637041.1	LOC122072661
LOC122072661	353		gene-	LOC122071068	gene-LOC122071068									rna-XM_042620496.1	LOC122058067
LOC122058067	356		gene-	LOC122075826	gene-LOC122075826									rna-XM_042648717.1	LOC122081545
LOC122081545	358		gene-	LOC122093313	gene-LOC122093313									rna-XM_042643901.1	LOC122078025
LOC122078025	392		gene-	LOC122061939	gene-LOC122061939									rna-XM_042654262.1	LOC122085734
LOC122085734	393		gene-	LOC122083708	gene-LOC122083708									rna-XM_042660919.1	LOC122091089
LOC122091089	393		gene-	LOC122085532	gene-LOC122085532									rna-XM_042655087.1	LOC122086324
LOC122086324	405		gene-	LOC122081214	gene-LOC122081214									rna-XM_042641536.1	LOC122076212
LOC122076212	417		gene-	LOC122089416	gene-LOC122089416									rna-XM_042643923.1	LOC122078048
LOC122078048	429		gene-	LOC122088801	gene-LOC122088801									rna-XM_042623631.1	LOC122060520
LOC122060520	440		gene-	LOC122085734	gene-LOC122085734									rna-XM_042640498.1	LOC122075462
LOC122075462	563		gene-	LOC122089330	gene-LOC122089330									rna-XM_042635438.1	LOC122071142
LOC122071142	631		gene-	LOC122066430	gene-LOC122066430									rna-XM_042658618.1	LOC122089129
LOC122089129	649		gene-	LOC122083471	gene-LOC122083471									rna-XM_042658974.1	LOC122089330
LOC122089330	657		gene-	LOC122085159	gene-LOC122085159									rna-XM_042659531.1	LOC122089825
LOC122089825	710		gene-	LOC122089825	gene-LOC122089825									rna-XM_042625522.1	LOC122061939
LOC122061939	728		gene-	LOC122061219	gene-LOC122061219									rna-XM_042624431.1	LOC122061219
LOC122061219	886		gene-	LOC122071142	gene-LOC122071142									rna-XM_042638744.1	LOC122073988
LOC122073988	1030		gene-	LOC122075462	gene-LOC122075462									rna-XM_042665257.1	LOC122094675
LOC122094675	1101		gene-	LOC122089286	gene-LOC122089286									rna-XM_042650005.1	LOC122082443
LOC122082443	3188		gene-	LOC122091288	gene-LOC122091288
