# Supplementary material for: Comparative Transcriptome Analysis Reveals Key Functions of MiMYB Gene Family in Macadamia Nut Pericarp Formation
Source: Int J Mol Sci. 2024 Jun 21;25(13):6840. doi: 10.3390/ijms25136840 (PMC11241416; doi:10.3390/ijms25136840)
Supplement: Supplementary file 1 [file ijms-25-06840-s001.zip › Supplement Table 11 Database and software for transcriptome analysis.xlsx]

## Sheet: Database and website for transc
Database and software for transcriptome analysis
Tools	Description	Linkages
HISAT2	A spliced read mapper for RNA-Seq	http://ccb.jhu.edu/software/hisat2/index.shtml
StringTie	Transcript assembly for RNA-Seq	https://ccb.jhu.edu/software/stringtie/index.shtml
ASprofile	ASprofile is a suite of programs for extracting, quantifying and comparing alternative splicing (AS) events from RNA-seq data	http://ccb.jhu.edu/software/ASprofile/
BLAST	Basic Local Alignment Search Tool	http://blast.ncbi.nlm.nih.gov/Blast.cgi
DESeq2	Differential gene expression analysis based on the negative binomial distribution	https://bioconductor.org/packages/release/bioc/html/DESeq2.html
EBSeq	An R package for RNA-Seq Differential Expression Analysis based on Bayesian approach	https://www.biostat.wisc.edu/~kendzior/EBSEQ/
Cytoscape	An open source software platform for visualizing complex networks	http://www.cytoscape.org/
topGO	An R package for gene ontology enrichment analysis	https://bioconductor.org/packages/release/bioc/html/topGO.html
rMATs	MATS is a computational tool to detect differential alternative splicing events from RNA-Seq data.	http://rnaseq-mats.sourceforge.net/
TFBStools	An R package for the analysis and manipulation of transcription factor binding sites.	http://www.bioconductor.org/packages/release/bioc/html/TFBSTools.html
NR	non-redundant protein sequence database	ftp://ftp.ncbi.nih.gov/blast/db/
Swiss-Prot	A manually annotated, non-redundant protein sequence database	http://www.uniprot.org/
GO	Gene Ontology database	http://www.geneontology.org/
COG	The database of Clusters of Orthologous Groups of proteins	http://www.ncbi.nlm.nih.gov/COG/
KOG	The database of Clusters of Protein homology	http://www.ncbi.nlm.nih.gov/KOG/
Pfam	The database of Homologous protein family	http://pfam.xfam.org/
KEGG	The database of Kyoto Encyclopedia of Genes and Genomes	http://www.genome.jp/kegg/
STRING	Search Tool for the Retrieval of Interacting Genes/Proteins	http://www.string-db.org/
Ensembl	Ensembl is a genome browser for vertebrate genomes that supports research in comparative genomics, evolution, sequence variation and transcriptional regulation.	http://asia.ensembl.org/index.html
