# Supplementary material for: Comparative Transcriptome Analysis Reveals Key Functions of MiMYB Gene Family in Macadamia Nut Pericarp Formation
Source: Int J Mol Sci. 2024 Jun 21;25(13):6840. doi: 10.3390/ijms25136840 (PMC11241416; doi:10.3390/ijms25136840)
Supplement: Supplementary file 1 [file ijms-25-06840-s001.zip › Supplement Table 12 Primers of 14 MiMYBs.xlsx]

## Sheet: 14MiMYBs primers
No.	Subgroup	Gene_ID	Forward primer	reverse primer
1	S4	LOC122083708	ACAAAGGCGCATGGACCA	AGAACGCCAGCAACCCTC
2		LOC122066430	TTCTTCTCCGGCACCTGC	TCTGTGGTTCCGCTGCTG
3	S6	LOC122080976	AGGAGCATGGACAGCTGA	ACCTGCAACTCTTCCCACA
4		LOC122085905	CCATCAAGGGCAGGTCTGA	CGGTTGCCCAACAGCCTA
5		LOC122075826	GGCCGGACATCAAGAGAGG	ATTGTCTGTTCGCCCCGG
6		LOC122077549	GGGAGGCTACCTGGTCGA	TGTGGTGGGCTTCTGCTT
7	S7	LOC122089129	AGAGGCCCGACTCTTCCA	CCTCCTGTCCAGTGGGGA
8		LOC122089330	CCCCAGCACATCTGCCTC	TTGCAACGACCCCAGCTT
9		LOC122081214	GTCCCTCCTTGTTGGCCC	TGGCAATGGCTCCAGTGG
10	S22	LOC122077931	CTGTGCCGGAGTTGCAGA	GCCGGCGAGATCTCCATC
11		LOC122083378	GAGACGATCATCCGGGCG	TGGCGTCATCGACCATGG
12		LOC122086936	GCGATGATAACGGCGGGA	GGTCGGTGTCGGCAAAGA
13		LOC122072931	ATCCCACCCGTCTCGTCA	TCCCTCCTGTTCTCGCCA
14		LOC122074779	TAGTCGAACGACACGGCG	GTGCTCGACATTGGGGCT
15		MiACTIN	TCTTCATTGCCTGCACTCCAGA	TTCCACCTGAATGCCGTCTAGC
