# Supplementary material for: Comparative Transcriptome Analysis Reveals Key Functions of MiMYB Gene Family in Macadamia Nut Pericarp Formation
Source: Int J Mol Sci. 2024 Jun 21;25(13):6840. doi: 10.3390/ijms25136840 (PMC11241416; doi:10.3390/ijms25136840)
Supplement: Supplementary file 1 [file ijms-25-06840-s001.zip › Supplement Table 2 KEGG.xlsx]

## Sheet: kegg
KEGG_A_class	KEGG_B_class	ID	Pathway	GeneRatio	BgRatio	enrich_factor	pvalue	qvalue	geneID	gene_number	Contained		A38vsGuiRe No.1 KEGG_pathway_enrich.KEGG	KEGG_A_class	KEGG_B_class	ID	Pathway	GeneRatio	BgRatio	enrich_factor	pvalue	qvalue	geneID	gene_number	Contained
Organismal Systems	Environmental adaptation	ko04626	Plant-pathogen interaction	0.1581	0.0896	1.77	6.59228e-13	7.42499e-11	Macadamia_integrifolia_newGene_2383;Macadamia_integrifolia_newGene_2534;Macadamia_integrifolia_newGene_7518;Macadamia_integrifolia_newGene_7527;gene-LOC122056939;gene-LOC122057258;gene-LOC122057342;gene-LOC122057561;gene-LOC122057571;gene-LOC122057623;gene-LOC122057653;gene-LOC122057664;gene-LOC122057666;gene-LOC122057882;gene-LOC122058749;gene-LOC122058913;gene-LOC122059272;gene-LOC122059368;gen…	150	up			Metabolism	Energy metabolism	ko00195	Photosynthesis	0.0323	0.009	3.61	8.7907e-07	9.80857e-05	gene-LOC122062582;gene-LOC122063342;gene-LOC122063770;gene-LOC122067919;gene-LOC122069566;gene-LOC122070113;gene-LOC122072001;gene-LOC122074606;gene-LOC122076861;gene-LOC122078184;gene-LOC122083691;gene-LOC122085824;gene-LOC122088869;gene-LOC122090186;gene-LOC122090547;gene-LOC122091708;gene-LOC122092001;gene-LOC122093271;gene-NX54_p089	19	down
Metabolism	Biosynthesis of other secondary metabolites	ko00941	Flavonoid biosynthesis	0.0453	0.0141	3.22	2.01875e-12	1.13688e-10	Macadamia_integrifolia_newGene_2092;gene-LOC122057215;gene-LOC122059293;gene-LOC122060646;gene-LOC122061185;gene-LOC122061186;gene-LOC122061735;gene-LOC122062392;gene-LOC122062517;gene-LOC122063430;gene-LOC122065325;gene-LOC122066380;gene-LOC122068851;gene-LOC122069001;gene-LOC122069164;gene-LOC122070773;gene-LOC122071007;gene-LOC122072758;gene-LOC122073763;gene-LOC122075864;gene-LOC122076004;gen…	43	up			Metabolism	Carbohydrate metabolism	ko00052	Galactose metabolism	0.0323	0.0142	2.28	0.000640373	0.0357261	Macadamia_integrifolia_newGene_1503;gene-LOC122059070;gene-LOC122059972;gene-LOC122060053;gene-LOC122060481;gene-LOC122069969;gene-LOC122075131;gene-LOC122077435;gene-LOC122078664;gene-LOC122078908;gene-LOC122079296;gene-LOC122080999;gene-LOC122082405;gene-LOC122084278;gene-LOC122085002;gene-LOC122087350;gene-LOC122088463;gene-LOC122088898;gene-LOC122092184	19	down
Metabolism	Carbohydrate metabolism	ko00500	Starch and sucrose metabolism	0.0875	0.0557	1.57	1.82255e-05	0.000684254	Macadamia_integrifolia_newGene_7198;gene-LOC122058216;gene-LOC122058949;gene-LOC122059166;gene-LOC122059228;gene-LOC122059248;gene-LOC122059382;gene-LOC122059941;gene-LOC122061102;gene-LOC122061400;gene-LOC122061415;gene-LOC122061895;gene-LOC122062592;gene-LOC122062603;gene-LOC122062609;gene-LOC122063055;gene-LOC122063056;gene-LOC122063376;gene-LOC122063377;gene-LOC122063406;gene-LOC122063936;gen…	83	up			Metabolism	Carbohydrate metabolism	ko00500	Starch and sucrose metabolism	0.085	0.0557	1.53	0.0017082	0.0635331	gene-LOC122057045;gene-LOC122057386;gene-LOC122059070;gene-LOC122059365;gene-LOC122059392;gene-LOC122059419;gene-LOC122059652;gene-LOC122060869;gene-LOC122062681;gene-LOC122063429;gene-LOC122063882;gene-LOC122064195;gene-LOC122065303;gene-LOC122065561;gene-LOC122066018;gene-LOC122067473;gene-LOC122067838;gene-LOC122067863;gene-LOC122069380;gene-LOC122070478;gene-LOC122070657;gene-LOC122070836;gen…	50	down
Metabolism	Biosynthesis of other secondary metabolites	ko00940	Phenylpropanoid biosynthesis	0.0558	0.0336	1.66	0.000144175	0.00405966	Macadamia_integrifolia_newGene_5439;gene-LOC122058157;gene-LOC122058254;gene-LOC122060989;gene-LOC122061057;gene-LOC122061145;gene-LOC122061415;gene-LOC122061458;gene-LOC122061512;gene-LOC122061513;gene-LOC122061515;gene-LOC122061771;gene-LOC122061804;gene-LOC122063272;gene-LOC122063275;gene-LOC122063371;gene-LOC122063458;gene-LOC122063702;gene-LOC122065211;gene-LOC122065325;gene-LOC122069001;gen…	53	up			Metabolism	Metabolism of other amino acids	ko00440	Phosphonate and phosphinate metabolism	0.0068	0.0011	6.08	0.00311381	0.0868589	gene-LOC122060105;gene-LOC122065549;gene-LOC122074716;gene-LOC122078250	4	down
Metabolism	Amino acid metabolism	ko00400	Phenylalanine, tyrosine and tryptophan biosynthesis	0.0179	0.0071	2.53	0.000277171	0.0051406	gene-LOC122058481;gene-LOC122058785;gene-LOC122059418;gene-LOC122062799;gene-LOC122066903;gene-LOC122072271;gene-LOC122072807;gene-LOC122073039;gene-LOC122073816;gene-LOC122075671;gene-LOC122080626;gene-LOC122081208;gene-LOC122088435;gene-LOC122088559;gene-LOC122089350;gene-LOC122090759;gene-LOC122090760	17	up			Metabolism	Lipid metabolism	ko00073	Cutin, suberine and wax biosynthesis	0.0204	0.0093	2.19	0.00840643	0.187596	gene-LOC122062006;gene-LOC122066392;gene-LOC122067816;gene-LOC122071897;gene-LOC122076683;gene-LOC122078264;gene-LOC122079802;gene-LOC122079803;gene-LOC122080721;gene-LOC122081968;gene-LOC122085931;gene-LOC122090971	12	down
Metabolism	Global and overview maps	ko01230	Biosynthesis of amino acids	0.0558	0.0345	1.62	0.000289786	0.0051406	Macadamia_integrifolia_newGene_157;Macadamia_integrifolia_newGene_6976;Macadamia_integrifolia_newGene_812;gene-LOC122057031;gene-LOC122057238;gene-LOC122058023;gene-LOC122058058;gene-LOC122058481;gene-LOC122058785;gene-LOC122059418;gene-LOC122060065;gene-LOC122061882;gene-LOC122062799;gene-LOC122066549;gene-LOC122066903;gene-LOC122070211;gene-LOC122070397;gene-LOC122071609;gene-LOC122072249;gene-…	53	up			Metabolism	Biosynthesis of other secondary metabolites	ko00943	Isoflavonoid biosynthesis	0.0085	0.0025	3.38	0.0144254	0.268262	gene-LOC122061262;gene-LOC122061993;gene-LOC122083452;gene-LOC122083795;gene-LOC122083796	5	down
Environmental Information Processing	Signal transduction	ko04075	Plant hormone signal transduction	0.0896	0.0622	1.44	0.000319486	0.0051406	gene-LOC122057342;gene-LOC122057623;gene-LOC122058099;gene-LOC122058126;gene-LOC122058297;gene-LOC122058639;gene-LOC122059272;gene-LOC122059984;gene-LOC122060564;gene-LOC122060982;gene-LOC122061256;gene-LOC122061554;gene-LOC122061671;gene-LOC122063705;gene-LOC122063900;gene-LOC122064061;gene-LOC122064622;gene-LOC122067549;gene-LOC122067882;gene-LOC122068282;gene-LOC122068805;gene-LOC122069059;gen…	85	up			Metabolism	Glycan biosynthesis and metabolism	ko00531	Glycosaminoglycan degradation	0.0136	0.0058	2.35	0.0193462	0.308375	gene-LOC122060053;gene-LOC122060481;gene-LOC122069969;gene-LOC122075384;gene-LOC122084278;gene-LOC122088898;gene-LOC122091403;gene-LOC122092184	8	down
Metabolism	Biosynthesis of other secondary metabolites	ko00402	Benzoxazinoid biosynthesis	0.0074	0.002	3.77	0.00159881	0.0225096	Macadamia_integrifolia_newGene_4096;Macadamia_integrifolia_newGene_5141;gene-LOC122062913;gene-LOC122073464;gene-LOC122080288;gene-LOC122081965;gene-LOC122089327	7	up			Metabolism	Metabolism of other amino acids	ko00460	Cyanoamino acid metabolism	0.0255	0.0147	1.73	0.0267672	0.320621	gene-LOC122057386;gene-LOC122057808;gene-LOC122065561;gene-LOC122065640;gene-LOC122067292;gene-LOC122067341;gene-LOC122067473;gene-LOC122067838;gene-LOC122068826;gene-LOC122070657;gene-LOC122072840;gene-LOC122085992;gene-LOC122086614;gene-LOC122091257;gene-LOC122091758	15	down
Metabolism	Carbohydrate metabolism	ko00520	Amino sugar and nucleotide sugar metabolism	0.0358	0.0218	1.64	0.00266484	0.0321662	gene-LOC122058253;gene-LOC122058606;gene-LOC122059397;gene-LOC122059602;gene-LOC122059733;gene-LOC122061382;gene-LOC122061395;gene-LOC122065928;gene-LOC122066541;gene-LOC122075407;gene-LOC122076449;gene-LOC122076844;gene-LOC122076870;gene-LOC122077166;gene-LOC122078307;gene-LOC122079856;gene-LOC122080218;gene-LOC122081025;gene-LOC122082486;gene-LOC122082751;gene-LOC122085104;gene-LOC122087422;gen…	34	up			Metabolism	Metabolism of cofactors and vitamins	ko00760	Nicotinate and nicotinamide metabolism	0.0102	0.004	2.54	0.0287349	0.320621	gene-LOC122066321;gene-LOC122069380;gene-LOC122071421;gene-LOC122071913;gene-LOC122073196;gene-LOC122091032	6	down
Environmental Information Processing	Signal transduction	ko04016	MAPK signaling pathway - plant	0.0622	0.0434	1.43	0.00285588	0.0321662	gene-LOC122057342;gene-LOC122057623;gene-LOC122057882;gene-LOC122059272;gene-LOC122059368;gene-LOC122059602;gene-LOC122060546;gene-LOC122061256;gene-LOC122061990;gene-LOC122063900;gene-LOC122064061;gene-LOC122067170;gene-LOC122067228;gene-LOC122067429;gene-LOC122067549;gene-LOC122067882;gene-LOC122068282;gene-LOC122068675;gene-LOC122069662;gene-LOC122070135;gene-LOC122070618;gene-LOC122072937;gen…	59	up			Metabolism	Biosynthesis of other secondary metabolites	ko00965	Betalain biosynthesis	0.0102	0.004	2.54	0.0287349	0.320621	Macadamia_integrifolia_newGene_3437;gene-LOC122066563;gene-LOC122077640;gene-LOC122077673;gene-LOC122077980;gene-LOC122087020	6	down
Metabolism	Lipid metabolism	ko00592	alpha-Linolenic acid metabolism	0.019	0.0098	1.94	0.0046982	0.0481059	gene-LOC122058929;gene-LOC122059657;gene-LOC122066425;gene-LOC122070090;gene-LOC122072305;gene-LOC122072711;gene-LOC122074818;gene-LOC122075712;gene-LOC122076058;gene-LOC122078647;gene-LOC122078970;gene-LOC122081730;gene-LOC122083862;gene-LOC122085959;gene-LOC122086002;gene-LOC122087383;gene-LOC122087963;gene-LOC122091950	18	up			Metabolism	Glycan biosynthesis and metabolism	ko00604	Glycosphingolipid biosynthesis - ganglio series	0.0102	0.0044	2.33	0.0421806	0.397338	gene-LOC122060053;gene-LOC122060481;gene-LOC122069969;gene-LOC122084278;gene-LOC122088898;gene-LOC122092184	6	down
Environmental Information Processing	Membrane transport	ko02010	ABC transporters	0.0327	0.0207	1.58	0.00721115	0.0676836	Macadamia_integrifolia_newGene_3052;Macadamia_integrifolia_newGene_3907;Macadamia_integrifolia_newGene_4054;Macadamia_integrifolia_newGene_444;gene-LOC122059521;gene-LOC122060023;gene-LOC122064635;gene-LOC122065979;gene-LOC122070776;gene-LOC122071330;gene-LOC122073208;gene-LOC122073815;gene-LOC122074049;gene-LOC122074607;gene-LOC122077057;gene-LOC122079206;gene-LOC122081393;gene-LOC122081933;gene…	31	up			Metabolism	Metabolism of cofactors and vitamins	ko00860	Porphyrin and chlorophyll metabolism	0.0136	0.0067	2.03	0.0427326	0.397338	gene-LOC122062554;gene-LOC122063550;gene-LOC122076893;gene-LOC122078007;gene-LOC122078381;gene-LOC122083536;gene-LOC122086110;gene-LOC122088919	8	down
Metabolism	Lipid metabolism	ko00564	Glycerophospholipid metabolism	0.0263	0.0165	1.6	0.012919	0.11193	Macadamia_integrifolia_newGene_2222;gene-LOC122057689;gene-LOC122058291;gene-LOC122058929;gene-LOC122061130;gene-LOC122061961;gene-LOC122066425;gene-LOC122066619;gene-LOC122068435;gene-LOC122069457;gene-LOC122070090;gene-LOC122072305;gene-LOC122074329;gene-LOC122074818;gene-LOC122077269;gene-LOC122078205;gene-LOC122078211;gene-LOC122078663;gene-LOC122078831;gene-LOC122078970;gene-LOC122079086;gen…	25	up			Metabolism	Metabolism of terpenoids and polyketides	ko00906	Carotenoid biosynthesis	0.0136	0.0069	1.97	0.0489941	0.405324	Macadamia_integrifolia_newGene_7550;gene-LOC122060089;gene-LOC122063297;gene-LOC122072837;gene-LOC122075667;gene-LOC122082746;gene-LOC122087995;gene-LOC122093437	8	down
Metabolism	Metabolism of cofactors and vitamins	ko00130	Ubiquinone and other terpenoid-quinone biosynthesis	0.0158	0.009	1.75	0.0229776	0.184858	gene-LOC122058254;gene-LOC122061771;gene-LOC122063272;gene-LOC122063275;gene-LOC122066900;gene-LOC122069001;gene-LOC122070055;gene-LOC122073267;gene-LOC122073518;gene-LOC122079309;gene-LOC122079310;gene-LOC122079702;gene-LOC122089415;gene-LOC122094069;gene-LOC122094399	15	up			Metabolism	Metabolism of terpenoids and polyketides	ko00905	Brassinosteroid biosynthesis	0.0068	0.0024	2.8	0.0513078	0.405324	Macadamia_integrifolia_newGene_5773;gene-LOC122069158;gene-LOC122077949;gene-LOC122093477	4	down
Metabolism	Amino acid metabolism	ko00360	Phenylalanine metabolism	0.0148	0.0085	1.74	0.0285436	0.2071	gene-LOC122058157;gene-LOC122061512;gene-LOC122061513;gene-LOC122061515;gene-LOC122061804;gene-LOC122068387;gene-LOC122069916;gene-LOC122072807;gene-LOC122076478;gene-LOC122076748;gene-LOC122084581;gene-LOC122086992;gene-LOC122089590;gene-LOC122093925	14	up			Metabolism	Metabolism of terpenoids and polyketides	ko00902	Monoterpenoid biosynthesis	0.0102	0.0047	2.19	0.0544893	0.405324	Macadamia_integrifolia_newGene_364;gene-LOC122073376;gene-LOC122074177;gene-LOC122074178;gene-LOC122074838;gene-LOC122080632	6	down
Metabolism	Amino acid metabolism	ko00260	Glycine, serine and threonine metabolism	0.0158	0.0093	1.69	0.0294198	0.2071	gene-LOC122058930;gene-LOC122059418;gene-LOC122065924;gene-LOC122070397;gene-LOC122074534;gene-LOC122080393;gene-LOC122081208;gene-LOC122081605;gene-LOC122083143;gene-LOC122087595;gene-LOC122087626;gene-LOC122089590;gene-LOC122090732;gene-LOC122092102;gene-LOC122093546	15	up			Metabolism	Carbohydrate metabolism	ko00051	Fructose and mannose metabolism	0.017	0.0099	1.72	0.0651705	0.41149	gene-LOC122057042;gene-LOC122065625;gene-LOC122075131;gene-LOC122075333;gene-LOC122078664;gene-LOC122080999;gene-LOC122081567;gene-LOC122082817;gene-LOC122085002;gene-LOC122086023	10	down
Metabolism	Biosynthesis of other secondary metabolites	ko00901	Indole alkaloid biosynthesis	0.0032	0.0009	3.39	0.0517601	0.342931	gene-LOC122056995;gene-LOC122066298;gene-LOC122084890	3	up			Metabolism	Energy metabolism	ko00710	Carbon fixation in photosynthetic organisms	0.017	0.0099	1.72	0.0651705	0.41149	gene-LOC122065625;gene-LOC122074587;gene-LOC122077761;gene-LOC122081197;gene-LOC122081728;gene-LOC122082817;gene-LOC122083679;gene-LOC122086023;gene-LOC122088283;gene-LOC122091121	10	down
Metabolism	Metabolism of cofactors and vitamins	ko00750	Vitamin B6 metabolism	0.0042	0.0016	2.66	0.057243	0.350483	gene-LOC122058401;gene-LOC122062409;gene-LOC122083143;gene-LOC122087626	4	up			Metabolism	Global and overview maps	ko01200	Carbon metabolism	0.0493	0.0368	1.34	0.0663819	0.41149	Macadamia_integrifolia_newGene_7465;gene-LOC122058802;gene-LOC122061184;gene-LOC122062365;gene-LOC122065625;gene-LOC122065664;gene-LOC122065774;gene-LOC122067156;gene-LOC122068028;gene-LOC122068778;gene-LOC122068938;gene-LOC122071661;gene-LOC122074587;gene-LOC122075131;gene-LOC122077761;gene-LOC122078664;gene-LOC122079418;gene-LOC122080999;gene-LOC122081197;gene-LOC122081728;gene-LOC122082817;gen…	29	down
Metabolism	Biosynthesis of other secondary metabolites	ko00945	Stilbenoid, diarylheptanoid and gingerol biosynthesis	0.0074	0.0037	1.98	0.0591236	0.350483	gene-LOC122065325;gene-LOC122065398;gene-LOC122069001;gene-LOC122069164;gene-LOC122075864;gene-LOC122078155;gene-LOC122084369	7	up			Metabolism	Biosynthesis of other secondary metabolites	ko00941	Flavonoid biosynthesis	0.0221	0.0141	1.57	0.0711949	0.418097	gene-LOC122062536;gene-LOC122064376;gene-LOC122066149;gene-LOC122070115;gene-LOC122071718;gene-LOC122073430;gene-LOC122073762;gene-LOC122078539;gene-LOC122078934;gene-LOC122080354;gene-LOC122082444;gene-LOC122083533;gene-LOC122088785	13	down
Metabolism	Energy metabolism	ko00910	Nitrogen metabolism	0.0084	0.0047	1.81	0.0707468	0.398416	Macadamia_integrifolia_newGene_3255;gene-LOC122057031;gene-LOC122061891;gene-LOC122076033;gene-LOC122076034;gene-LOC122078707;gene-LOC122081042;gene-LOC122084592	8	up			Metabolism	Metabolism of terpenoids and polyketides	ko00908	Zeatin biosynthesis	0.0085	0.0041	2.07	0.0914127	0.509986	Macadamia_integrifolia_newGene_1994;gene-LOC122081440;gene-LOC122088348;gene-LOC122088350;gene-LOC122088693	5	down
KEGG_A_class	KEGG_B_class	ID	Pathway	GeneRatio	BgRatio	enrich_factor	pvalue	qvalue	geneID	gene_number	Contained		A38vsHAES900 KEGG_pathway_enrich.KEGG	KEGG_A_class	KEGG_B_class	ID	Pathway	GeneRatio	BgRatio	enrich_factor	pvalue	qvalue	geneID	gene_number	Contained
Metabolism	Global and overview maps	ko01230	Biosynthesis of amino acids	0.06	0.0345	1.74	0.000181933	0.0137214	Macadamia_integrifolia_newGene_6800;Macadamia_integrifolia_newGene_6976;Macadamia_integrifolia_newGene_812;gene-LOC122057031;gene-LOC122058481;gene-LOC122058891;gene-LOC122060064;gene-LOC122061882;gene-LOC122062799;gene-LOC122066723;gene-LOC122070211;gene-LOC122070397;gene-LOC122071609;gene-LOC122072249;gene-LOC122072271;gene-LOC122072807;gene-LOC122073816;gene-LOC122074534;gene-LOC122074596;gene…	45	up			Metabolism	Carbohydrate metabolism	ko00500	Starch and sucrose metabolism	0.0893	0.0557	1.6	0.00109613	0.0765904	gene-LOC122057045;gene-LOC122058583;gene-LOC122059070;gene-LOC122059365;gene-LOC122059392;gene-LOC122059419;gene-LOC122059652;gene-LOC122059825;gene-LOC122063376;gene-LOC122063997;gene-LOC122064195;gene-LOC122064253;gene-LOC122065303;gene-LOC122066690;gene-LOC122068174;gene-LOC122069125;gene-LOC122069130;gene-LOC122069380;gene-LOC122070657;gene-LOC122070836;gene-LOC122071245;gene-LOC122071795;gen…	45	down
Metabolism	Metabolism of other amino acids	ko00450	Selenocompound metabolism	0.0147	0.0043	3.42	0.000253114	0.0137214	Macadamia_integrifolia_newGene_6976;Macadamia_integrifolia_newGene_7091;gene-LOC122060083;gene-LOC122060730;gene-LOC122069173;gene-LOC122070211;gene-LOC122087023;gene-LOC122089180;gene-LOC122089834;gene-LOC122089856;gene-LOC122089906	11	up			Metabolism	Metabolism of other amino acids	ko00440	Phosphonate and phosphinate metabolism	0.0079	0.0011	7.09	0.00176676	0.0765904	gene-LOC122065549;gene-LOC122074716;gene-LOC122078250;gene-LOC122079086	4	down
Organismal Systems	Environmental adaptation	ko04626	Plant-pathogen interaction	0.1253	0.0896	1.4	0.000413864	0.0139728	Macadamia_integrifolia_newGene_1807;Macadamia_integrifolia_newGene_2175;Macadamia_integrifolia_newGene_2383;Macadamia_integrifolia_newGene_4716;Macadamia_integrifolia_newGene_5864;Macadamia_integrifolia_newGene_7518;Macadamia_integrifolia_newGene_7527;gene-LOC122056939;gene-LOC122057521;gene-LOC122057561;gene-LOC122058749;gene-LOC122058913;gene-LOC122059532;gene-LOC122059827;gene-LOC122060421;gen…	94	up			Metabolism	Metabolism of terpenoids and polyketides	ko00902	Monoterpenoid biosynthesis	0.0159	0.0047	3.4	0.00211925	0.0765904	gene-LOC122070780;gene-LOC122072174;gene-LOC122073376;gene-LOC122074178;gene-LOC122074838;gene-LOC122083250;gene-LOC122086166;gene-LOC122089112	8	down
Metabolism	Amino acid metabolism	ko00360	Phenylalanine metabolism	0.0213	0.0085	2.51	0.000515502	0.0139728	Macadamia_integrifolia_newGene_6706;gene-LOC122058157;gene-LOC122061512;gene-LOC122061513;gene-LOC122061515;gene-LOC122061804;gene-LOC122066562;gene-LOC122068387;gene-LOC122072807;gene-LOC122076478;gene-LOC122076614;gene-LOC122076748;gene-LOC122079669;gene-LOC122086992;gene-LOC122089590;gene-LOC122091324	16	up			Metabolism	Metabolism of cofactors and vitamins	ko00760	Nicotinate and nicotinamide metabolism	0.0139	0.004	3.46	0.00359869	0.0975434	gene-LOC122064181;gene-LOC122066321;gene-LOC122069380;gene-LOC122071913;gene-LOC122080040;gene-LOC122091032;gene-LOC122094707	7	down
Metabolism	Biosynthesis of other secondary metabolites	ko00940	Phenylpropanoid biosynthesis	0.0533	0.0336	1.59	0.00234868	0.0388718	gene-LOC122057386;gene-LOC122057870;gene-LOC122058157;gene-LOC122058254;gene-LOC122061057;gene-LOC122061415;gene-LOC122061512;gene-LOC122061513;gene-LOC122061515;gene-LOC122061804;gene-LOC122061940;gene-LOC122062503;gene-LOC122063272;gene-LOC122063275;gene-LOC122063458;gene-LOC122067587;gene-LOC122069001;gene-LOC122069164;gene-LOC122069441;gene-LOC122069774;gene-LOC122071709;gene-LOC122073130;gen…	40	up			Metabolism	Metabolism of terpenoids and polyketides	ko00905	Brassinosteroid biosynthesis	0.0099	0.0024	4.09	0.00651974	0.125464	Macadamia_integrifolia_newGene_5773;gene-LOC122074479;gene-LOC122077949;gene-LOC122083658;gene-LOC122093477	5	down
Metabolism	Biosynthesis of other secondary metabolites	ko00950	Isoquinoline alkaloid biosynthesis	0.016	0.0063	2.52	0.00242129	0.0388718	Macadamia_integrifolia_newGene_6706;gene-LOC122066562;gene-LOC122068387;gene-LOC122072807;gene-LOC122076478;gene-LOC122076614;gene-LOC122076748;gene-LOC122079669;gene-LOC122086193;gene-LOC122088771;gene-LOC122089590;gene-LOC122093445	12	up			Metabolism	Metabolism of other amino acids	ko00460	Cyanoamino acid metabolism	0.0298	0.0147	2.02	0.00743886	0.125464	gene-LOC122057808;gene-LOC122061375;gene-LOC122065640;gene-LOC122065757;gene-LOC122067292;gene-LOC122068826;gene-LOC122070657;gene-LOC122073153;gene-LOC122074942;gene-LOC122075314;gene-LOC122075315;gene-LOC122085695;gene-LOC122085992;gene-LOC122086614;gene-LOC122091622	15	down
Metabolism	Biosynthesis of other secondary metabolites	ko00402	Benzoxazinoid biosynthesis	0.008	0.002	4.08	0.00250968	0.0388718	Macadamia_integrifolia_newGene_4096;Macadamia_integrifolia_newGene_5141;gene-LOC122062916;gene-LOC122080288;gene-LOC122081965;gene-LOC122089327	6	up			Metabolism	Lipid metabolism	ko00071	Fatty acid degradation	0.0198	0.0082	2.42	0.00810036	0.125464	gene-LOC122057663;gene-LOC122076916;gene-LOC122078263;gene-LOC122078264;gene-LOC122080721;gene-LOC122082607;gene-LOC122082608;gene-LOC122086027;gene-LOC122088951;gene-LOC122090715	10	down
Metabolism	Amino acid metabolism	ko00270	Cysteine and methionine metabolism	0.0307	0.0165	1.86	0.0028823	0.0390628	Macadamia_integrifolia_newGene_6976;Macadamia_integrifolia_newGene_7464;gene-LOC122061446;gene-LOC122061882;gene-LOC122066139;gene-LOC122066723;gene-LOC122067505;gene-LOC122067517;gene-LOC122070211;gene-LOC122074534;gene-LOC122074596;gene-LOC122078533;gene-LOC122078951;gene-LOC122080860;gene-LOC122081585;gene-LOC122082595;gene-LOC122083290;gene-LOC122086045;gene-LOC122087023;gene-LOC122087626;gen…	23	up			Metabolism	Lipid metabolism	ko00565	Ether lipid metabolism	0.0139	0.0049	2.86	0.0103997	0.140944	gene-LOC122065549;gene-LOC122074716;gene-LOC122076510;gene-LOC122078250;gene-LOC122079086;gene-LOC122082851;gene-LOC122092433	7	down
Environmental Information Processing	Membrane transport	ko02010	ABC transporters	0.036	0.0207	1.74	0.00340042	0.0409641	Macadamia_integrifolia_newGene_3052;Macadamia_integrifolia_newGene_3907;Macadamia_integrifolia_newGene_4054;Macadamia_integrifolia_newGene_444;gene-LOC122057843;gene-LOC122060023;gene-LOC122064635;gene-LOC122065312;gene-LOC122074049;gene-LOC122075468;gene-LOC122075560;gene-LOC122077887;gene-LOC122079206;gene-LOC122081933;gene-LOC122082457;gene-LOC122082856;gene-LOC122083675;gene-LOC122083972;gene…	27	up			Metabolism	Carbohydrate metabolism	ko00052	Galactose metabolism	0.0278	0.0142	1.96	0.012257	0.147658	Macadamia_integrifolia_newGene_1503;gene-LOC122059070;gene-LOC122060053;gene-LOC122077435;gene-LOC122078141;gene-LOC122078289;gene-LOC122078664;gene-LOC122080999;gene-LOC122082405;gene-LOC122084278;gene-LOC122088463;gene-LOC122088898;gene-LOC122092184;gene-LOC122092630	14	down
Metabolism	Biosynthesis of other secondary metabolites	ko00965	Betalain biosynthesis	0.0107	0.004	2.66	0.00898519	0.0938055	Macadamia_integrifolia_newGene_6706;gene-LOC122062497;gene-LOC122066562;gene-LOC122068387;gene-LOC122076478;gene-LOC122076614;gene-LOC122076748;gene-LOC122083254	8	up			Metabolism	Amino acid metabolism	ko00350	Tyrosine metabolism	0.0179	0.0084	2.13	0.0252419	0.243297	gene-LOC122057663;gene-LOC122066374;gene-LOC122071457;gene-LOC122077640;gene-LOC122078794;gene-LOC122080293;gene-LOC122086027;gene-LOC122087020;gene-LOC122088951	9	down
Metabolism	Amino acid metabolism	ko00350	Tyrosine metabolism	0.0173	0.0084	2.06	0.00951716	0.0938055	Macadamia_integrifolia_newGene_6706;gene-LOC122066562;gene-LOC122068387;gene-LOC122070139;gene-LOC122072807;gene-LOC122076478;gene-LOC122076614;gene-LOC122076748;gene-LOC122079669;gene-LOC122083106;gene-LOC122083568;gene-LOC122085401;gene-LOC122089590	13	up			Metabolism	Biosynthesis of other secondary metabolites	ko00941	Flavonoid biosynthesis	0.0258	0.0141	1.83	0.025544	0.243297	gene-LOC122064376;gene-LOC122066149;gene-LOC122070115;gene-LOC122071718;gene-LOC122073762;gene-LOC122075392;gene-LOC122076004;gene-LOC122078539;gene-LOC122080354;gene-LOC122082444;gene-LOC122083533;gene-LOC122083925;gene-LOC122088785	13	down
Metabolism	Carbohydrate metabolism	ko00051	Fructose and mannose metabolism	0.0187	0.0099	1.89	0.0155624	0.134397	gene-LOC122058633;gene-LOC122061594;gene-LOC122065928;gene-LOC122071888;gene-LOC122072249;gene-LOC122072774;gene-LOC122076259;gene-LOC122076450;gene-LOC122086098;gene-LOC122087701;gene-LOC122088023;gene-LOC122088129;gene-LOC122092360;gene-LOC122094407	14	up			Organismal Systems	Environmental adaptation	ko04626	Plant-pathogen interaction	0.1151	0.0896	1.29	0.0270844	0.243297	Macadamia_integrifolia_newGene_2306;Macadamia_integrifolia_newGene_2483;Macadamia_integrifolia_newGene_5443;gene-LOC122057476;gene-LOC122057636;gene-LOC122058905;gene-LOC122059145;gene-LOC122059500;gene-LOC122059869;gene-LOC122059873;gene-LOC122059877;gene-LOC122060150;gene-LOC122060840;gene-LOC122061376;gene-LOC122061414;gene-LOC122062752;gene-LOC122064142;gene-LOC122064753;gene-LOC122067170;gen…	58	down
Metabolism	Amino acid metabolism	ko00400	Phenylalanine, tyrosine and tryptophan biosynthesis	0.0147	0.0071	2.07	0.0161146	0.134397	Macadamia_integrifolia_newGene_6800;gene-LOC122058481;gene-LOC122062799;gene-LOC122072271;gene-LOC122072807;gene-LOC122073816;gene-LOC122075671;gene-LOC122075993;gene-LOC122082664;gene-LOC122088435;gene-LOC122088559	11	up			Metabolism	Biosynthesis of other secondary metabolites	ko00998	Biosynthesis of various secondary metabolites - part 2	0.004	0.0006	7.09	0.029172	0.243297	gene-LOC122086245;gene-LOC122087666	2	down
Metabolism	Energy metabolism	ko00196	Photosynthesis - antenna proteins	0.0067	0.0021	3.11	0.0193494	0.149849	Macadamia_integrifolia_newGene_3904;gene-LOC122067850;gene-LOC122074829;gene-LOC122081238;gene-LOC122091975	5	up			Metabolism	Metabolism of cofactors and vitamins	ko00770	Pantothenate and CoA biosynthesis	0.0139	0.0062	2.26	0.0346607	0.268425	gene-LOC122066829;gene-LOC122068978;gene-LOC122069380;gene-LOC122076916;gene-LOC122080040;gene-LOC122085247;gene-LOC122090715	7	down
Metabolism	Amino acid metabolism	ko00260	Glycine, serine and threonine metabolism	0.0173	0.0093	1.86	0.021775	0.157392	gene-LOC122070397;gene-LOC122074534;gene-LOC122077411;gene-LOC122079669;gene-LOC122081585;gene-LOC122083143;gene-LOC122086796;gene-LOC122086968;gene-LOC122087595;gene-LOC122087626;gene-LOC122089590;gene-LOC122090732;gene-LOC122092102	13	up			Metabolism	Biosynthesis of other secondary metabolites	ko00950	Isoquinoline alkaloid biosynthesis	0.0139	0.0063	2.19	0.0398669	0.288161	gene-LOC122066374;gene-LOC122071457;gene-LOC122077640;gene-LOC122078794;gene-LOC122080293;gene-LOC122087020;gene-LOC122088772	7	down
Metabolism	Biosynthesis of other secondary metabolites	ko00941	Flavonoid biosynthesis	0.0227	0.0141	1.61	0.0347372	0.23539	Macadamia_integrifolia_newGene_2092;gene-LOC122059293;gene-LOC122061185;gene-LOC122062517;gene-LOC122069001;gene-LOC122069164;gene-LOC122070773;gene-LOC122073430;gene-LOC122074662;gene-LOC122075321;gene-LOC122076036;gene-LOC122076177;gene-LOC122079381;gene-LOC122082704;gene-LOC122084111;gene-LOC122084369;gene-LOC122091809	17	up			Metabolism	Lipid metabolism	ko00073	Cutin, suberine and wax biosynthesis	0.0179	0.0093	1.91	0.0453071	0.307015	gene-LOC122066392;gene-LOC122067833;gene-LOC122071897;gene-LOC122078263;gene-LOC122078264;gene-LOC122079802;gene-LOC122079803;gene-LOC122080721;gene-LOC122085931	9	down
Metabolism	Carbohydrate metabolism	ko00500	Starch and sucrose metabolism	0.0707	0.0557	1.27	0.0415987	0.265305	gene-LOC122057386;gene-LOC122058216;gene-LOC122058759;gene-LOC122058949;gene-LOC122059166;gene-LOC122059248;gene-LOC122059887;gene-LOC122059941;gene-LOC122059994;gene-LOC122061102;gene-LOC122061365;gene-LOC122061415;gene-LOC122062503;gene-LOC122062609;gene-LOC122065928;gene-LOC122067446;gene-LOC122067635;gene-LOC122069590;gene-LOC122071796;gene-LOC122071855;gene-LOC122071888;gene-LOC122072998;gen…	53	up			Metabolism	Biosynthesis of other secondary metabolites	ko00965	Betalain biosynthesis	0.0099	0.004	2.47	0.0498784	0.31811	gene-LOC122077640;gene-LOC122077980;gene-LOC122078794;gene-LOC122083069;gene-LOC122087020	5	down
Environmental Information Processing	Signal transduction	ko04075	Plant hormone signal transduction	0.0773	0.0622	1.24	0.0479083	0.28857	Macadamia_integrifolia_newGene_3209;Macadamia_integrifolia_newGene_7069;gene-LOC122056949;gene-LOC122058099;gene-LOC122058126;gene-LOC122058148;gene-LOC122058297;gene-LOC122058639;gene-LOC122060564;gene-LOC122061429;gene-LOC122061671;gene-LOC122064061;gene-LOC122064622;gene-LOC122065384;gene-LOC122065934;gene-LOC122066661;gene-LOC122066943;gene-LOC122068288;gene-LOC122069040;gene-LOC122069059;gen…	58	up			Metabolism	Glycan biosynthesis and metabolism	ko00604	Glycosphingolipid biosynthesis - ganglio series	0.0099	0.0044	2.26	0.0683987	0.411992	gene-LOC122060053;gene-LOC122078141;gene-LOC122084278;gene-LOC122088898;gene-LOC122092184	5	down
Metabolism	Biosynthesis of other secondary metabolites	ko00945	Stilbenoid, diarylheptanoid and gingerol biosynthesis	0.008	0.0037	2.14	0.0576764	0.329123	gene-LOC122065398;gene-LOC122069001;gene-LOC122069164;gene-LOC122074662;gene-LOC122082704;gene-LOC122084369	6	up			Metabolism	Amino acid metabolism	ko00380	Tryptophan metabolism	0.0179	0.0106	1.68	0.0879382	0.473085	gene-LOC122062484;gene-LOC122065011;gene-LOC122070395;gene-LOC122076916;gene-LOC122077640;gene-LOC122078794;gene-LOC122087020;gene-LOC122090715;gene-LOC122092075	9	down
Metabolism	Global and overview maps	ko01200	Carbon metabolism	0.048	0.0368	1.3	0.0609964	0.330665	Macadamia_integrifolia_newGene_4433;Macadamia_integrifolia_newGene_812;gene-LOC122058416;gene-LOC122059564;gene-LOC122061594;gene-LOC122061891;gene-LOC122064608;gene-LOC122066536;gene-LOC122066723;gene-LOC122070139;gene-LOC122070397;gene-LOC122071609;gene-LOC122071888;gene-LOC122072249;gene-LOC122074534;gene-LOC122074791;gene-LOC122076259;gene-LOC122078533;gene-LOC122079848;gene-LOC122079882;gene…	36	up			Metabolism	Amino acid metabolism	ko00310	Lysine degradation	0.0119	0.0062	1.93	0.0890684	0.473085	Macadamia_integrifolia_newGene_1022;gene-LOC122066726;gene-LOC122070395;gene-LOC122076916;gene-LOC122090715;gene-LOC122092010	6	down
KEGG_A_class	KEGG_B_class	ID	Pathway	GeneRatio	BgRatio	enrich_factor	pvalue	qvalue	geneID	gene_number	Contained		GuiRe No.1vsHAES900 KEGG_pathway_enrich.KEGG	KEGG_A_class	KEGG_B_class	ID	Pathway	GeneRatio	BgRatio	enrich_factor	pvalue	qvalue	geneID	gene_number	Contained
Metabolism	Energy metabolism	ko00196	Photosynthesis - antenna proteins	0.024	0.0021	11.19	4.99911e-16	5.6832e-14	Macadamia_integrifolia_newGene_3904;gene-LOC122057825;gene-LOC122059814;gene-LOC122062761;gene-LOC122067850;gene-LOC122073663;gene-LOC122073848;gene-LOC122074766;gene-LOC122074829;gene-LOC122075178;gene-LOC122076734;gene-LOC122078266;gene-LOC122079100;gene-LOC122081238;gene-LOC122086151;gene-LOC122091975;gene-LOC122093215	17	up			Organismal Systems	Environmental adaptation	ko04626	Plant-pathogen interaction	0.1965	0.0896	2.19	1.48017e-22	1.6983e-20	Macadamia_integrifolia_newGene_2306;Macadamia_integrifolia_newGene_2383;Macadamia_integrifolia_newGene_2534;Macadamia_integrifolia_newGene_5443;Macadamia_integrifolia_newGene_6106;Macadamia_integrifolia_newGene_6652;gene-LOC122057258;gene-LOC122057292;gene-LOC122057476;gene-LOC122057571;gene-LOC122057623;gene-LOC122057625;gene-LOC122057636;gene-LOC122057666;gene-LOC122057882;gene-LOC122058324;gen…	156	down
Metabolism	Energy metabolism	ko00195	Photosynthesis	0.0438	0.009	4.89	3.31706e-14	1.88549e-12	gene-LOC122057487;gene-LOC122058724;gene-LOC122062582;gene-LOC122063342;gene-LOC122063343;gene-LOC122063770;gene-LOC122066093;gene-LOC122067919;gene-LOC122069566;gene-LOC122070113;gene-LOC122070966;gene-LOC122072001;gene-LOC122072817;gene-LOC122074606;gene-LOC122076861;gene-LOC122078184;gene-LOC122078733;gene-LOC122083691;gene-LOC122085642;gene-LOC122085824;gene-LOC122088689;gene-LOC122088755;gen…	31	up			Metabolism	Biosynthesis of other secondary metabolites	ko00941	Flavonoid biosynthesis	0.0479	0.0141	3.4	1.09365e-11	6.27409e-10	gene-LOC122057215;gene-LOC122060646;gene-LOC122061185;gene-LOC122061186;gene-LOC122061735;gene-LOC122062392;gene-LOC122063430;gene-LOC122064376;gene-LOC122065325;gene-LOC122066380;gene-LOC122068042;gene-LOC122068851;gene-LOC122069001;gene-LOC122071007;gene-LOC122072758;gene-LOC122073763;gene-LOC122075392;gene-LOC122076004;gene-LOC122076358;gene-LOC122078567;gene-LOC122080712;gene-LOC122083715;gen…	38	down
Metabolism	Energy metabolism	ko00710	Carbon fixation in photosynthetic organisms	0.0226	0.0099	2.29	0.00152349	0.0577322	gene-LOC122065625;gene-LOC122071228;gene-LOC122072791;gene-LOC122074587;gene-LOC122077035;gene-LOC122077761;gene-LOC122078927;gene-LOC122079882;gene-LOC122081181;gene-LOC122081197;gene-LOC122081728;gene-LOC122083679;gene-LOC122086023;gene-LOC122086045;gene-LOC122088376;gene-LOC122091121	16	up			Environmental Information Processing	Signal transduction	ko04016	MAPK signaling pathway - plant	0.0819	0.0434	1.89	3.77745e-07	1.44471e-05	gene-LOC122057623;gene-LOC122057625;gene-LOC122057882;gene-LOC122058324;gene-LOC122059145;gene-LOC122059272;gene-LOC122059338;gene-LOC122059368;gene-LOC122059468;gene-LOC122059500;gene-LOC122059501;gene-LOC122060200;gene-LOC122061256;gene-LOC122061350;gene-LOC122061376;gene-LOC122062005;gene-LOC122063900;gene-LOC122065083;gene-LOC122067170;gene-LOC122067228;gene-LOC122067429;gene-LOC122067549;gen…	65	down
Environmental Information Processing	Membrane transport	ko02010	ABC transporters	0.0367	0.0207	1.77	0.00310106	0.0881355	Macadamia_integrifolia_newGene_2931;Macadamia_integrifolia_newGene_4054;gene-LOC122060591;gene-LOC122064635;gene-LOC122064739;gene-LOC122065312;gene-LOC122066266;gene-LOC122072254;gene-LOC122075468;gene-LOC122075560;gene-LOC122077887;gene-LOC122079673;gene-LOC122080836;gene-LOC122082457;gene-LOC122082856;gene-LOC122083972;gene-LOC122084002;gene-LOC122084034;gene-LOC122085814;gene-LOC122085818;gen…	26	up			Metabolism	Lipid metabolism	ko00592	alpha-Linolenic acid metabolism	0.0227	0.0098	2.31	0.000645718	0.0163085	gene-LOC122058929;gene-LOC122059657;gene-LOC122060438;gene-LOC122065458;gene-LOC122066425;gene-LOC122070090;gene-LOC122071840;gene-LOC122072711;gene-LOC122074818;gene-LOC122075712;gene-LOC122081730;gene-LOC122083217;gene-LOC122083862;gene-LOC122085959;gene-LOC122086002;gene-LOC122087963;gene-LOC122088951;gene-LOC122091950	18	down
Metabolism	Carbohydrate metabolism	ko00500	Starch and sucrose metabolism	0.0777	0.0557	1.39	0.00708012	0.160979	gene-LOC122057386;gene-LOC122059392;gene-LOC122059523;gene-LOC122059994;gene-LOC122060869;gene-LOC122061102;gene-LOC122061415;gene-LOC122062659;gene-LOC122062681;gene-LOC122063768;gene-LOC122063882;gene-LOC122064761;gene-LOC122065561;gene-LOC122066018;gene-LOC122067446;gene-LOC122067473;gene-LOC122067838;gene-LOC122067975;gene-LOC122070478;gene-LOC122071440;gene-LOC122071796;gene-LOC122071855;gen…	55	up			Organismal Systems	Environmental adaptation	ko04712	Circadian rhythm - plant	0.029	0.0141	2.06	0.00071069	0.0163085	gene-LOC122057212;gene-LOC122061185;gene-LOC122061186;gene-LOC122061735;gene-LOC122062815;gene-LOC122066380;gene-LOC122068042;gene-LOC122071007;gene-LOC122076004;gene-LOC122076941;gene-LOC122081220;gene-LOC122088324;gene-LOC122090001;gene-LOC122090911;gene-LOC122090912;gene-LOC122090913;gene-LOC122090914;gene-LOC122091369;gene-LOC122091370;gene-LOC122091808;gene-LOC122091809;gene-LOC122091810;gen…	23	down
Metabolism	Metabolism of terpenoids and polyketides	ko00906	Carotenoid biosynthesis	0.0155	0.0069	2.25	0.00888767	0.168398	Macadamia_integrifolia_newGene_1093;gene-LOC122060089;gene-LOC122063297;gene-LOC122072837;gene-LOC122074579;gene-LOC122075667;gene-LOC122075784;gene-LOC122079544;gene-LOC122081946;gene-LOC122082746;gene-LOC122093437	11	up			Metabolism	Carbohydrate metabolism	ko00500	Starch and sucrose metabolism	0.0806	0.0557	1.45	0.00156622	0.0274954	Macadamia_integrifolia_newGene_7198;gene-LOC122059228;gene-LOC122059382;gene-LOC122059825;gene-LOC122061400;gene-LOC122061895;gene-LOC122062592;gene-LOC122062603;gene-LOC122062609;gene-LOC122063055;gene-LOC122063056;gene-LOC122063376;gene-LOC122063377;gene-LOC122063936;gene-LOC122065090;gene-LOC122066119;gene-LOC122066456;gene-LOC122066571;gene-LOC122066690;gene-LOC122067635;gene-LOC122068174;gen…	64	down
Metabolism	Lipid metabolism	ko00591	Linoleic acid metabolism	0.0085	0.0028	3.03	0.0123201	0.200086	Macadamia_integrifolia_newGene_2468;gene-LOC122076052;gene-LOC122086147;gene-LOC122088494;gene-LOC122088943;gene-LOC122089004	6	up			Environmental Information Processing	Signal transduction	ko04075	Plant hormone signal transduction	0.0882	0.0622	1.42	0.00167747	0.0274954	gene-LOC122057131;gene-LOC122057623;gene-LOC122058324;gene-LOC122058706;gene-LOC122059145;gene-LOC122059272;gene-LOC122059468;gene-LOC122059500;gene-LOC122059501;gene-LOC122059984;gene-LOC122061256;gene-LOC122061376;gene-LOC122061554;gene-LOC122062005;gene-LOC122062010;gene-LOC122063705;gene-LOC122063900;gene-LOC122065083;gene-LOC122067549;gene-LOC122067882;gene-LOC122068437;gene-LOC122069355;gen…	70	down
Metabolism	Metabolism of cofactors and vitamins	ko00860	Porphyrin and chlorophyll metabolism	0.0141	0.0067	2.1	0.0193118	0.240251	gene-LOC122057236;gene-LOC122057361;gene-LOC122061935;gene-LOC122062554;gene-LOC122073880;gene-LOC122074747;gene-LOC122076893;gene-LOC122078007;gene-LOC122078381;gene-LOC122088919	10	up			Environmental Information Processing	Membrane transport	ko02010	ABC transporters	0.0327	0.0207	1.58	0.0132364	0.189838	gene-LOC122059521;gene-LOC122063963;gene-LOC122064947;gene-LOC122065979;gene-LOC122070776;gene-LOC122073208;gene-LOC122073558;gene-LOC122073815;gene-LOC122074607;gene-LOC122077057;gene-LOC122078591;gene-LOC122081393;gene-LOC122082456;gene-LOC122082727;gene-LOC122083830;gene-LOC122085807;gene-LOC122088100;gene-LOC122088305;gene-LOC122089421;gene-LOC122089425;gene-LOC122089654;gene-LOC122091512;gen…	26	down
Metabolism	Lipid metabolism	ko00592	alpha-Linolenic acid metabolism	0.0184	0.0098	1.87	0.0205832	0.240251	Macadamia_integrifolia_newGene_2468;gene-LOC122063805;gene-LOC122065460;gene-LOC122076052;gene-LOC122082081;gene-LOC122086147;gene-LOC122086810;gene-LOC122088494;gene-LOC122088943;gene-LOC122089004;gene-LOC122090906;gene-LOC122091020;gene-LOC122093915	13	up			Metabolism	Biosynthesis of other secondary metabolites	ko00402	Benzoxazinoid biosynthesis	0.0063	0.002	3.21	0.0165219	0.21063	gene-LOC122062913;gene-LOC122062914;gene-LOC122062915;gene-LOC122073464;gene-LOC122089327	5	down
Genetic Information Processing	Folding, sorting and degradation	ko04141	Protein processing in endoplasmic reticulum	0.0621	0.0455	1.37	0.0211332	0.240251	Macadamia_integrifolia_newGene_47;Macadamia_integrifolia_newGene_767;gene-LOC122057868;gene-LOC122057902;gene-LOC122058783;gene-LOC122059703;gene-LOC122060606;gene-LOC122061250;gene-LOC122064300;gene-LOC122065010;gene-LOC122066342;gene-LOC122066348;gene-LOC122066717;gene-LOC122066718;gene-LOC122069293;gene-LOC122071064;gene-LOC122073433;gene-LOC122073453;gene-LOC122074467;gene-LOC122074774;gene-L…	44	up			Metabolism	Lipid metabolism	ko00591	Linoleic acid metabolism	0.0076	0.0028	2.7	0.0207401	0.237966	Macadamia_integrifolia_newGene_7310;gene-LOC122060438;gene-LOC122071840;gene-LOC122079067;gene-LOC122083217;gene-LOC122091950	6	down
Metabolism	Metabolism of terpenoids and polyketides	ko00908	Zeatin biosynthesis	0.0099	0.0041	2.41	0.0240225	0.248271	Macadamia_integrifolia_newGene_1994;gene-LOC122080059;gene-LOC122081440;gene-LOC122088349;gene-LOC122088693;gene-LOC122091311;gene-LOC122091316	7	up			Metabolism	Lipid metabolism	ko00071	Fatty acid degradation	0.0151	0.0082	1.84	0.0283488	0.291901	gene-LOC122057663;gene-LOC122059657;gene-LOC122061456;gene-LOC122065188;gene-LOC122078263;gene-LOC122079083;gene-LOC122080721;gene-LOC122081164;gene-LOC122085959;gene-LOC122086002;gene-LOC122087125;gene-LOC122088951	12	down
Metabolism	Metabolism of other amino acids	ko00450	Selenocompound metabolism	0.0099	0.0043	2.3	0.0299706	0.283932	Macadamia_integrifolia_newGene_7091;gene-LOC122060083;gene-LOC122060730;gene-LOC122063554;gene-LOC122071540;gene-LOC122089856;gene-LOC122089906	7	up			Metabolism	Biosynthesis of other secondary metabolites	ko00901	Indole alkaloid biosynthesis	0.0038	0.0009	4.05	0.0327723	0.291901	gene-LOC122056995;gene-LOC122066298;gene-LOC122088459	3	down
Metabolism	Carbohydrate metabolism	ko00660	C5-Branched dibasic acid metabolism	0.0042	0.0011	3.79	0.0402974	0.352398	gene-LOC122069232;gene-LOC122080788;gene-LOC122089903	3	up			Metabolism	Metabolism of terpenoids and polyketides	ko00900	Terpenoid backbone biosynthesis	0.0139	0.0075	1.86	0.0330732	0.291901	Macadamia_integrifolia_newGene_3579;Macadamia_integrifolia_newGene_4598;Macadamia_integrifolia_newGene_4867;Macadamia_integrifolia_newGene_6715;gene-LOC122059093;gene-LOC122070252;gene-LOC122076998;gene-LOC122081878;gene-LOC122084462;gene-LOC122084512;gene-LOC122093180	11	down
Metabolism	Glycan biosynthesis and metabolism	ko00531	Glycosaminoglycan degradation	0.0113	0.0058	1.95	0.0501852	0.405407	gene-LOC122060481;gene-LOC122060763;gene-LOC122060779;gene-LOC122069969;gene-LOC122075384;gene-LOC122090927;gene-LOC122091186;gene-LOC122091403	8	up			Metabolism	Biosynthesis of other secondary metabolites	ko00940	Phenylpropanoid biosynthesis	0.0441	0.0336	1.31	0.0584733	0.454153	Macadamia_integrifolia_newGene_5439;gene-LOC122057251;gene-LOC122058157;gene-LOC122061145;gene-LOC122061299;gene-LOC122061458;gene-LOC122061771;gene-LOC122063149;gene-LOC122063275;gene-LOC122063371;gene-LOC122063702;gene-LOC122064376;gene-LOC122065211;gene-LOC122065325;gene-LOC122067873;gene-LOC122069001;gene-LOC122069916;gene-LOC122070657;gene-LOC122071436;gene-LOC122071709;gene-LOC122071719;gen…	35	down
Metabolism	Metabolism of cofactors and vitamins	ko00740	Riboflavin metabolism	0.0099	0.0049	2.04	0.0534912	0.405407	gene-LOC122061306;gene-LOC122075585;gene-LOC122078584;gene-LOC122078797;gene-LOC122082382;gene-LOC122092484;gene-LOC122094429	7	up			Metabolism	Carbohydrate metabolism	ko00630	Glyoxylate and dicarboxylate metabolism	0.0214	0.0143	1.5	0.0601743	0.454153	gene-LOC122061379;gene-LOC122061893;gene-LOC122061894;gene-LOC122065924;gene-LOC122066572;gene-LOC122071832;gene-LOC122075626;gene-LOC122076415;gene-LOC122081048;gene-LOC122081286;gene-LOC122084592;gene-LOC122085462;gene-LOC122086189;gene-LOC122087577;gene-LOC122092105;gene-LOC122093142;gene-LOC122093546	17	down
Metabolism	Metabolism of other amino acids	ko00460	Cyanoamino acid metabolism	0.0226	0.0147	1.53	0.0575897	0.40919	gene-LOC122057386;gene-LOC122058767;gene-LOC122061415;gene-LOC122063768;gene-LOC122065561;gene-LOC122066723;gene-LOC122067341;gene-LOC122067473;gene-LOC122067838;gene-LOC122072840;gene-LOC122075490;gene-LOC122078227;gene-LOC122084576;gene-LOC122085992;gene-LOC122091257;gene-LOC122091758	16	up			Metabolism	Amino acid metabolism	ko00260	Glycine, serine and threonine metabolism	0.0151	0.0093	1.62	0.0653035	0.454153	gene-LOC122059418;gene-LOC122065924;gene-LOC122067687;gene-LOC122073949;gene-LOC122074534;gene-LOC122077826;gene-LOC122080393;gene-LOC122081208;gene-LOC122081605;gene-LOC122085462;gene-LOC122086189;gene-LOC122093546	12	down
Metabolism	Global and overview maps	ko01200	Carbon metabolism	0.048	0.0368	1.3	0.0670008	0.428047	Macadamia_integrifolia_newGene_7465;gene-LOC122058416;gene-LOC122065625;gene-LOC122065664;gene-LOC122065774;gene-LOC122066536;gene-LOC122066723;gene-LOC122067156;gene-LOC122068028;gene-LOC122070139;gene-LOC122071228;gene-LOC122072249;gene-LOC122072791;gene-LOC122074587;gene-LOC122075490;gene-LOC122077035;gene-LOC122077761;gene-LOC122078533;gene-LOC122078927;gene-LOC122079882;gene-LOC122081181;gen…	34	up			Metabolism	Biosynthesis of other secondary metabolites	ko00998	Biosynthesis of various secondary metabolites - part 2	0.0025	0.0006	4.5	0.0672897	0.454153	gene-LOC122086283;gene-LOC122087666	2	down
Organismal Systems	Environmental adaptation	ko04626	Plant-pathogen interaction	0.1059	0.0896	1.18	0.067774	0.428047	Macadamia_integrifolia_newGene_1807;Macadamia_integrifolia_newGene_2175;Macadamia_integrifolia_newGene_5864;Macadamia_integrifolia_newGene_7518;Macadamia_integrifolia_newGene_7527;gene-LOC122057521;gene-LOC122058954;gene-LOC122060566;gene-LOC122061543;gene-LOC122063576;gene-LOC122064017;gene-LOC122064341;gene-LOC122065383;gene-LOC122066136;gene-LOC122066137;gene-LOC122066326;gene-LOC122067004;gen…	75	up			Metabolism	Carbohydrate metabolism	ko00052	Galactose metabolism	0.0202	0.0142	1.42	0.0970639	0.595958	gene-LOC122062601;gene-LOC122064481;gene-LOC122065090;gene-LOC122071234;gene-LOC122071749;gene-LOC122077435;gene-LOC122078141;gene-LOC122078289;gene-LOC122078664;gene-LOC122079295;gene-LOC122080999;gene-LOC122091907;gene-LOC122091965;gene-LOC122092490;gene-LOC122092630;gene-LOC122094797	16	down
Metabolism	Metabolism of terpenoids and polyketides	ko00905	Brassinosteroid biosynthesis	0.0056	0.0024	2.33	0.0887574	0.531069	Macadamia_integrifolia_newGene_5773;gene-LOC122069158;gene-LOC122073840;gene-LOC122077949	4	up			Metabolism	Amino acid metabolism	ko00400	Phenylalanine, tyrosine and tryptophan biosynthesis	0.0113	0.0071	1.6	0.107881	0.595958	gene-LOC122059105;gene-LOC122059418;gene-LOC122066903;gene-LOC122071457;gene-LOC122080293;gene-LOC122080652;gene-LOC122081208;gene-LOC122090759;gene-LOC122090760	9	down
Metabolism	Biosynthesis of other secondary metabolites	ko00943	Isoflavonoid biosynthesis	0.0056	0.0025	2.24	0.0990231	0.556503	gene-LOC122059554;gene-LOC122066673;gene-LOC122083795;gene-LOC122083796	4	up			Metabolism	Lipid metabolism	ko00072	Synthesis and degradation of ketone bodies	0.0025	0.0007	3.38	0.113882	0.595958	gene-LOC122076998;gene-LOC122081878	2	down
