# Supplementary material for: Comparative Transcriptome Analysis Reveals Key Functions of MiMYB Gene Family in Macadamia Nut Pericarp Formation
Source: Int J Mol Sci. 2024 Jun 21;25(13):6840. doi: 10.3390/ijms25136840 (PMC11241416; doi:10.3390/ijms25136840)
Supplement: Supplementary file 1 [file ijms-25-06840-s001.zip › Supplement Table 3 GO.xlsx]

## Sheet: go
#GO_Function	Unigene_number	Unigene_ID
Biological Process	95780
Biological Process: 'de novo' AMP biosynthetic process (GO:0044208);	5	Macadamia_integrifolia_newGene_1679;gene-LOC122077469;gene-LOC122057209;gene-LOC122064832;gene-LOC122086276
Biological Process: 'de novo' CTP biosynthetic process (GO:0044210);	3	gene-LOC122091751;gene-LOC122058185;gene-LOC122088915
Biological Process: 'de novo' GDP-L-fucose biosynthetic process (GO:0042351);	1	gene-LOC122084417
Biological Process: 'de novo' IMP biosynthetic process (GO:0006189);	14	gene-LOC122087294;Macadamia_integrifolia_newGene_6845;gene-LOC122071199;gene-LOC122067072;gene-LOC122090749;gene-LOC122071481;gene-LOC122079789;gene-LOC122057879;gene-LOC122086276;gene-LOC122080922;gene-LOC122081867;gene-LOC122067397;gene-LOC122072792;gene-LOC122084649
Biological Process: 'de novo' L-methionine biosynthetic process (GO:0071266);	2	Macadamia_integrifolia_newGene_6976;gene-LOC122080917
Biological Process: 'de novo' UMP biosynthetic process (GO:0044205);	4	gene-LOC122087478;gene-LOC122076971;gene-LOC122072802;gene-LOC122086685
Biological Process: 'de novo' posttranslational protein folding (GO:0051084);	4	gene-LOC122091344;gene-LOC122064035;gene-LOC122061558;gene-LOC122089175
Biological Process: 'de novo' protein folding (GO:0006458);	4	gene-LOC122089175;gene-LOC122061558;gene-LOC122064035;gene-LOC122091344
Biological Process: 'de novo' pyrimidine nucleobase biosynthetic process (GO:0006207);	12	gene-LOC122058024;gene-LOC122080950;gene-LOC122087478;gene-LOC122076971;gene-LOC122094427;gene-LOC122081824;gene-LOC122063041;gene-LOC122072802;gene-LOC122081330;gene-LOC122086685;gene-LOC122085810;gene-LOC122082499
Biological Process: (+)-abscisic acid D-glucopyranosyl ester transmembrane transport (GO:1902418);	1	Macadamia_integrifolia_newGene_7158
Biological Process: (1->3)-beta-D-glucan biosynthetic process (GO:0006075);	18	gene-LOC122081999;gene-LOC122068580;gene-LOC122077853;gene-LOC122079223;gene-LOC122069729;gene-LOC122086807;gene-LOC122079365;gene-LOC122058804;Macadamia_integrifolia_newGene_5861;gene-LOC122089120;gene-LOC122060785;gene-LOC122064088;gene-LOC122084708;gene-LOC122088890;gene-LOC122066140;gene-LOC122080365;gene-LOC122092820;gene-LOC122087947
Biological Process: (1->3)-beta-D-glucan catabolic process (GO:0006076);	2	gene-LOC122075725;gene-LOC122086081
Biological Process: (1->3)-beta-D-glucan metabolic process (GO:0006074);	2	gene-LOC122075725;gene-LOC122086081
Biological Process: 2'-deoxyribonucleotide metabolic process (GO:0009394);	1	gene-LOC122073240
Biological Process: 2,4,6-trinitrotoluene catabolic process (GO:0046256);	1	gene-LOC122058775
Biological Process: 2,4,6-trinitrotoluene metabolic process (GO:0018974);	1	gene-LOC122058775
Biological Process: 5-carbamoylmethyl uridine residue modification (GO:0080178);	1	gene-LOC122060910
Biological Process: 7-methylguanosine RNA capping (GO:0009452);	2	gene-LOC122077100;gene-LOC122076588
Biological Process: 7-methylguanosine mRNA capping (GO:0006370);	2	gene-LOC122071701;gene-LOC122090070
Biological Process: ATP hydrolysis coupled anion transmembrane transport (GO:0099133);	1	Macadamia_integrifolia_newGene_7158
Biological Process: ATP hydrolysis coupled cation transmembrane transport (GO:0099132);	3	gene-LOC122068489;Macadamia_integrifolia_newGene_7158;Macadamia_integrifolia_newGene_7837
Biological Process: ATP hydrolysis coupled ion transmembrane transport (GO:0099131);	3	Macadamia_integrifolia_newGene_7158;Macadamia_integrifolia_newGene_7837;gene-LOC122068489
Biological Process: ATP hydrolysis coupled transmembrane transport (GO:0090662);	3	Macadamia_integrifolia_newGene_7158;Macadamia_integrifolia_newGene_7837;gene-LOC122068489
Biological Process: ATP metabolic process (GO:0046034);	9	gene-LOC122073968;gene-LOC122078520;gene-LOC122070997;gene-LOC122093830;gene-LOC122073285;gene-LOC122091383;gene-LOC122075629;gene-LOC122059777;gene-LOC122092260
Biological Process: ATP synthesis coupled electron transport (GO:0042773);	14	gene-LOC122078520;gene-NX54_p005;gene-LOC122058794;gene-NX54_p022;gene-NX54_p019;gene-NX54_p016;gene-NX54_p014;gene-LOC122081646;gene-LOC122091383;gene-LOC122075629;Macadamia_integrifolia_newGene_1891;gene-LOC122073285;Macadamia_integrifolia_newGene_6554;gene-LOC122092260
Biological Process: ATP synthesis coupled proton transport (GO:0015986);	34	gene-LOC122073585;gene-LOC122067952;gene-LOC122077916;gene-NX54_p063;gene-LOC122093254;gene-LOC122086722;gene-LOC122085581;gene-LOC122067923;gene-LOC122082821;gene-NX54_p082;gene-LOC122083752;gene-LOC122075697;gene-LOC122086837;gene-LOC122068889;gene-LOC122071134;gene-LOC122057669;gene-NX54_p083;gene-LOC122080088;gene-LOC122058724;gene-LOC122076494;gene-LOC122067947;gene-LOC122069194;gene-LOC1220…
Biological Process: ATP-dependent chromatin remodeling (GO:0043044);	16	gene-LOC122060742;gene-LOC122057978;gene-LOC122085719;gene-LOC122093880;gene-LOC122084948;gene-LOC122081576;gene-LOC122059751;gene-LOC122075977;gene-LOC122082219;gene-LOC122093390;gene-LOC122058034;gene-LOC122083341;gene-LOC122078192;gene-LOC122093673;gene-LOC122085429;gene-LOC122070792
Biological Process: Arp2/3 complex-mediated actin nucleation (GO:0034314);	10	gene-LOC122061500;gene-LOC122071459;gene-LOC122083980;gene-LOC122089936;gene-LOC122083274;gene-LOC122069703;gene-LOC122071519;gene-LOC122089144;gene-LOC122058615;gene-LOC122066576
Biological Process: B cell activation (GO:0042113);	2	gene-LOC122075977;gene-LOC122078192
Biological Process: B cell activation involved in immune response (GO:0002312);	2	gene-LOC122075977;gene-LOC122078192
Biological Process: B cell mediated immunity (GO:0019724);	2	gene-LOC122078192;gene-LOC122075977
Biological Process: CAAX-box protein maturation (GO:0080120);	1	gene-LOC122088800
Biological Process: CAAX-box protein processing (GO:0071586);	15	gene-LOC122076304;gene-LOC122073794;gene-LOC122065326;gene-LOC122062492;gene-LOC122075410;gene-LOC122083457;gene-LOC122077006;gene-LOC122088800;gene-LOC122084328;Macadamia_integrifolia_newGene_4867;Macadamia_integrifolia_newGene_3450;gene-LOC122076146;gene-LOC122082671;gene-LOC122077365;gene-LOC122064676
Biological Process: CDP-diacylglycerol biosynthetic process (GO:0016024);	4	gene-LOC122088841;gene-LOC122060425;gene-LOC122061880;gene-LOC122081107
Biological Process: COP9 signalosome assembly (GO:0010387);	1	gene-LOC122072772
Biological Process: COPII vesicle coating (GO:0048208);	2	gene-LOC122085577;gene-LOC122081672
Biological Process: COPII-coated vesicle budding (GO:0090114);	10	gene-LOC122070737;gene-LOC122091994;gene-LOC122084749;gene-LOC122081924;gene-LOC122064502;gene-LOC122087559;gene-LOC122089306;gene-LOC122082813;gene-LOC122090818;gene-LOC122067061
Biological Process: CTP biosynthetic process (GO:0006241);	7	gene-LOC122076020;Macadamia_integrifolia_newGene_4822;gene-LOC122082271;gene-LOC122060886;gene-LOC122084011;gene-LOC122081468;gene-LOC122066241
Biological Process: CTP salvage (GO:0044211);	4	gene-LOC122079570;gene-LOC122075954;gene-LOC122066162;gene-LOC122093713
Biological Process: CUT catabolic process (GO:0071034);	1	gene-LOC122092020
Biological Process: D-amino acid catabolic process (GO:0019478);	1	gene-LOC122058221
Biological Process: D-gluconate metabolic process (GO:0019521);	3	gene-LOC122058479;gene-LOC122087281;gene-LOC122078990
Biological Process: D-ribose catabolic process (GO:0019303);	1	gene-LOC122072797
Biological Process: D-xylose metabolic process (GO:0042732);	7	gene-LOC122094720;gene-LOC122069540;gene-LOC122092827;gene-LOC122094243;gene-LOC122083484;gene-LOC122071095;gene-LOC122081379
Biological Process: DNA alkylation (GO:0006305);	9	gene-LOC122082748;gene-LOC122082896;Macadamia_integrifolia_newGene_4583;gene-LOC122088142;gene-LOC122079783;gene-LOC122068069;gene-LOC122069199;gene-LOC122079092;gene-LOC122065344
Biological Process: DNA biosynthetic process (GO:0071897);	33	gene-LOC122057726;gene-LOC122086235;gene-LOC122062877;gene-LOC122089568;gene-LOC122089749;gene-LOC122065535;gene-LOC122065988;gene-LOC122079589;gene-LOC122081405;gene-LOC122084227;gene-LOC122076138;gene-LOC122070280;gene-LOC122093035;gene-LOC122063616;gene-LOC122061662;gene-LOC122060188;gene-LOC122065051;Macadamia_integrifolia_newGene_7472;gene-LOC122086230;gene-LOC122086851;gene-LOC122078630;gen…
Biological Process: DNA catabolic process (GO:0006308);	3	gene-LOC122057419;gene-LOC122076850;gene-LOC122070018
Biological Process: DNA catabolic process, endonucleolytic (GO:0000737);	3	gene-LOC122082511;gene-LOC122087404;gene-LOC122059955
Biological Process: DNA conformation change (GO:0071103);	37	gene-LOC122081061;gene-LOC122079227;gene-LOC122067671;gene-LOC122057892;gene-LOC122080216;gene-LOC122086235;gene-LOC122065560;gene-LOC122067230;gene-LOC122073374;gene-LOC122065535;gene-LOC122083109;gene-LOC122057962;gene-LOC122086021;gene-LOC122078079;gene-LOC122074627;gene-LOC122074024;gene-LOC122058670;gene-LOC122084227;gene-LOC122093807;gene-LOC122083341;gene-LOC122093673;gene-LOC122079239;gen…
Biological Process: DNA damage checkpoint (GO:0000077);	5	gene-LOC122081484;gene-LOC122076460;gene-LOC122057446;gene-LOC122059008;gene-LOC122083751
Biological Process: DNA damage response, detection of DNA damage (GO:0042769);	1	gene-LOC122081405
Biological Process: DNA dealkylation (GO:0035510);	4	gene-LOC122075710;gene-LOC122058448;gene-LOC122073054;gene-LOC122091744
Biological Process: DNA dealkylation involved in DNA repair (GO:0006307);	2	gene-LOC122073054;gene-LOC122091744
Biological Process: DNA deamination (GO:0045006);	1	gene-LOC122062140
Biological Process: DNA demethylation (GO:0080111);	2	gene-LOC122058448;gene-LOC122075710
Biological Process: DNA duplex unwinding (GO:0032508);	15	gene-LOC122086851;gene-LOC122086021;gene-LOC122086235;gene-LOC122078079;gene-LOC122074627;gene-LOC122077850;gene-LOC122074024;gene-LOC122073374;gene-LOC122079227;gene-LOC122065535;gene-LOC122092326;gene-LOC122084227;gene-LOC122083109;gene-LOC122077859;gene-LOC122094838
Biological Process: DNA endoreduplication (GO:0042023);	4	gene-LOC122093338;gene-LOC122076060;gene-LOC122080125;gene-LOC122088967
Biological Process: DNA geometric change (GO:0032392);	15	gene-LOC122073374;gene-LOC122077859;gene-LOC122094838;gene-LOC122079227;gene-LOC122065535;gene-LOC122083109;gene-LOC122092326;gene-LOC122084227;gene-LOC122086021;gene-LOC122086235;gene-LOC122078079;gene-LOC122086851;gene-LOC122074627;gene-LOC122077850;gene-LOC122074024
Biological Process: DNA integration (GO:0015074);	183	gene-LOC122074200;gene-LOC122063484;gene-LOC122059014;Macadamia_integrifolia_newGene_7168;gene-LOC122093034;gene-LOC122075673;gene-LOC122086839;Macadamia_integrifolia_newGene_728;gene-LOC122068661;Macadamia_integrifolia_newGene_3861;gene-LOC122077455;gene-LOC122059034;gene-LOC122057958;gene-LOC122064521;gene-LOC122086230;gene-LOC122092400;Macadamia_integrifolia_newGene_5664;gene-LOC122071601;gene…
Biological Process: DNA integrity checkpoint (GO:0031570);	3	gene-LOC122076460;gene-LOC122061639;gene-LOC122088468
Biological Process: DNA ligation (GO:0006266);	1	gene-LOC122075710
Biological Process: DNA ligation involved in DNA repair (GO:0051103);	3	gene-LOC122076138;gene-LOC122082326;gene-LOC122078630
Biological Process: DNA mediated transformation (GO:0009294);	7	gene-LOC122086107;gene-LOC122058906;gene-LOC122076972;gene-LOC122093220;gene-LOC122061038;gene-LOC122073570;gene-LOC122065295
Biological Process: DNA metabolic process (GO:0006259);	99	gene-LOC122081405;gene-LOC122058670;gene-LOC122063403;gene-LOC122061662;gene-LOC122067634;gene-LOC122078809;gene-LOC122088468;gene-LOC122079239;gene-LOC122086230;gene-LOC122059147;gene-LOC122092326;gene-LOC122062140;gene-LOC122076460;gene-LOC122077859;gene-LOC122086839;gene-LOC122068060;gene-LOC122078803;gene-LOC122077455;gene-LOC122078676;gene-LOC122082896;gene-LOC122082763;gene-LOC122068069;gen…
Biological Process: DNA methylation (GO:0006306);	16	gene-LOC122075269;gene-LOC122065344;gene-LOC122090487;gene-LOC122079092;gene-LOC122066558;gene-LOC122066521;gene-LOC122078597;gene-LOC122057409;gene-LOC122088142;gene-LOC122069199;gene-LOC122086909;Macadamia_integrifolia_newGene_4583;gene-LOC122082896;gene-LOC122082748;gene-LOC122068069;gene-LOC122079783
Biological Process: DNA methylation or demethylation (GO:0044728);	11	gene-LOC122075710;gene-LOC122069199;gene-LOC122058448;gene-LOC122079092;gene-LOC122065344;gene-LOC122082748;gene-LOC122082896;Macadamia_integrifolia_newGene_4583;gene-LOC122088142;gene-LOC122079783;gene-LOC122068069
Biological Process: DNA modification (GO:0006304);	15	gene-LOC122073240;gene-LOC122088142;gene-LOC122073054;gene-LOC122068069;gene-LOC122091744;gene-LOC122079783;gene-LOC122082896;gene-LOC122082748;Macadamia_integrifolia_newGene_4583;gene-LOC122079092;gene-LOC122065344;gene-LOC122075710;gene-LOC122062140;gene-LOC122069199;gene-LOC122058448
Biological Process: DNA packaging (GO:0006323);	7	gene-LOC122085429;gene-LOC122093807;gene-LOC122081576;gene-LOC122093673;gene-LOC122057962;gene-LOC122070792;gene-LOC122083341
Biological Process: DNA protection (GO:0042262);	4	gene-LOC122089863;gene-LOC122092026;gene-LOC122088407;gene-LOC122077484
Biological Process: DNA recombination (GO:0006310);	68	gene-LOC122057336;gene-LOC122084227;gene-LOC122094738;gene-LOC122093807;gene-LOC122086607;gene-LOC122076138;gene-LOC122057637;gene-LOC122079121;gene-LOC122078630;gene-LOC122079172;gene-LOC122086851;gene-LOC122061897;gene-LOC122086480;gene-LOC122085944;gene-LOC122060974;gene-LOC122082040;gene-LOC122091908;Macadamia_integrifolia_newGene_483;gene-LOC122083388;gene-LOC122076668;gene-LOC122078192;gene…
Biological Process: DNA repair (GO:0006281);	142	gene-LOC122089087;gene-LOC122073240;gene-LOC122091687;gene-LOC122073766;gene-LOC122091917;gene-LOC122089504;gene-LOC122093903;gene-LOC122082182;gene-LOC122073964;gene-LOC122066008;gene-LOC122068576;gene-LOC122077857;gene-LOC122093904;gene-LOC122081081;gene-LOC122076529;gene-LOC122067978;gene-LOC122087046;gene-LOC122059008;gene-LOC122080714;gene-LOC122077750;gene-LOC122088485;gene-LOC122090738;gen…
Biological Process: DNA replication (GO:0006260);	78	gene-LOC122083002;gene-LOC122060151;gene-LOC122077271;gene-LOC122073078;Macadamia_integrifolia_newGene_2783;gene-LOC122076780;gene-LOC122080219;gene-LOC122073374;gene-LOC122059651;gene-LOC122059505;gene-LOC122065535;gene-LOC122089892;gene-LOC122078644;gene-LOC122093680;gene-LOC122093299;gene-LOC122082305;gene-LOC122061565;gene-LOC122074024;gene-LOC122092352;gene-LOC122088638;gene-LOC122076138;gen…
Biological Process: DNA replication checkpoint (GO:0000076);	3	gene-LOC122088468;gene-LOC122072315;gene-LOC122066535
Biological Process: DNA replication initiation (GO:0006270);	13	gene-LOC122057377;gene-LOC122083197;gene-LOC122080377;gene-LOC122060251;gene-LOC122091615;gene-LOC122088899;gene-LOC122083086;gene-LOC122082582;gene-LOC122082615;gene-LOC122092101;gene-LOC122061317;gene-LOC122060824;gene-LOC122060099
Biological Process: DNA replication, Okazaki fragment processing (GO:0033567);	1	gene-LOC122068119
Biological Process: DNA replication, removal of RNA primer (GO:0043137);	1	gene-LOC122087906
Biological Process: DNA replication, synthesis of RNA primer (GO:0006269);	1	gene-LOC122082352
Biological Process: DNA replication-independent nucleosome assembly (GO:0006336);	1	gene-LOC122063076
Biological Process: DNA replication-independent nucleosome organization (GO:0034724);	1	gene-LOC122067268
Biological Process: DNA synthesis involved in DNA repair (GO:0000731);	3	gene-LOC122076460;gene-LOC122081405;gene-LOC122060974
Biological Process: DNA topological change (GO:0006265);	29	gene-LOC122092482;gene-LOC122087700;gene-LOC122079277;gene-LOC122082763;gene-LOC122065962;gene-LOC122061871;gene-LOC122063583;gene-LOC122078803;gene-LOC122088546;gene-LOC122090085;gene-LOC122063403;gene-LOC122067634;gene-LOC122067230;gene-LOC122065560;gene-LOC122061821;gene-LOC122079239;gene-LOC122080216;gene-LOC122063143;gene-LOC122067671;gene-LOC122088788;gene-LOC122087404;gene-LOC122063621;gen…
Biological Process: DNA unwinding involved in DNA replication (GO:0006268);	5	gene-LOC122084227;gene-LOC122065535;gene-LOC122077859;gene-LOC122086851;gene-LOC122086235
Biological Process: DNA-dependent DNA replication (GO:0006261);	19	Macadamia_integrifolia_newGene_1220;gene-LOC122074851;gene-LOC122091864;gene-LOC122077859;gene-LOC122090932;gene-LOC122065535;gene-LOC122060435;gene-LOC122084916;gene-LOC122076803;gene-LOC122063694;gene-LOC122086235;gene-LOC122080190;gene-LOC122065127;gene-LOC122086851;gene-LOC122081405;gene-LOC122059624;gene-LOC122087636;gene-LOC122084227;gene-LOC122083002
Biological Process: DNA-templated transcription, elongation (GO:0006354);	4	gene-LOC122065504;gene-LOC122082896;gene-LOC122086708;gene-LOC122086262
Biological Process: DNA-templated transcription, initiation (GO:0006352);	25	gene-LOC122086583;gene-LOC122062122;gene-LOC122085976;gene-LOC122060776;gene-LOC122069139;gene-LOC122057750;gene-LOC122093945;gene-LOC122074901;gene-LOC122085644;gene-LOC122082632;gene-LOC122067628;Macadamia_integrifolia_newGene_6412;gene-LOC122065557;gene-LOC122073181;gene-LOC122078847;gene-LOC122088805;gene-LOC122071556;gene-LOC122086570;gene-LOC122077031;gene-LOC122067827;gene-LOC122085874;gen…
Biological Process: DNA-templated transcription, termination (GO:0006353);	9	gene-LOC122069206;gene-LOC122081465;gene-LOC122070383;gene-LOC122089067;gene-LOC122079329;gene-LOC122062084;gene-LOC122090593;gene-LOC122062090;gene-LOC122070627
Biological Process: DNA-templated transcriptional preinitiation complex assembly (GO:0070897);	11	gene-LOC122089451;gene-LOC122090930;gene-LOC122086583;gene-LOC122080383;gene-LOC122077031;gene-LOC122085929;gene-LOC122085626;gene-LOC122070798;gene-LOC122087616;gene-LOC122068410;gene-LOC122057085
Biological Process: ER to Golgi vesicle-mediated transport (GO:0006888);	40	gene-LOC122058942;gene-LOC122072793;gene-LOC122081500;gene-LOC122089016;gene-LOC122091899;gene-LOC122070813;gene-LOC122085662;gene-LOC122069937;gene-LOC122086306;gene-LOC122074184;gene-LOC122068228;gene-LOC122089107;gene-LOC122086479;gene-LOC122089871;Macadamia_integrifolia_newGene_4621;gene-LOC122073905;gene-LOC122058145;gene-LOC122064386;gene-LOC122094246;gene-LOC122090075;gene-LOC122079686;gen…
Biological Process: ER to chloroplast lipid transport (GO:1990052);	1	gene-LOC122058170
Biological Process: ER-associated misfolded protein catabolic process (GO:0071712);	6	gene-LOC122069070;gene-LOC122089239;gene-LOC122064581;gene-LOC122087984;gene-LOC122064578;gene-LOC122073613
Biological Process: ERAD pathway (GO:0036503);	17	gene-LOC122083473;gene-LOC122073613;gene-LOC122091344;gene-LOC122089175;gene-LOC122089239;gene-LOC122087984;gene-LOC122064581;gene-LOC122064578;gene-LOC122074000;gene-LOC122084371;gene-LOC122091405;gene-LOC122060224;gene-LOC122069070;gene-LOC122082557;gene-LOC122074073;gene-LOC122060812;gene-LOC122059443
Biological Process: G-protein coupled receptor signaling pathway (GO:0007186);	11	gene-LOC122093290;gene-LOC122079531;gene-LOC122069179;gene-LOC122080343;gene-LOC122066017;gene-LOC122081720;gene-LOC122084367;gene-LOC122061058;gene-LOC122091357;gene-LOC122072728;gene-LOC122094414
Biological Process: G1/S transition of mitotic cell cycle (GO:0000082);	2	gene-LOC122079375;Macadamia_integrifolia_newGene_4020
Biological Process: G2 DNA damage checkpoint (GO:0031572);	1	gene-LOC122076460
Biological Process: G2/M transition of mitotic cell cycle (GO:0000086);	2	gene-LOC122091786;gene-LOC122074618
Biological Process: GDP-mannose biosynthetic process (GO:0009298);	5	gene-LOC122088536;gene-LOC122072774;gene-LOC122058633;gene-LOC122087701;gene-LOC122062054
Biological Process: GDP-mannose metabolic process (GO:0019673);	2	gene-LOC122084417;gene-LOC122073311
Biological Process: GMP biosynthetic process (GO:0006177);	2	gene-LOC122072049;gene-LOC122085016
Biological Process: GPI anchor biosynthetic process (GO:0006506);	24	gene-LOC122077260;gene-LOC122082544;gene-LOC122069128;gene-LOC122064565;gene-LOC122063559;gene-LOC122080774;gene-LOC122061605;gene-LOC122087921;gene-LOC122082646;gene-LOC122082657;gene-LOC122094038;gene-LOC122059924;gene-LOC122061790;gene-LOC122077725;gene-LOC122086496;gene-LOC122061327;gene-LOC122063521;Macadamia_integrifolia_newGene_3414;gene-LOC122083974;gene-LOC122088140;gene-LOC122066910;gen…
Biological Process: GTP biosynthetic process (GO:0006183);	7	gene-LOC122060886;gene-LOC122082271;gene-LOC122066241;gene-LOC122084011;gene-LOC122081468;gene-LOC122076020;Macadamia_integrifolia_newGene_4822
Biological Process: Golgi calcium ion homeostasis (GO:0032468);	1	gene-LOC122079863
Biological Process: Golgi calcium ion transport (GO:0032472);	1	gene-LOC122079863
Biological Process: Golgi localization (GO:0051645);	1	gene-LOC122076458
Biological Process: Golgi organization (GO:0007030);	17	gene-LOC122073104;gene-LOC122074960;gene-LOC122089600;gene-LOC122083574;gene-LOC122068228;gene-LOC122077093;gene-LOC122065982;gene-LOC122071188;gene-LOC122060123;gene-LOC122073026;gene-LOC122068397;gene-LOC122087073;gene-LOC122092144;gene-LOC122081749;gene-LOC122063541;Macadamia_integrifolia_newGene_2211;gene-LOC122061832
Biological Process: Golgi to endosome transport (GO:0006895);	1	gene-LOC122073725
Biological Process: Golgi to plasma membrane transport (GO:0006893);	8	gene-LOC122072918;gene-LOC122084656;gene-LOC122060859;gene-LOC122072640;gene-LOC122082507;gene-LOC122073931;gene-LOC122094062;gene-LOC122061625
Biological Process: Golgi to vacuole transport (GO:0006896);	2	gene-LOC122082548;gene-LOC122070272
Biological Process: Golgi vesicle transport (GO:0048193);	28	gene-LOC122074050;gene-LOC122082031;gene-LOC122094107;gene-LOC122085223;gene-LOC122088382;gene-LOC122075118;gene-LOC122064445;gene-LOC122094782;gene-LOC122080993;gene-LOC122073026;gene-LOC122078809;gene-LOC122084169;gene-LOC122074474;gene-LOC122070499;gene-LOC122060027;gene-LOC122078769;gene-LOC122089085;gene-LOC122077093;gene-LOC122069135;gene-LOC122093196;gene-LOC122068228;gene-LOC122064842;gen…
Biological Process: Group II intron splicing (GO:0000373);	5	gene-LOC122081116;gene-LOC122069257;gene-LOC122066940;gene-LOC122081940;gene-LOC122057893
Biological Process: IMP salvage (GO:0032264);	4	gene-LOC122073783;gene-LOC122071123;Macadamia_integrifolia_newGene_1543;gene-LOC122062862
Biological Process: JNK cascade (GO:0007254);	2	gene-LOC122089472;gene-LOC122066292
Biological Process: Kupffer's vesicle development (GO:0070121);	1	gene-LOC122059209
Biological Process: L-alpha-amino acid transmembrane transport (GO:1902475);	2	gene-LOC122069323;gene-LOC122057797
Biological Process: L-amino acid transport (GO:0015807);	2	gene-LOC122057797;gene-LOC122069323
Biological Process: L-arabinose metabolic process (GO:0046373);	5	gene-LOC122063176;gene-LOC122068021;gene-LOC122071757;Macadamia_integrifolia_newGene_7299;gene-LOC122085222
Biological Process: L-ascorbic acid biosynthetic process (GO:0019853);	1	gene-LOC122083448
Biological Process: L-ascorbic acid metabolic process (GO:0019852);	2	gene-LOC122083448;gene-LOC122069365
Biological Process: L-methionine salvage from S-adenosylmethionine (GO:0019284);	3	gene-LOC122089261;gene-LOC122066139;gene-LOC122094345
Biological Process: L-methionine salvage from methylthioadenosine (GO:0019509);	7	gene-LOC122073306;gene-LOC122094345;gene-LOC122091478;gene-LOC122073885;gene-LOC122089261;gene-LOC122066139;gene-LOC122091479
Biological Process: L-phenylalanine biosynthetic process (GO:0009094);	8	gene-LOC122072271;gene-LOC122089528;gene-LOC122082664;gene-LOC122080652;gene-LOC122058609;gene-LOC122059105;gene-LOC122093397;gene-LOC122057220
Biological Process: L-phenylalanine catabolic process (GO:0006559);	10	gene-LOC122081057;gene-LOC122086783;gene-LOC122086992;gene-LOC122061512;gene-LOC122058157;gene-LOC122069916;gene-LOC122061513;gene-LOC122061515;gene-LOC122085515;gene-LOC122061911
Biological Process: L-proline biosynthetic process (GO:0055129);	6	gene-LOC122058224;Macadamia_integrifolia_newGene_3013;gene-LOC122070805;gene-LOC122087312;gene-LOC122089125;gene-LOC122065232
Biological Process: L-serine biosynthetic process (GO:0006564);	7	gene-LOC122087626;gene-LOC122068379;gene-LOC122092102;gene-LOC122084425;gene-LOC122074534;gene-LOC122079981;gene-LOC122068815
Biological Process: MAPK cascade (GO:0000165);	3	Macadamia_integrifolia_newGene_4883;gene-LOC122089472;gene-LOC122066292
Biological Process: Malpighian tubule development (GO:0072002);	4	gene-LOC122074143;gene-LOC122068847;gene-LOC122061005;gene-LOC122086320
Biological Process: Mo-molybdopterin cofactor biosynthetic process (GO:0006777);	11	gene-LOC122083758;gene-LOC122060516;Macadamia_integrifolia_newGene_258;Macadamia_integrifolia_newGene_2652;gene-LOC122093950;gene-LOC122058932;gene-LOC122069693;gene-LOC122077441;gene-LOC122068052;gene-LOC122062908;gene-LOC122071241
Biological Process: Mo-molybdopterin cofactor metabolic process (GO:0019720);	1	gene-LOC122069693
Biological Process: N-acetylglucosamine metabolic process (GO:0006044);	1	gene-LOC122078021
Biological Process: N-acylethanolamine metabolic process (GO:0070291);	1	gene-LOC122059185
Biological Process: N-glycan processing (GO:0006491);	1	gene-LOC122072779
Biological Process: N-methylnicotinate transport (GO:2001143);	1	gene-LOC122071034
Biological Process: N-terminal peptidyl-methionine acetylation (GO:0017196);	4	gene-LOC122058382;Macadamia_integrifolia_newGene_6533;gene-LOC122077134;gene-LOC122065382
Biological Process: N-terminal protein amino acid acetylation (GO:0006474);	3	gene-LOC122058382;Macadamia_integrifolia_newGene_6533;gene-LOC122065382
Biological Process: N-terminal protein amino acid methylation (GO:0006480);	1	gene-LOC122058935
Biological Process: N-terminal protein amino acid modification (GO:0031365);	4	gene-LOC122065382;Macadamia_integrifolia_newGene_6533;gene-LOC122058382;gene-LOC122078958
Biological Process: N-terminal protein myristoylation (GO:0006499);	2	gene-LOC122079482;gene-LOC122058057
Biological Process: NAD biosynthetic process (GO:0009435);	7	gene-LOC122076822;gene-LOC122081807;gene-LOC122080362;gene-LOC122066321;gene-LOC122064304;gene-LOC122063518;gene-LOC122078379
Biological Process: NAD metabolic process (GO:0019674);	7	gene-LOC122061107;gene-LOC122057708;gene-LOC122062728;gene-LOC122084503;gene-LOC122064181;gene-LOC122060773;gene-LOC122059702
Biological Process: NAD(P)H dehydrogenase complex assembly (GO:0010275);	3	gene-LOC122085136;gene-LOC122076783;gene-LOC122078437
Biological Process: NADH dehydrogenase complex (plastoquinone) assembly (GO:0010258);	2	gene-LOC122086088;gene-LOC122078569
Biological Process: NADH dehydrogenase complex assembly (GO:0010257);	4	gene-LOC122057390;gene-LOC122089713;gene-LOC122091438;gene-LOC122089711
Biological Process: NADH metabolic process (GO:0006734);	1	gene-LOC122086045
Biological Process: NADH oxidation (GO:0006116);	1	Macadamia_integrifolia_newGene_3616
Biological Process: NADP biosynthetic process (GO:0006741);	7	gene-LOC122061107;gene-LOC122064181;gene-LOC122084503;gene-LOC122060773;gene-LOC122059702;gene-LOC122057708;gene-LOC122062728
Biological Process: NADP metabolic process (GO:0006739);	1	gene-LOC122089123
Biological Process: NLS-bearing protein import into nucleus (GO:0006607);	1	gene-LOC122090633
Biological Process: Notch signaling pathway (GO:0007219);	3	gene-LOC122077487;gene-LOC122086958;gene-LOC122077923
Biological Process: PSII associated light-harvesting complex II catabolic process (GO:0010304);	2	gene-LOC122063473;gene-LOC122075611
Biological Process: R3/R4 cell differentiation (GO:0048056);	4	gene-LOC122086320;gene-LOC122061005;gene-LOC122074143;gene-LOC122068847
Biological Process: R3/R4 cell fate commitment (GO:0007464);	4	gene-LOC122086320;gene-LOC122061005;gene-LOC122074143;gene-LOC122068847
Biological Process: RNA (guanine-N7)-methylation (GO:0036265);	3	gene-LOC122084760;gene-LOC122074984;Macadamia_integrifolia_newGene_920
Biological Process: RNA 3' uridylation (GO:0071076);	1	gene-LOC122073565
Biological Process: RNA 3'-end processing (GO:0031123);	23	gene-LOC122069206;gene-LOC122088783;gene-LOC122091765;gene-LOC122064079;gene-LOC122069621;gene-LOC122077577;gene-LOC122081301;gene-LOC122062084;gene-LOC122066464;gene-LOC122081465;gene-LOC122070383;gene-LOC122058136;gene-LOC122069605;gene-LOC122075651;gene-LOC122059189;gene-LOC122079329;gene-LOC122081162;Macadamia_integrifolia_newGene_1416;gene-LOC122073565;gene-LOC122062140;gene-LOC122062352;gen…
Biological Process: RNA 5'-end processing (GO:0000966);	3	gene-LOC122087689;gene-LOC122091669;gene-LOC122085670
Biological Process: RNA biosynthetic process (GO:0032774);	32	gene-LOC122069213;gene-LOC122069206;gene-LOC122069020;gene-LOC122090092;gene-LOC122062084;gene-LOC122091103;gene-LOC122065162;gene-LOC122091233;gene-LOC122086708;gene-LOC122092194;gene-LOC122082896;gene-LOC122086583;gene-LOC122080347;gene-LOC122067356;gene-LOC122079329;gene-LOC122084104;gene-LOC122093607;gene-LOC122094242;gene-LOC122077031;gene-LOC122070924;gene-LOC122085626;gene-LOC122083002;gen…
Biological Process: RNA catabolic process (GO:0006401);	27	gene-LOC122080343;gene-LOC122064079;gene-LOC122057726;gene-LOC122083373;gene-LOC122059927;gene-LOC122066918;gene-LOC122057123;gene-LOC122060553;gene-LOC122093970;gene-LOC122063647;gene-LOC122066464;gene-LOC122081754;gene-LOC122078916;gene-LOC122085585;gene-LOC122077577;gene-LOC122065938;gene-LOC122058136;gene-LOC122057995;gene-LOC122084719;gene-LOC122093290;gene-LOC122081323;gene-LOC122077982;gen…
Biological Process: RNA export from nucleus (GO:0006405);	13	gene-LOC122067340;gene-LOC122085911;gene-LOC122057726;gene-LOC122086086;gene-LOC122093970;gene-LOC122060553;gene-LOC122071555;gene-LOC122072084;gene-LOC122082975;gene-LOC122060748;gene-LOC122077860;gene-LOC122062031;gene-LOC122058475
Biological Process: RNA interference (GO:0016246);	9	gene-LOC122062177;gene-LOC122077860;gene-LOC122093098;gene-LOC122059147;gene-LOC122093099;gene-LOC122082896;gene-LOC122094017;gene-LOC122067934;gene-LOC122076032
Biological Process: RNA localization (GO:0006403);	12	gene-LOC122058475;gene-LOC122072084;gene-LOC122082975;gene-LOC122060748;gene-LOC122077860;gene-LOC122062031;gene-LOC122086086;gene-LOC122060553;gene-LOC122093970;gene-LOC122067340;gene-LOC122057726;gene-LOC122085911
Biological Process: RNA metabolic process (GO:0016070);	485	gene-LOC122083131;gene-LOC122094181;gene-LOC122089441;Macadamia_integrifolia_newGene_5107;gene-LOC122093948;gene-LOC122089190;gene-LOC122080164;gene-LOC122087689;gene-LOC122086112;gene-LOC122073043;gene-LOC122061593;gene-LOC122084536;gene-LOC122082166;gene-LOC122079962;gene-LOC122087550;gene-LOC122070053;gene-LOC122075571;gene-LOC122089319;gene-LOC122076752;gene-LOC122071633;gene-LOC122065093;gen…
Biological Process: RNA methylation (GO:0001510);	9	gene-LOC122092065;gene-LOC122077995;gene-LOC122060910;gene-LOC122083354;gene-LOC122059330;gene-LOC122092066;gene-LOC122076588;gene-LOC122057815;gene-LOC122077100
Biological Process: RNA modification (GO:0009451);	361	gene-LOC122089683;gene-LOC122063147;gene-LOC122089031;gene-LOC122086097;gene-LOC122084295;gene-LOC122069151;gene-LOC122070846;gene-LOC122063909;gene-LOC122093415;gene-LOC122085951;gene-LOC122069425;gene-LOC122061455;gene-LOC122078585;gene-LOC122060956;gene-LOC122068027;gene-LOC122092066;gene-LOC122076122;gene-LOC122078980;gene-LOC122072909;gene-LOC122065335;gene-LOC122069756;gene-LOC122060138;gen…
Biological Process: RNA phosphodiester bond hydrolysis (GO:0090501);	45	gene-LOC122077577;gene-LOC122070280;gene-LOC122085585;gene-LOC122093035;gene-LOC122063616;gene-LOC122062084;gene-LOC122086230;gene-LOC122069206;gene-LOC122092930;gene-LOC122093970;gene-LOC122060553;gene-LOC122064079;gene-LOC122061662;gene-LOC122066918;gene-LOC122065051;Macadamia_integrifolia_newGene_7472;gene-LOC122067173;gene-LOC122059189;gene-LOC122079329;gene-LOC122077455;gene-LOC122081162;gen…
Biological Process: RNA phosphodiester bond hydrolysis, endonucleolytic (GO:0090502);	9	gene-LOC122093098;gene-LOC122059147;gene-LOC122060748;gene-LOC122093099;gene-LOC122091669;gene-LOC122085670;gene-LOC122059189;gene-LOC122087689;gene-LOC122076032
Biological Process: RNA phosphodiester bond hydrolysis, exonucleolytic (GO:0090503);	7	gene-LOC122077577;gene-LOC122068159;gene-LOC122077982;gene-LOC122066918;gene-LOC122062140;gene-LOC122066464;gene-LOC122057995
Biological Process: RNA polyadenylation (GO:0043631);	14	gene-LOC122081301;gene-LOC122062084;Macadamia_integrifolia_newGene_1416;gene-LOC122081162;gene-LOC122079329;gene-LOC122060748;gene-LOC122062352;gene-LOC122081465;gene-LOC122069206;gene-LOC122088783;gene-LOC122075651;gene-LOC122069621;gene-LOC122069605;gene-LOC122091765
Biological Process: RNA polymerase III transcriptional preinitiation complex assembly (GO:0070898);	2	gene-LOC122086583;gene-LOC122077031
Biological Process: RNA processing (GO:0006396);	164	gene-LOC122079184;gene-LOC122072642;gene-LOC122083354;gene-LOC122077860;gene-LOC122087300;gene-LOC122081301;Macadamia_integrifolia_newGene_3697;gene-LOC122081810;gene-LOC122064795;gene-LOC122059220;gene-LOC122092753;gene-LOC122075196;gene-LOC122091669;gene-LOC122094039;gene-LOC122056954;gene-LOC122091964;gene-LOC122071130;gene-LOC122076953;gene-LOC122081940;gene-LOC122070638;gene-LOC122079355;gen…
Biological Process: RNA secondary structure unwinding (GO:0010501);	1	Macadamia_integrifolia_newGene_7801
Biological Process: RNA splicing (GO:0008380);	46	gene-LOC122093820;gene-LOC122084330;gene-LOC122078180;gene-LOC122062142;gene-LOC122059008;Macadamia_integrifolia_newGene_6322;gene-LOC122057715;gene-LOC122094039;gene-LOC122064488;gene-LOC122091152;gene-LOC122070383;gene-LOC122057643;gene-LOC122081465;gene-LOC122059176;gene-LOC122061150;gene-LOC122080000;gene-LOC122083372;gene-LOC122094017;gene-LOC122080164;gene-LOC122090684;Macadamia_integrifoli…
Biological Process: RNA splicing, via transesterification reactions (GO:0000375);	16	gene-LOC122091964;gene-LOC122089248;gene-LOC122078018;gene-LOC122069257;Macadamia_integrifolia_newGene_1139;gene-LOC122080164;gene-LOC122094017;gene-LOC122062084;gene-LOC122061150;gene-LOC122081940;gene-LOC122073349;gene-LOC122081465;gene-LOC122070383;gene-LOC122094039;gene-LOC122057715;gene-LOC122064488
Biological Process: RNA splicing, via transesterification reactions with bulged adenosine as nucleophile (GO:0000377);	16	gene-LOC122070383;gene-LOC122081465;gene-LOC122094039;gene-LOC122064488;gene-LOC122057715;gene-LOC122080164;gene-LOC122094017;Macadamia_integrifolia_newGene_1139;gene-LOC122069257;gene-LOC122078018;gene-LOC122089248;gene-LOC122091964;gene-LOC122061150;gene-LOC122081940;gene-LOC122073349;gene-LOC122062084
Biological Process: RNA stabilization (GO:0043489);	3	gene-LOC122058060;gene-LOC122067738;gene-LOC122083989
Biological Process: RNA surveillance (GO:0071025);	8	gene-LOC122062308;gene-LOC122066464;gene-LOC122062140;gene-LOC122089055;gene-LOC122077577;gene-LOC122080847;gene-LOC122064079;gene-LOC122058136
Biological Process: RNA transport (GO:0050658);	12	gene-LOC122086086;gene-LOC122093970;gene-LOC122060553;gene-LOC122067340;gene-LOC122057726;gene-LOC122085911;gene-LOC122058475;gene-LOC122082975;gene-LOC122072084;gene-LOC122077860;gene-LOC122062031;gene-LOC122060748
Biological Process: RNA virus induced gene silencing (GO:0051214);	1	gene-LOC122059147
Biological Process: RNA-dependent DNA biosynthetic process (GO:0006278);	24	gene-LOC122084227;gene-LOC122093035;gene-LOC122063616;gene-LOC122070280;gene-LOC122065051;gene-LOC122057726;Macadamia_integrifolia_newGene_7472;gene-LOC122061662;gene-LOC122086851;gene-LOC122062877;gene-LOC122093970;gene-LOC122060553;gene-LOC122092930;gene-LOC122089568;gene-LOC122086230;gene-LOC122086235;gene-LOC122065535;gene-LOC122086839;gene-LOC122089749;gene-LOC122077859;gene-LOC122077455;gen…
Biological Process: RNA-directed DNA methylation (GO:0080188);	8	gene-LOC122079783;gene-LOC122068069;Macadamia_integrifolia_newGene_4583;gene-LOC122082748;gene-LOC122082896;gene-LOC122065344;gene-LOC122079092;gene-LOC122069199
Biological Process: Rab protein signal transduction (GO:0032482);	10	gene-LOC122058190;gene-LOC122085472;gene-LOC122074340;Macadamia_integrifolia_newGene_6764;gene-LOC122090183;gene-LOC122078001;gene-LOC122075385;gene-LOC122060144;gene-LOC122071516;gene-LOC122065320
Biological Process: S-adenosylmethioninamine biosynthetic process (GO:0006557);	3	gene-LOC122089288;gene-LOC122091969;gene-LOC122058289
Biological Process: S-adenosylmethionine biosynthetic process (GO:0006556);	5	gene-LOC122091885;gene-LOC122058023;gene-LOC122058196;gene-LOC122074596;gene-LOC122082595
Biological Process: S-glycoside catabolic process (GO:0016145);	1	gene-LOC122081220
Biological Process: S-glycoside metabolic process (GO:0016143);	6	gene-LOC122075137;gene-LOC122078238;gene-LOC122081220;gene-LOC122080217;gene-LOC122058621;gene-LOC122079412
Biological Process: SCF complex assembly (GO:0010265);	2	gene-LOC122072871;gene-LOC122068967
Biological Process: SCF-dependent proteasomal ubiquitin-dependent protein catabolic process (GO:0031146);	43	gene-LOC122077848;gene-LOC122089673;gene-LOC122080635;gene-LOC122079323;gene-LOC122064075;gene-LOC122058999;gene-LOC122093378;gene-LOC122071082;gene-LOC122086160;gene-LOC122064166;gene-LOC122085005;gene-LOC122060048;gene-LOC122075287;gene-LOC122089677;gene-LOC122091592;gene-LOC122059979;gene-LOC122088334;gene-LOC122072796;gene-LOC122072092;gene-LOC122089675;gene-LOC122090898;gene-LOC122066335;gen…
Biological Process: SNARE complex disassembly (GO:0035494);	3	gene-LOC122071779;gene-LOC122084510;gene-LOC122065967
Biological Process: SRP-dependent cotranslational protein targeting to membrane (GO:0006614);	14	gene-LOC122079513;gene-LOC122079853;gene-LOC122079917;gene-LOC122076847;gene-LOC122066828;gene-LOC122066937;Macadamia_integrifolia_newGene_1661;gene-LOC122081243;gene-LOC122061786;gene-LOC122084602;gene-LOC122085560;gene-LOC122062135;gene-LOC122080989;gene-LOC122059103
Biological Process: T cell activation (GO:0042110);	2	gene-LOC122063694;gene-LOC122065127
Biological Process: T cell apoptotic process (GO:0070231);	2	gene-LOC122063694;gene-LOC122065127
Biological Process: T cell differentiation (GO:0030217);	2	gene-LOC122065127;gene-LOC122063694
Biological Process: T cell differentiation in thymus (GO:0033077);	2	gene-LOC122063694;gene-LOC122065127
Biological Process: T cell homeostasis (GO:0043029);	2	gene-LOC122063694;gene-LOC122065127
Biological Process: TOR signaling (GO:0031929);	5	gene-LOC122088377;gene-LOC122075858;Macadamia_integrifolia_newGene_96;gene-LOC122082284;gene-LOC122070281
Biological Process: U1 snRNA 3'-end processing (GO:0034473);	2	gene-LOC122077577;gene-LOC122066464
Biological Process: U4 snRNA 3'-end processing (GO:0034475);	6	gene-LOC122064079;gene-LOC122062140;gene-LOC122066464;gene-LOC122058136;gene-LOC122077577;gene-LOC122092020
Biological Process: U5 snRNA 3'-end processing (GO:0034476);	2	gene-LOC122066464;gene-LOC122077577
Biological Process: U6 snRNA 3'-end processing (GO:0034477);	2	gene-LOC122064550;gene-LOC122081842
Biological Process: UDP-L-arabinose metabolic process (GO:0033356);	1	gene-LOC122089385
Biological Process: UDP-N-acetylgalactosamine biosynthetic process (GO:0019277);	1	gene-LOC122070368
Biological Process: UDP-N-acetylglucosamine biosynthetic process (GO:0006048);	3	gene-LOC122087422;gene-LOC122062693;gene-LOC122086929
Biological Process: UDP-glucose metabolic process (GO:0006011);	3	gene-LOC122080218;gene-LOC122081536;gene-LOC122078307
Biological Process: UDP-rhamnose biosynthetic process (GO:0010253);	2	gene-LOC122075407;gene-LOC122082415
Biological Process: UDP-rhamnose metabolic process (GO:0033478);	2	gene-LOC122082415;gene-LOC122075407
Biological Process: UMP salvage (GO:0044206);	4	gene-LOC122093713;gene-LOC122066162;gene-LOC122075954;gene-LOC122079570
Biological Process: UTP biosynthetic process (GO:0006228);	7	gene-LOC122076020;Macadamia_integrifolia_newGene_4822;gene-LOC122060886;gene-LOC122082271;gene-LOC122066241;gene-LOC122084011;gene-LOC122081468
Biological Process: UV-damage excision repair (GO:0070914);	1	gene-LOC122074488
Biological Process: [2Fe-2S] cluster assembly (GO:0044571);	2	gene-LOC122073189;gene-LOC122088884
Biological Process: abaxial cell fate specification (GO:0010158);	1	gene-LOC122071860
Biological Process: abscisic acid biosynthetic process (GO:0009688);	2	gene-LOC122079657;gene-LOC122090896
Biological Process: abscisic acid metabolic process (GO:0009687);	1	gene-LOC122094081
Biological Process: abscisic acid-activated signaling pathway (GO:0009738);	49	gene-LOC122089957;gene-LOC122088008;gene-LOC122076326;Macadamia_integrifolia_newGene_1217;gene-LOC122065178;gene-LOC122078070;gene-LOC122077745;gene-LOC122065083;gene-LOC122072267;gene-LOC122082809;gene-LOC122088330;gene-LOC122077306;gene-LOC122074303;gene-LOC122088748;gene-LOC122057172;gene-LOC122064975;gene-LOC122083819;gene-LOC122073863;gene-LOC122088780;gene-LOC122093790;gene-LOC122092685;gen…
Biological Process: abscisic acid-activated signaling pathway involved in stomatal movement (GO:1901527);	2	gene-LOC122057172;gene-LOC122087077
Biological Process: abscission (GO:0009838);	7	gene-LOC122092979;gene-LOC122073104;gene-LOC122091059;Macadamia_integrifolia_newGene_2138;gene-LOC122086396;gene-LOC122085926;gene-LOC122083574
Biological Process: acetate metabolic process (GO:0006083);	1	Macadamia_integrifolia_newGene_6906
Biological Process: acetyl-CoA biosynthetic process (GO:0006085);	1	gene-LOC122094275
Biological Process: acetyl-CoA biosynthetic process from acetate (GO:0019427);	1	gene-LOC122076586
Biological Process: acetyl-CoA biosynthetic process from pyruvate (GO:0006086);	9	gene-LOC122080813;gene-LOC122076877;gene-LOC122080389;gene-LOC122077116;gene-LOC122077149;gene-LOC122085751;gene-LOC122082804;gene-LOC122089287;gene-LOC122061830
Biological Process: acquisition of desiccation tolerance (GO:0097439);	1	gene-LOC122061639
Biological Process: acquisition of desiccation tolerance in seed (GO:0048700);	1	gene-LOC122061639
Biological Process: actin cytoskeleton organization (GO:0030036);	29	gene-LOC122088576;gene-LOC122087256;gene-LOC122061480;Macadamia_integrifolia_newGene_5151;gene-LOC122059337;gene-LOC122083821;Macadamia_integrifolia_newGene_7833;Macadamia_integrifolia_newGene_3926;gene-LOC122084597;gene-LOC122071459;gene-LOC122078576;Macadamia_integrifolia_newGene_5150;gene-LOC122073288;gene-LOC122070476;gene-LOC122071124;gene-LOC122074277;gene-LOC122057773;gene-LOC122091402;Mac…
Biological Process: actin filament bundle assembly (GO:0051017);	7	gene-LOC122078315;Macadamia_integrifolia_newGene_3020;gene-LOC122069548;Macadamia_integrifolia_newGene_1399;gene-LOC122087552;gene-LOC122074723;gene-LOC122091227
Biological Process: actin filament depolymerization (GO:0030042);	10	gene-LOC122059568;gene-LOC122081430;gene-LOC122087743;gene-LOC122087499;gene-LOC122078576;gene-LOC122079795;gene-LOC122091725;gene-LOC122089329;gene-LOC122085130;gene-LOC122085143
Biological Process: actin filament organization (GO:0007015);	34	gene-LOC122087256;gene-LOC122063636;gene-LOC122088576;gene-LOC122089733;Macadamia_integrifolia_newGene_3926;gene-LOC122074943;gene-LOC122066489;gene-LOC122070476;gene-LOC122065283;gene-LOC122061720;gene-LOC122074328;gene-LOC122071459;gene-LOC122078576;gene-LOC122079914;gene-LOC122086735;gene-LOC122084348;gene-LOC122074130;gene-LOC122079795;gene-LOC122068660;gene-LOC122071546;gene-LOC122061480;gen…
Biological Process: actin filament polymerization (GO:0030041);	4	gene-LOC122089144;gene-LOC122058615;gene-LOC122089936;gene-LOC122076705
Biological Process: actin filament severing (GO:0051014);	1	gene-LOC122072046
Biological Process: actin filament-based process (GO:0030029);	21	gene-LOC122057773;gene-LOC122090406;gene-LOC122079914;gene-LOC122087046;gene-LOC122085130;gene-LOC122077056;gene-LOC122083397;gene-LOC122079795;gene-LOC122074291;gene-LOC122092687;gene-LOC122087256;gene-LOC122061480;gene-LOC122078147;gene-LOC122083821;gene-LOC122079963;Macadamia_integrifolia_newGene_3926;gene-LOC122084597;gene-LOC122078576;gene-LOC122071459;gene-LOC122073288;gene-LOC122070476
Biological Process: actin nucleation (GO:0045010);	4	gene-LOC122087256;gene-LOC122061480;gene-LOC122070476;gene-LOC122071459
Biological Process: actin polymerization or depolymerization (GO:0008154);	5	gene-LOC122094400;gene-LOC122079795;gene-LOC122085130;gene-LOC122078576;gene-LOC122074070
Biological Process: activation of GTPase activity (GO:0090630);	19	Macadamia_integrifolia_newGene_2211;gene-LOC122092144;gene-LOC122063541;gene-LOC122089862;gene-LOC122081247;gene-LOC122087430;gene-LOC122089399;gene-LOC122080742;gene-LOC122071188;gene-LOC122057073;gene-LOC122076770;gene-LOC122090649;gene-LOC122063266;gene-LOC122079456;gene-LOC122076527;gene-LOC122092052;gene-LOC122078438;gene-LOC122077425;gene-LOC122069443
Biological Process: activation of cysteine-type endopeptidase activity involved in apoptotic process (GO:0006919);	2	gene-LOC122065127;gene-LOC122063694
Biological Process: activation of immune response (GO:0002253);	7	gene-LOC122089030;gene-LOC122085926;gene-LOC122069070;Macadamia_integrifolia_newGene_2138;gene-LOC122089029;gene-LOC122057715;gene-LOC122091059
Biological Process: activation of innate immune response (GO:0002218);	6	gene-LOC122089030;gene-LOC122085926;Macadamia_integrifolia_newGene_2138;gene-LOC122089029;gene-LOC122057715;gene-LOC122091059
Biological Process: activation of protein kinase activity (GO:0032147);	9	gene-LOC122087068;gene-LOC122078845;gene-LOC122075631;gene-LOC122073978;gene-LOC122077758;gene-LOC122069983;gene-LOC122080273;gene-LOC122058579;gene-LOC122080839
Biological Process: activation-induced cell death of T cells (GO:0006924);	2	gene-LOC122065127;gene-LOC122063694
Biological Process: actomyosin structure organization (GO:0031032);	1	gene-LOC122057773
Biological Process: acyl-CoA metabolic process (GO:0006637);	1	gene-LOC122086263
Biological Process: acylglycerol transport (GO:0034196);	1	gene-LOC122058170
Biological Process: adaptive immune response (GO:0002250);	2	gene-LOC122078192;gene-LOC122075977
Biological Process: adaptive immune response based on somatic recombination of immune receptors built from immunoglobulin superfamily domains (GO:0002460);	2	gene-LOC122078192;gene-LOC122075977
Biological Process: adaxial/abaxial axis specification (GO:0009943);	6	gene-LOC122091423;gene-LOC122091059;gene-LOC122063300;gene-LOC122085926;gene-LOC122088770;Macadamia_integrifolia_newGene_2138
Biological Process: adaxial/abaxial pattern specification (GO:0009955);	6	gene-LOC122063300;gene-LOC122085926;gene-LOC122088770;Macadamia_integrifolia_newGene_2138;gene-LOC122091423;gene-LOC122091059
Biological Process: adenine salvage (GO:0006168);	6	gene-LOC122058044;gene-LOC122090766;gene-LOC122090764;gene-LOC122085706;gene-LOC122081794;gene-LOC122071335
Biological Process: adenosine to inosine editing (GO:0006382);	1	gene-LOC122079741
Biological Process: adenylate cyclase-modulating G-protein coupled receptor signaling pathway (GO:0007188);	1	gene-LOC122072022
Biological Process: adherens junction assembly (GO:0034333);	4	gene-LOC122086320;gene-LOC122061005;gene-LOC122074143;gene-LOC122068847
Biological Process: adherens junction organization (GO:0034332);	4	gene-LOC122068847;gene-LOC122074143;gene-LOC122061005;gene-LOC122086320
Biological Process: adult heart development (GO:0007512);	1	gene-LOC122057773
Biological Process: adventitious root development (GO:0048830);	2	gene-LOC122072944;gene-LOC122088390
Biological Process: aerobic electron transport chain (GO:0019646);	1	gene-LOC122088859
Biological Process: aerobic respiration (GO:0009060);	6	gene-LOC122071017;gene-LOC122078520;gene-LOC122091503;gene-LOC122073285;gene-LOC122075629;gene-LOC122057199
Biological Process: aggrephagy (GO:0035973);	2	gene-LOC122084371;gene-LOC122074073
Biological Process: aging (GO:0007568);	35	gene-LOC122086109;gene-LOC122064753;gene-LOC122070828;gene-LOC122091992;gene-LOC122078219;gene-LOC122076232;gene-LOC122093881;gene-LOC122061434;gene-LOC122060644;gene-LOC122061420;gene-LOC122078110;gene-LOC122076454;gene-LOC122064382;gene-LOC122064751;gene-LOC122091042;gene-LOC122086181;gene-LOC122092979;gene-LOC122093173;gene-LOC122076443;Macadamia_integrifolia_newGene_2314;gene-LOC122065127;gen…
Biological Process: alanyl-tRNA aminoacylation (GO:0006419);	2	gene-LOC122092341;gene-LOC122084281
Biological Process: alcohol biosynthetic process (GO:0046165);	2	gene-LOC122057225;gene-LOC122086543
Biological Process: alcohol metabolic process (GO:0006066);	5	gene-LOC122088987;gene-LOC122057225;gene-LOC122059185;gene-LOC122086543;gene-LOC122094081
Biological Process: alkene biosynthetic process (GO:0043450);	1	gene-LOC122092663
Biological Process: alkyl caffeate ester biosynthetic process (GO:0090431);	6	gene-LOC122067930;gene-LOC122085443;gene-LOC122087691;gene-LOC122064766;gene-LOC122080690;gene-LOC122077917
Biological Process: allantoin catabolic process (GO:0000256);	1	gene-LOC122093294
Biological Process: alpha-amino acid biosynthetic process (GO:1901607);	2	Macadamia_integrifolia_newGene_3864;gene-LOC122057530
Biological Process: alpha-amino acid catabolic process (GO:1901606);	2	gene-LOC122067394;gene-LOC122078617
Biological Process: alpha-amino acid metabolic process (GO:1901605);	4	Macadamia_integrifolia_newGene_3864;gene-LOC122078617;gene-LOC122067394;gene-LOC122057530
Biological Process: alternative mRNA splicing, via spliceosome (GO:0000380);	2	gene-LOC122087162;gene-LOC122094017
Biological Process: aluminum cation transport (GO:0015690);	1	gene-LOC122092889
Biological Process: amide biosynthetic process (GO:0043604);	15	gene-LOC122059311;gene-LOC122074756;gene-LOC122058091;gene-LOC122066161;gene-LOC122083548;gene-LOC122081397;gene-LOC122086214;gene-LOC122064382;gene-LOC122076406;gene-LOC122069751;gene-LOC122080318;gene-LOC122090903;gene-LOC122084796;gene-LOC122057391;gene-LOC122086172
Biological Process: amide transport (GO:0042886);	64	gene-LOC122087430;gene-LOC122077419;gene-LOC122090649;gene-LOC122082975;gene-LOC122062031;gene-LOC122089862;gene-LOC122087157;gene-LOC122087640;gene-LOC122076713;gene-LOC122090406;gene-LOC122081247;gene-LOC122089399;gene-LOC122057726;gene-LOC122077209;gene-LOC122061750;gene-LOC122086086;gene-LOC122083186;gene-LOC122081434;gene-LOC122077860;gene-LOC122086204;gene-LOC122083756;gene-LOC122078147;gen…
Biological Process: amine biosynthetic process (GO:0009309);	1	gene-LOC122075772
Biological Process: amine metabolic process (GO:0009308);	10	gene-LOC122066376;gene-LOC122059185;gene-LOC122071247;Macadamia_integrifolia_newGene_330;gene-LOC122066374;gene-LOC122089590;Macadamia_integrifolia_newGene_331;gene-LOC122075772;gene-LOC122079669;gene-LOC122093676
Biological Process: amino acid activation (GO:0043038);	3	gene-LOC122069751;gene-LOC122059311;gene-LOC122066161
Biological Process: amino acid homeostasis (GO:0080144);	2	gene-LOC122087077;gene-LOC122057172
Biological Process: amino acid import (GO:0043090);	1	gene-LOC122057797
Biological Process: amino acid transmembrane transport (GO:0003333);	14	gene-LOC122067373;gene-LOC122091332;gene-LOC122088901;gene-LOC122088684;gene-LOC122066930;gene-LOC122072138;gene-LOC122087157;gene-LOC122086204;gene-LOC122091331;Macadamia_integrifolia_newGene_1585;gene-LOC122091306;gene-LOC122086660;gene-LOC122057797;gene-LOC122069323
Biological Process: amino acid transport (GO:0006865);	10	Macadamia_integrifolia_newGene_7369;gene-LOC122087157;gene-LOC122069314;gene-LOC122075543;gene-LOC122088684;gene-LOC122091306;gene-LOC122057797;gene-LOC122069323;gene-LOC122069316;gene-LOC122086204
Biological Process: amino sugar catabolic process (GO:0046348);	1	gene-LOC122061849
Biological Process: amino sugar metabolic process (GO:0006040);	1	gene-LOC122061849
Biological Process: aminoglycan catabolic process (GO:0006026);	1	gene-LOC122061849
Biological Process: aminoglycan metabolic process (GO:0006022);	1	gene-LOC122061849
Biological Process: ammonium transmembrane transport (GO:0072488);	1	gene-LOC122071034
Biological Process: ammonium transport (GO:0015696);	1	gene-LOC122071034
Biological Process: amyloid-beta metabolic process (GO:0050435);	2	gene-LOC122064205;gene-LOC122082216
Biological Process: amyloplast organization (GO:0009660);	4	gene-LOC122086514;gene-LOC122087494;gene-LOC122077297;gene-LOC122077209
Biological Process: anaerobic respiration (GO:0009061);	1	gene-LOC122066836
Biological Process: anaphase-promoting complex-dependent catabolic process (GO:0031145);	3	gene-LOC122074553;gene-LOC122079526;Macadamia_integrifolia_newGene_2927
Biological Process: anatomical structure arrangement (GO:0048532);	14	gene-LOC122074618;gene-LOC122088924;gene-LOC122063070;gene-LOC122066387;gene-LOC122075372;gene-LOC122061344;gene-LOC122080343;gene-LOC122069020;gene-LOC122093290;gene-LOC122079969;gene-LOC122094750;gene-LOC122060910;gene-LOC122088930;gene-LOC122058943
Biological Process: anatomical structure development (GO:0048856);	525	gene-LOC122078192;gene-LOC122071109;gene-LOC122092971;gene-LOC122059869;gene-LOC122081658;gene-LOC122090842;gene-LOC122089022;gene-LOC122089734;gene-LOC122081128;Macadamia_integrifolia_newGene_3864;gene-LOC122062142;gene-LOC122064592;gene-LOC122057773;gene-LOC122061344;gene-LOC122075372;gene-LOC122091469;gene-LOC122072968;gene-LOC122075204;gene-LOC122081690;gene-LOC122060563;gene-LOC122085023;gen…
Biological Process: anatomical structure formation involved in morphogenesis (GO:0048646);	57	gene-LOC122060166;gene-LOC122086641;gene-LOC122067474;gene-LOC122088390;gene-LOC122068661;gene-LOC122091059;gene-LOC122082633;gene-LOC122079486;gene-LOC122072944;gene-LOC122082749;Macadamia_integrifolia_newGene_2138;gene-LOC122084067;gene-LOC122094177;gene-LOC122085926;gene-LOC122072814;gene-LOC122070799;gene-LOC122093839;gene-LOC122087428;gene-LOC122088021;gene-LOC122087348;gene-LOC122091289;gen…
Biological Process: anatomical structure homeostasis (GO:0060249);	16	gene-LOC122060553;gene-LOC122093970;gene-LOC122086851;gene-LOC122086235;gene-LOC122057726;gene-LOC122061886;gene-LOC122084227;gene-LOC122081405;gene-LOC122077252;gene-LOC122078676;gene-LOC122078383;gene-LOC122083764;gene-LOC122085944;gene-LOC122081192;gene-LOC122065535;gene-LOC122077859
Biological Process: anatomical structure maturation (GO:0071695);	18	gene-LOC122061639;gene-LOC122064760;gene-LOC122065491;gene-LOC122092885;gene-LOC122079709;gene-LOC122060644;gene-LOC122078110;gene-LOC122093568;gene-LOC122085106;gene-LOC122076443;gene-LOC122063545;gene-LOC122081991;gene-LOC122064149;gene-LOC122074128;gene-LOC122077501;gene-LOC122069769;gene-LOC122071749;gene-LOC122077381
Biological Process: anatomical structure morphogenesis (GO:0009653);	163	gene-LOC122088057;gene-LOC122072814;gene-LOC122093839;gene-LOC122087428;gene-LOC122085127;gene-LOC122084067;gene-LOC122085926;gene-LOC122066387;gene-LOC122073148;gene-LOC122092038;gene-LOC122088924;gene-LOC122057433;gene-LOC122088783;gene-LOC122080237;Macadamia_integrifolia_newGene_3926;gene-LOC122088930;gene-LOC122069516;gene-LOC122060047;gene-LOC122070476;gene-LOC122091101;gene-LOC122079323;gen…
Biological Process: androecium development (GO:0048466);	22	gene-LOC122092405;gene-LOC122091289;gene-LOC122085023;gene-LOC122076937;gene-LOC122079362;gene-LOC122075684;gene-LOC122069769;Macadamia_integrifolia_newGene_32;gene-LOC122073206;gene-LOC122072852;gene-LOC122057762;gene-LOC122086160;gene-LOC122068588;gene-LOC122071082;gene-LOC122072655;gene-LOC122088896;gene-LOC122057917;gene-LOC122079486;gene-LOC122074353;gene-LOC122082749;Macadamia_integrifolia_…
Biological Process: androgen receptor signaling pathway (GO:0030521);	4	gene-LOC122064382;gene-LOC122079481;gene-LOC122085745;gene-LOC122073329
Biological Process: animal organ development (GO:0048513);	30	gene-LOC122063694;gene-LOC122061005;gene-LOC122073640;gene-LOC122065127;gene-LOC122086320;gene-LOC122060047;gene-LOC122067853;gene-LOC122069070;gene-LOC122074143;gene-LOC122073639;gene-LOC122057223;gene-LOC122061886;gene-LOC122078147;gene-LOC122091103;gene-LOC122068847;gene-LOC122077923;gene-LOC122087428;gene-LOC122074778;gene-LOC122073613;gene-LOC122077252;gene-LOC122094177;gene-LOC122089239;gen…
Biological Process: animal organ formation (GO:0048645);	4	gene-LOC122094177;gene-LOC122067853;gene-LOC122060047;gene-LOC122087428
Biological Process: animal organ morphogenesis (GO:0009887);	20	gene-LOC122061886;gene-LOC122078147;gene-LOC122073639;gene-LOC122091103;gene-LOC122068847;gene-LOC122086320;gene-LOC122073640;gene-LOC122061005;gene-LOC122074143;gene-LOC122067853;gene-LOC122060047;gene-LOC122083764;gene-LOC122078383;gene-LOC122057773;gene-LOC122090406;gene-LOC122081192;gene-LOC122087428;gene-LOC122094177;gene-LOC122071871;gene-LOC122077252
Biological Process: anion homeostasis (GO:0055081);	4	gene-LOC122071783;gene-LOC122087077;gene-LOC122057172;gene-LOC122063196
Biological Process: anion transmembrane transport (GO:0098656);	9	Macadamia_integrifolia_newGene_7158;gene-LOC122087157;gene-LOC122071034;gene-LOC122088684;gene-LOC122091306;gene-LOC122088188;gene-LOC122057797;gene-LOC122069323;gene-LOC122086204
Biological Process: anion transport (GO:0006820);	22	gene-LOC122069323;gene-LOC122088188;gene-LOC122093300;gene-LOC122093220;Macadamia_integrifolia_newGene_4481;gene-LOC122069751;gene-LOC122087157;gene-LOC122087720;Macadamia_integrifolia_newGene_7158;gene-LOC122058906;gene-LOC122086204;Macadamia_integrifolia_newGene_3578;gene-LOC122057797;gene-LOC122086107;gene-LOC122059906;gene-LOC122075118;gene-LOC122071783;gene-LOC122069288;gene-LOC122091306;gen…
Biological Process: anisotropic cell growth (GO:0051211);	3	gene-LOC122079486;gene-LOC122073206;gene-LOC122072655
Biological Process: anterior/posterior axis specification (GO:0009948);	4	gene-LOC122086320;gene-LOC122061005;gene-LOC122068847;gene-LOC122074143
Biological Process: anterior/posterior axis specification, embryo (GO:0008595);	4	gene-LOC122086320;gene-LOC122061005;gene-LOC122068847;gene-LOC122074143
Biological Process: anterior/posterior axis specification, follicular epithelium (GO:0030714);	4	gene-LOC122068847;gene-LOC122074143;gene-LOC122061005;gene-LOC122086320
Biological Process: anterior/posterior pattern specification (GO:0009952);	5	gene-LOC122057773;gene-LOC122061005;gene-LOC122086320;gene-LOC122068847;gene-LOC122074143
Biological Process: anther dehiscence (GO:0009901);	5	gene-LOC122073206;gene-LOC122072655;gene-LOC122071082;gene-LOC122086160;gene-LOC122079486
Biological Process: anther development (GO:0048653);	10	gene-LOC122079486;gene-LOC122074353;gene-LOC122072655;gene-LOC122092405;gene-LOC122086160;gene-LOC122071082;gene-LOC122057762;gene-LOC122072852;gene-LOC122073206;gene-LOC122082749
Biological Process: anther wall tapetum development (GO:0048658);	3	gene-LOC122072852;gene-LOC122070328;gene-LOC122074353
Biological Process: anthocyanin accumulation in tissues in response to UV light (GO:0043481);	4	gene-LOC122087597;gene-LOC122057955;gene-LOC122073170;Macadamia_integrifolia_newGene_5107
Biological Process: anthocyanin-containing compound biosynthetic process (GO:0009718);	5	gene-LOC122070729;Macadamia_integrifolia_newGene_3864;gene-LOC122076455;gene-LOC122075601;gene-LOC122079931
Biological Process: anthocyanin-containing compound metabolic process (GO:0046283);	6	gene-LOC122079931;gene-LOC122075601;gene-LOC122080714;gene-LOC122076455;gene-LOC122070729;Macadamia_integrifolia_newGene_3864
Biological Process: antibiotic biosynthetic process (GO:0017000);	1	gene-LOC122057594
Biological Process: antibiotic catabolic process (GO:0017001);	2	gene-LOC122061804;gene-LOC122069365
Biological Process: antibiotic metabolic process (GO:0016999);	21	gene-LOC122083264;gene-LOC122062361;gene-LOC122069365;gene-LOC122057809;gene-LOC122075629;gene-LOC122065115;gene-LOC122085189;gene-LOC122092722;gene-LOC122078520;gene-LOC122057808;gene-LOC122062368;gene-LOC122062364;gene-LOC122062367;gene-LOC122062366;gene-LOC122057594;gene-LOC122062369;gene-LOC122067292;Macadamia_integrifolia_newGene_6906;gene-LOC122061804;gene-LOC122084909;gene-LOC122068826
Biological Process: antigen processing and presentation (GO:0019882);	1	gene-LOC122069070
Biological Process: antigen processing and presentation of peptide antigen (GO:0048002);	1	gene-LOC122069070
Biological Process: antigen processing and presentation of peptide antigen via MHC class I (GO:0002474);	1	gene-LOC122069070
Biological Process: apical junction assembly (GO:0043297);	4	gene-LOC122061005;gene-LOC122086320;gene-LOC122074143;gene-LOC122068847
Biological Process: apical protein localization (GO:0045176);	1	gene-LOC122093300
Biological Process: apocarotenoid metabolic process (GO:0043288);	1	gene-LOC122094081
Biological Process: apoptotic process (GO:0006915);	7	gene-LOC122091103;gene-LOC122069070;gene-LOC122089239;gene-LOC122093130;gene-LOC122065127;gene-LOC122073613;gene-LOC122063694
Biological Process: apoptotic signaling pathway (GO:0097190);	4	gene-LOC122089239;gene-LOC122091103;gene-LOC122069070;gene-LOC122073613
Biological Process: appendage development (GO:0048736);	8	gene-LOC122068847;gene-LOC122067853;gene-LOC122060047;gene-LOC122074143;gene-LOC122094177;gene-LOC122061005;gene-LOC122086320;gene-LOC122087428
Biological Process: appendage morphogenesis (GO:0035107);	8	gene-LOC122067853;gene-LOC122060047;gene-LOC122094177;gene-LOC122074143;gene-LOC122061005;gene-LOC122087428;gene-LOC122086320;gene-LOC122068847
Biological Process: arachidonic acid secretion (GO:0050482);	3	gene-LOC122076052;gene-LOC122087473;gene-LOC122092813
Biological Process: arbuscular mycorrhizal association (GO:0036377);	2	gene-LOC122073215;gene-LOC122083833
Biological Process: arginine biosynthetic process (GO:0006526);	9	gene-LOC122073322;gene-LOC122072578;gene-LOC122063028;gene-LOC122084363;gene-LOC122087172;gene-LOC122057418;gene-LOC122084306;gene-LOC122083845;gene-LOC122080163
Biological Process: arginine biosynthetic process via ornithine (GO:0042450);	3	gene-LOC122076147;gene-LOC122083537;gene-LOC122075532
Biological Process: arginine catabolic process (GO:0006527);	2	gene-LOC122061789;gene-LOC122084087
Biological Process: arginine metabolic process (GO:0006525);	2	gene-LOC122058891;gene-LOC122094010
Biological Process: arginyl-tRNA aminoacylation (GO:0006420);	2	gene-LOC122071121;gene-LOC122067825
Biological Process: aromatic amino acid family biosynthetic process (GO:0009073);	14	gene-LOC122083659;gene-LOC122058785;gene-LOC122073816;gene-LOC122080626;Macadamia_integrifolia_newGene_256;gene-LOC122057874;gene-LOC122069951;gene-LOC122062799;gene-LOC122089350;gene-LOC122079479;gene-LOC122074519;gene-LOC122081937;gene-LOC122064040;gene-LOC122075671
Biological Process: aromatic amino acid family metabolic process (GO:0009072);	3	gene-LOC122094396;gene-LOC122066236;gene-LOC122085744
Biological Process: aromatic compound biosynthetic process (GO:0019438);	100	gene-LOC122065504;gene-LOC122067617;gene-LOC122067618;gene-LOC122057594;gene-LOC122077031;gene-LOC122057726;gene-LOC122084796;gene-LOC122061804;gene-LOC122073240;gene-LOC122086235;gene-LOC122089749;gene-LOC122086144;gene-LOC122057575;gene-LOC122087691;gene-LOC122057191;gene-LOC122059282;gene-LOC122086262;gene-LOC122088683;gene-LOC122058317;gene-LOC122070383;gene-LOC122079589;gene-LOC122091103;gen…
Biological Process: aromatic compound catabolic process (GO:0019439);	26	gene-LOC122085585;gene-LOC122078916;gene-LOC122057766;gene-LOC122077577;gene-LOC122066464;gene-LOC122081754;gene-LOC122088022;gene-LOC122068389;gene-LOC122073240;gene-LOC122060553;gene-LOC122093970;gene-LOC122064079;gene-LOC122080343;gene-LOC122061804;gene-LOC122091032;gene-LOC122066918;gene-LOC122057726;gene-LOC122067173;gene-LOC122068159;gene-LOC122062140;gene-LOC122058775;gene-LOC122077982;gen…
Biological Process: arsenate ion transmembrane transport (GO:1901684);	2	Macadamia_integrifolia_newGene_7158;gene-LOC122088188
Biological Process: arsenite transport (GO:0015700);	1	Macadamia_integrifolia_newGene_7158
Biological Process: ascorbate glutathione cycle (GO:0033355);	1	gene-LOC122069365
Biological Process: ascospore formation (GO:0030437);	2	gene-LOC122080993;gene-LOC122075118
Biological Process: ascospore-type prospore assembly (GO:0031321);	2	gene-LOC122075118;gene-LOC122080993
Biological Process: ascospore-type prospore-specific spindle pole body remodeling (GO:0031322);	2	gene-LOC122080993;gene-LOC122075118
Biological Process: asparagine biosynthetic process (GO:0006529);	5	gene-LOC122074029;gene-LOC122078703;gene-LOC122090107;gene-LOC122062293;gene-LOC122085808
Biological Process: asparaginyl-tRNA aminoacylation (GO:0006421);	5	gene-LOC122073924;Macadamia_integrifolia_newGene_5414;gene-LOC122087356;gene-LOC122076227;gene-LOC122071731
Biological Process: aspartyl-tRNA aminoacylation (GO:0006422);	1	gene-LOC122089332
Biological Process: assembly of actomyosin apparatus involved in cytokinesis (GO:0000912);	1	gene-LOC122070893
Biological Process: assembly of actomyosin apparatus involved in mitotic cytokinesis (GO:1902407);	1	gene-LOC122070893
Biological Process: assembly of large subunit precursor of preribosome (GO:1902626);	2	gene-LOC122086172;gene-LOC122057391
Biological Process: asymmetric cell division (GO:0008356);	19	gene-LOC122087428;gene-LOC122094177;gene-LOC122068661;gene-LOC122077118;gene-LOC122083741;gene-LOC122066661;gene-LOC122067474;gene-LOC122066669;gene-LOC122069678;gene-LOC122060053;gene-LOC122060047;gene-LOC122067853;gene-LOC122091101;gene-LOC122058321;gene-LOC122062448;gene-LOC122092315;gene-LOC122078815;gene-LOC122062031;gene-LOC122065413
Biological Process: atrial septum development (GO:0003283);	5	gene-LOC122081192;gene-LOC122077252;gene-LOC122061886;gene-LOC122083764;gene-LOC122078383
Biological Process: attachment of GPI anchor to protein (GO:0016255);	3	gene-LOC122081685;gene-LOC122091771;gene-LOC122090567
Biological Process: attachment of mitotic spindle microtubules to kinetochore (GO:0051315);	1	gene-LOC122075610
Biological Process: attachment of spindle microtubules to kinetochore (GO:0008608);	2	gene-LOC122091450;gene-LOC122057962
Biological Process: attachment of spindle microtubules to kinetochore involved in homologous chromosome segregation (GO:0051455);	2	gene-LOC122091450;gene-LOC122057962
Biological Process: attachment of spindle microtubules to kinetochore involved in meiotic chromosome segregation (GO:0051316);	2	gene-LOC122057962;gene-LOC122091450
Biological Process: autophagosome assembly (GO:0000045);	17	gene-LOC122061498;gene-LOC122074073;gene-LOC122067577;Macadamia_integrifolia_newGene_6497;gene-LOC122060123;gene-LOC122082016;gene-LOC122092071;gene-LOC122085613;gene-LOC122073198;gene-LOC122075437;gene-LOC122084371;gene-LOC122065422;gene-LOC122091940;gene-LOC122073082;gene-LOC122092396;gene-LOC122062341;gene-LOC122067246
Biological Process: autophagosome maturation (GO:0097352);	2	gene-LOC122084371;gene-LOC122074073
Biological Process: autophagosome organization (GO:1905037);	11	gene-LOC122067246;gene-LOC122085613;gene-LOC122091837;gene-LOC122064435;gene-LOC122073082;gene-LOC122092071;gene-LOC122092396;gene-LOC122060123;gene-LOC122082016;gene-LOC122084371;gene-LOC122074073
Biological Process: autophagy (GO:0006914);	34	gene-LOC122079396;gene-LOC122062181;gene-LOC122079447;gene-LOC122091837;gene-LOC122067246;gene-LOC122092396;gene-LOC122077008;gene-LOC122083473;gene-LOC122073082;gene-LOC122069739;gene-LOC122082617;gene-LOC122061750;gene-LOC122085613;gene-LOC122091432;gene-LOC122092071;gene-LOC122064435;gene-LOC122081183;gene-LOC122084371;gene-LOC122082265;gene-LOC122084651;gene-LOC122091612;gene-LOC122058483;gen…
Biological Process: autophagy of mitochondrion (GO:0000422);	7	gene-LOC122067577;gene-LOC122085613;gene-LOC122065422;gene-LOC122073082;gene-LOC122092071;gene-LOC122092396;gene-LOC122082016
Biological Process: autophagy of nucleus (GO:0044804);	4	gene-LOC122085613;gene-LOC122073082;gene-LOC122092071;gene-LOC122082016
Biological Process: autophagy of peroxisome (GO:0030242);	1	gene-LOC122062941
Biological Process: auxin biosynthetic process (GO:0009851);	5	gene-LOC122091324;gene-LOC122092075;gene-LOC122091323;gene-LOC122091321;gene-LOC122068640
Biological Process: auxin efflux (GO:0010315);	3	gene-LOC122077800;gene-LOC122082415;gene-LOC122075407
Biological Process: auxin homeostasis (GO:0010252);	9	gene-LOC122061227;gene-LOC122060166;gene-LOC122093997;Macadamia_integrifolia_newGene_6900;gene-LOC122078106;gene-LOC122070057;gene-LOC122084067;gene-LOC122077800;gene-LOC122075356
Biological Process: auxin metabolic process (GO:0009850);	6	gene-LOC122091323;gene-LOC122092075;gene-LOC122093676;gene-LOC122091324;gene-LOC122068640;gene-LOC122091321
Biological Process: auxin polar transport (GO:0009926);	9	gene-LOC122075844;gene-LOC122093790;gene-LOC122067953;gene-LOC122058943;gene-LOC122067747;gene-LOC122069020;gene-LOC122094017;gene-LOC122077800;gene-LOC122089197
Biological Process: auxin transport (GO:0060918);	12	gene-LOC122067747;gene-LOC122085237;gene-LOC122069020;gene-LOC122094017;gene-LOC122089197;gene-LOC122075407;gene-LOC122058943;gene-LOC122067953;gene-LOC122085240;gene-LOC122075844;gene-LOC122093790;gene-LOC122082415
Biological Process: auxin-activated signaling pathway (GO:0009734);	77	gene-LOC122074100;gene-LOC122075616;gene-LOC122088194;gene-LOC122089918;gene-LOC122085825;gene-LOC122076466;gene-LOC122060961;gene-LOC122090877;gene-LOC122065786;gene-LOC122081922;gene-LOC122058367;gene-LOC122091276;gene-LOC122079362;gene-LOC122069813;gene-LOC122077109;gene-LOC122093100;gene-LOC122083234;gene-LOC122064106;gene-LOC122084509;gene-LOC122058126;gene-LOC122090012;gene-LOC122064871;gen…
Biological Process: axillary shoot meristem initiation (GO:0090506);	1	gene-LOC122063070
Biological Process: axis specification (GO:0009798);	19	gene-LOC122068847;gene-LOC122091423;gene-LOC122059970;gene-LOC122077297;gene-LOC122069020;gene-LOC122074143;gene-LOC122077209;gene-LOC122061005;gene-LOC122068019;gene-LOC122068977;gene-LOC122086320;gene-LOC122088770;gene-LOC122068661;gene-LOC122091059;gene-LOC122075214;Macadamia_integrifolia_newGene_2138;gene-LOC122086195;gene-LOC122085926;gene-LOC122063300
Biological Process: axonemal central apparatus assembly (GO:1904158);	1	gene-LOC122092166
Biological Process: axonemal dynein complex assembly (GO:0070286);	4	gene-LOC122073639;gene-LOC122073640;gene-LOC122065663;gene-LOC122071871
Biological Process: axoneme assembly (GO:0035082);	8	gene-LOC122073639;gene-LOC122081970;gene-LOC122065663;gene-LOC122086942;gene-LOC122073640;gene-LOC122069516;gene-LOC122092166;gene-LOC122071871
Biological Process: barbed-end actin filament capping (GO:0051016);	2	gene-LOC122057311;gene-LOC122091402
Biological Process: basal protein localization (GO:0045175);	4	gene-LOC122068847;gene-LOC122074143;gene-LOC122061005;gene-LOC122086320
Biological Process: base conversion or substitution editing (GO:0016553);	3	gene-LOC122079741;gene-LOC122088921;gene-LOC122070264
Biological Process: base-excision repair (GO:0006284);	24	gene-LOC122069815;gene-LOC122065406;gene-LOC122074024;gene-LOC122064343;gene-LOC122088467;gene-LOC122089171;gene-LOC122092093;gene-LOC122074477;gene-LOC122084044;gene-LOC122069717;gene-LOC122065256;gene-LOC122073374;gene-LOC122093526;gene-LOC122073938;gene-LOC122084550;gene-LOC122089479;gene-LOC122084115;gene-LOC122086531;gene-LOC122087906;gene-LOC122073240;gene-LOC122077559;gene-LOC122061657;gen…
Biological Process: base-excision repair, AP site formation (GO:0006285);	2	gene-LOC122059753;gene-LOC122073240
Biological Process: basipetal auxin transport (GO:0010540);	1	gene-LOC122058943
Biological Process: behavior (GO:0007610);	16	gene-LOC122064205;gene-LOC122062623;gene-LOC122068847;gene-LOC122061005;gene-LOC122086320;gene-LOC122060047;gene-LOC122067853;Macadamia_integrifolia_newGene_2295;gene-LOC122074143;gene-LOC122082216;gene-LOC122093300;gene-LOC122077063;gene-LOC122087428;gene-LOC122084864;gene-LOC122072228;gene-LOC122094177
Biological Process: benzene-containing compound metabolic process (GO:0042537);	24	gene-LOC122057808;gene-LOC122092722;gene-LOC122062364;gene-LOC122062368;gene-LOC122087691;gene-LOC122062361;gene-LOC122077917;gene-LOC122083264;gene-LOC122058775;gene-LOC122085189;gene-LOC122065115;gene-LOC122057809;gene-LOC122085443;gene-LOC122067930;gene-LOC122064766;gene-LOC122068826;gene-LOC122084909;gene-LOC122061804;gene-LOC122080690;gene-LOC122062366;gene-LOC122057594;gene-LOC122062367;gen…
Biological Process: beta-glucan biosynthetic process (GO:0051274);	4	gene-LOC122090108;gene-LOC122072655;gene-LOC122073206;gene-LOC122079486
Biological Process: beta-glucan catabolic process (GO:0051275);	2	gene-LOC122075725;gene-LOC122086081
Biological Process: beta-glucan metabolic process (GO:0051273);	6	gene-LOC122086081;gene-LOC122075725;gene-LOC122079486;gene-LOC122073206;gene-LOC122072655;gene-LOC122090108
Biological Process: bile acid and bile salt transport (GO:0015721);	1	gene-LOC122093300
Biological Process: biological adhesion (GO:0022610);	1	gene-LOC122068906
Biological Process: biological regulation (GO:0065007);	1041	gene-LOC122093586;gene-LOC122092740;gene-LOC122069688;gene-LOC122067292;gene-LOC122089439;gene-LOC122061005;gene-LOC122071653;gene-LOC122090525;gene-LOC122069199;gene-LOC122063266;gene-LOC122093841;gene-LOC122077063;gene-LOC122065535;gene-LOC122061509;gene-LOC122063260;gene-LOC122076628;gene-LOC122077882;gene-LOC122068228;gene-LOC122065138;gene-LOC122087599;gene-LOC122081991;gene-LOC122064992;gen…
Biological Process: biological_process (GO:0008150);	2257	gene-LOC122074609;gene-LOC122080824;gene-LOC122093790;gene-LOC122090765;gene-LOC122090683;gene-LOC122066962;gene-LOC122080237;gene-LOC122086851;gene-LOC122083913;Macadamia_integrifolia_newGene_4407;gene-LOC122093997;gene-LOC122057978;gene-LOC122069281;gene-LOC122068207;gene-LOC122077972;gene-LOC122066931;gene-LOC122077772;gene-LOC122077142;gene-LOC122068729;gene-LOC122075137;gene-LOC122061484;gen…
Biological Process: biosynthetic process (GO:0009058);	302	gene-LOC122075817;gene-LOC122085181;gene-LOC122059443;gene-LOC122057855;gene-LOC122089872;gene-LOC122077031;gene-LOC122068509;gene-LOC122071765;gene-LOC122075718;gene-LOC122074804;gene-LOC122065150;gene-LOC122084243;gene-LOC122086235;gene-LOC122083698;gene-LOC122060177;gene-LOC122067243;gene-LOC122087691;gene-LOC122078975;gene-LOC122088683;gene-LOC122090972;gene-LOC122057225;gene-LOC122066378;gen…
Biological Process: biotin biosynthetic process (GO:0009102);	3	gene-LOC122070994;gene-LOC122075915;gene-LOC122063993
Biological Process: blastoderm segmentation (GO:0007350);	4	gene-LOC122061005;gene-LOC122086320;gene-LOC122068847;gene-LOC122074143
Biological Process: blood circulation (GO:0008015);	1	gene-LOC122057773
Biological Process: blood vessel development (GO:0001568);	1	gene-LOC122077923
Biological Process: blood vessel morphogenesis (GO:0048514);	1	gene-LOC122077923
Biological Process: blue light signaling pathway (GO:0009785);	9	gene-LOC122088329;gene-LOC122086399;gene-LOC122089438;gene-LOC122067336;gene-LOC122088330;gene-LOC122089439;gene-LOC122076762;Macadamia_integrifolia_newGene_1217;gene-LOC122076326
Biological Process: box H/ACA snoRNP assembly (GO:0000493);	4	gene-LOC122058060;gene-LOC122086638;gene-LOC122067738;gene-LOC122072607
Biological Process: bract development (GO:0010432);	3	gene-LOC122085926;Macadamia_integrifolia_newGene_2138;gene-LOC122091059
Biological Process: bract formation (GO:0010434);	3	Macadamia_integrifolia_newGene_2138;gene-LOC122085926;gene-LOC122091059
Biological Process: bract morphogenesis (GO:0010433);	3	Macadamia_integrifolia_newGene_2138;gene-LOC122085926;gene-LOC122091059
Biological Process: brain development (GO:0007420);	4	gene-LOC122089239;gene-LOC122069070;gene-LOC122057773;gene-LOC122073613
Biological Process: branched-chain amino acid biosynthetic process (GO:0009082);	9	gene-LOC122066127;gene-LOC122065004;gene-LOC122090473;gene-LOC122085247;Macadamia_integrifolia_newGene_405;gene-LOC122066067;gene-LOC122071864;gene-LOC122087601;gene-LOC122059748
Biological Process: branched-chain amino acid metabolic process (GO:0009081);	1	gene-LOC122066067
Biological Process: brassinosteroid biosynthetic process (GO:0016132);	1	gene-LOC122081983
Biological Process: brassinosteroid mediated signaling pathway (GO:0009742);	22	gene-LOC122070216;gene-LOC122074476;gene-LOC122085675;gene-LOC122093671;gene-LOC122060010;gene-LOC122071681;gene-LOC122057716;gene-LOC122057678;gene-LOC122064095;gene-LOC122084570;gene-LOC122073105;gene-LOC122058184;gene-LOC122086035;gene-LOC122071184;gene-LOC122091508;gene-LOC122059984;gene-LOC122085870;gene-LOC122082597;gene-LOC122064857;gene-LOC122068459;gene-LOC122083574;gene-LOC122073104
Biological Process: bundle sheath cell fate specification (GO:0090610);	2	gene-LOC122058321;gene-LOC122090118
Biological Process: cAMP-mediated signaling (GO:0019933);	4	gene-LOC122063936;gene-LOC122076458;gene-LOC122059248;gene-LOC122083835
Biological Process: calcium ion transmembrane transport (GO:0070588);	4	gene-LOC122062623;gene-LOC122079863;gene-LOC122084864;Macadamia_integrifolia_newGene_7837
Biological Process: calcium ion transport (GO:0006816);	4	gene-LOC122062623;gene-LOC122089372;gene-LOC122084864;Macadamia_integrifolia_newGene_7837
Biological Process: calcium-mediated signaling (GO:0019722);	8	gene-LOC122062752;gene-LOC122081475;gene-LOC122081503;gene-LOC122072197;gene-LOC122091237;gene-LOC122089083;gene-LOC122067503;gene-LOC122069723
Biological Process: callose deposition in cell wall (GO:0052543);	3	gene-LOC122060744;gene-LOC122071419;gene-LOC122078032
Biological Process: callose localization (GO:0052545);	4	gene-LOC122060744;gene-LOC122080340;gene-LOC122071419;gene-LOC122078032
Biological Process: camalexin biosynthetic process (GO:0010120);	3	gene-LOC122070057;gene-LOC122061227;Macadamia_integrifolia_newGene_3864
Biological Process: camalexin metabolic process (GO:0052317);	3	gene-LOC122061227;gene-LOC122070057;Macadamia_integrifolia_newGene_3864
Biological Process: camera-type eye development (GO:0043010);	1	gene-LOC122091103
Biological Process: camera-type eye morphogenesis (GO:0048593);	1	gene-LOC122091103
Biological Process: camera-type eye photoreceptor cell differentiation (GO:0060219);	1	gene-LOC122091103
Biological Process: cap-dependent translational initiation (GO:0002191);	1	gene-LOC122093650
Biological Process: carbohydrate biosynthetic process (GO:0016051);	22	gene-LOC122083448;gene-LOC122087691;gene-LOC122079486;gene-LOC122062863;gene-LOC122077917;Macadamia_integrifolia_newGene_7459;gene-LOC122072655;gene-LOC122061801;Macadamia_integrifolia_newGene_3864;gene-LOC122067930;gene-LOC122085443;gene-LOC122064766;gene-LOC122060177;gene-LOC122067907;gene-LOC122080258;gene-LOC122073206;gene-LOC122080690;gene-LOC122089872;gene-LOC122090108;gene-LOC122075817;gen…
Biological Process: carbohydrate catabolic process (GO:0016052);	7	gene-LOC122085126;gene-LOC122092355;gene-LOC122064481;gene-LOC122073252;gene-LOC122075725;gene-LOC122060635;gene-LOC122086081
Biological Process: carbohydrate derivative biosynthetic process (GO:1901137);	15	gene-LOC122068998;gene-LOC122057095;gene-LOC122066435;gene-LOC122088566;gene-LOC122075407;gene-LOC122080303;gene-LOC122089050;gene-LOC122082472;gene-LOC122067243;gene-LOC122087640;gene-LOC122075182;gene-LOC122082415;gene-LOC122058228;gene-LOC122086152;gene-LOC122077093
Biological Process: carbohydrate derivative catabolic process (GO:1901136);	20	gene-LOC122085189;gene-LOC122065115;gene-LOC122057809;gene-LOC122062361;gene-LOC122083264;gene-LOC122062364;gene-LOC122062368;gene-LOC122092722;gene-LOC122057808;gene-LOC122081220;gene-LOC122062369;gene-LOC122061849;gene-LOC122067292;gene-LOC122058761;gene-LOC122062367;gene-LOC122062366;gene-LOC122084909;gene-LOC122091032;gene-LOC122068826;gene-LOC122073240
Biological Process: carbohydrate derivative metabolic process (GO:1901135);	51	gene-LOC122075182;gene-LOC122086152;gene-LOC122083264;gene-LOC122067243;gene-LOC122091383;gene-LOC122075629;gene-LOC122091850;gene-LOC122081220;gene-LOC122057808;gene-LOC122092722;gene-LOC122078238;gene-LOC122067132;gene-LOC122062366;gene-LOC122092355;gene-LOC122067292;gene-LOC122075137;gene-LOC122092260;gene-LOC122089385;gene-LOC122073240;gene-LOC122091032;gene-LOC122068826;gene-LOC122084909;gen…
Biological Process: carbohydrate derivative transport (GO:1901264);	2	Macadamia_integrifolia_newGene_7158;gene-LOC122078664
Biological Process: carbohydrate homeostasis (GO:0033500);	3	gene-LOC122084864;gene-LOC122079072;gene-LOC122062623
Biological Process: carbohydrate mediated signaling (GO:0009756);	4	gene-LOC122057715;gene-LOC122092863;gene-LOC122088452;gene-LOC122060138
Biological Process: carbohydrate metabolic process (GO:0005975);	471	gene-LOC122086098;gene-LOC122085685;gene-LOC122058633;gene-LOC122062509;gene-LOC122058248;gene-LOC122065090;gene-LOC122085876;gene-LOC122073739;gene-LOC122091694;gene-LOC122061001;gene-LOC122077124;gene-LOC122072756;gene-LOC122087114;gene-LOC122083846;gene-LOC122067997;gene-LOC122067178;gene-LOC122070809;Macadamia_integrifolia_newGene_6562;gene-LOC122094131;gene-LOC122062692;gene-LOC122084333;gen…
Biological Process: carbohydrate phosphorylation (GO:0046835);	3	gene-LOC122074690;gene-LOC122060990;gene-LOC122065928
Biological Process: carbohydrate transmembrane transport (GO:0034219);	5	gene-LOC122077381;gene-LOC122070799;Macadamia_integrifolia_newGene_6494;Macadamia_integrifolia_newGene_6498;gene-LOC122084820
Biological Process: carbohydrate transport (GO:0008643);	58	gene-LOC122069306;Macadamia_integrifolia_newGene_6498;gene-LOC122077380;gene-LOC122071333;gene-LOC122066774;gene-LOC122094251;gene-LOC122066805;gene-LOC122091156;gene-LOC122091991;gene-LOC122089456;gene-LOC122077463;gene-LOC122085829;gene-LOC122084820;gene-LOC122065533;gene-LOC122090836;gene-LOC122084225;Macadamia_integrifolia_newGene_774;gene-LOC122058745;gene-LOC122063235;gene-LOC122090005;gene…
Biological Process: carbon catabolite regulation of transcription (GO:0045990);	2	gene-LOC122058161;gene-LOC122091289
Biological Process: carbon catabolite repression of transcription (GO:0045013);	2	gene-LOC122058161;gene-LOC122091289
Biological Process: carbon fixation (GO:0015977);	7	gene-LOC122088376;gene-LOC122059564;gene-LOC122071988;gene-LOC122064831;gene-LOC122087568;gene-LOC122079882;gene-LOC122088283
Biological Process: carbon utilization (GO:0015976);	4	gene-LOC122076033;gene-LOC122079993;gene-LOC122064299;gene-LOC122076034
Biological Process: carboxylic acid biosynthetic process (GO:0046394);	25	gene-LOC122058317;gene-LOC122057095;gene-LOC122092075;gene-LOC122090972;gene-LOC122091323;gene-LOC122083448;gene-LOC122057530;Macadamia_integrifolia_newGene_1358;Macadamia_integrifolia_newGene_3864;gene-LOC122092863;gene-LOC122066067;gene-LOC122090971;gene-LOC122091321;gene-LOC122068640;gene-LOC122088447;gene-LOC122091324;gene-LOC122060224;gene-LOC122080267;gene-LOC122083900;gene-LOC122085181;gen…
Biological Process: carboxylic acid catabolic process (GO:0046395);	9	gene-LOC122061804;gene-LOC122076242;gene-LOC122077419;gene-LOC122073830;gene-LOC122079535;gene-LOC122067394;gene-LOC122078617;gene-LOC122094830;gene-LOC122079528
Biological Process: carboxylic acid metabolic process (GO:0019752);	76	gene-LOC122080267;gene-LOC122088447;gene-LOC122068640;gene-LOC122088835;gene-LOC122067292;gene-LOC122059311;gene-LOC122061799;gene-LOC122057530;gene-LOC122057808;gene-LOC122092722;gene-LOC122091323;gene-LOC122083448;gene-LOC122092254;gene-LOC122059248;gene-LOC122077917;gene-LOC122067394;gene-LOC122092863;gene-LOC122067969;gene-LOC122066067;Macadamia_integrifolia_newGene_3864;gene-LOC122067930;gen…
Biological Process: carboxylic acid transmembrane transport (GO:1905039);	7	gene-LOC122086204;gene-LOC122088684;gene-LOC122071034;gene-LOC122087157;gene-LOC122057797;gene-LOC122069323;gene-LOC122091306
Biological Process: carboxylic acid transport (GO:0046942);	9	gene-LOC122093300;gene-LOC122091306;gene-LOC122057797;gene-LOC122069323;gene-LOC122086204;gene-LOC122071034;gene-LOC122087157;gene-LOC122069751;gene-LOC122088684
Biological Process: cardiac atrium development (GO:0003230);	5	gene-LOC122061886;gene-LOC122078383;gene-LOC122083764;gene-LOC122081192;gene-LOC122077252
Biological Process: cardiac cell development (GO:0055006);	1	gene-LOC122057773
Biological Process: cardiac chamber development (GO:0003205);	5	gene-LOC122081192;gene-LOC122077252;gene-LOC122061886;gene-LOC122078383;gene-LOC122083764
Biological Process: cardiac muscle cell development (GO:0055013);	1	gene-LOC122057773
Biological Process: cardiac muscle cell differentiation (GO:0055007);	1	gene-LOC122057773
Biological Process: cardiac muscle contraction (GO:0060048);	1	gene-LOC122057773
Biological Process: cardiac muscle fiber development (GO:0048739);	1	gene-LOC122057773
Biological Process: cardiac muscle hypertrophy (GO:0003300);	1	gene-LOC122057773
Biological Process: cardiac muscle tissue development (GO:0048738);	1	gene-LOC122057773
Biological Process: cardiac muscle tissue morphogenesis (GO:0055008);	1	gene-LOC122057773
Biological Process: cardiac myofibril assembly (GO:0055003);	1	gene-LOC122057773
Biological Process: cardiac septum development (GO:0003279);	5	gene-LOC122081192;gene-LOC122077252;gene-LOC122061886;gene-LOC122078383;gene-LOC122083764
Biological Process: cardiocyte differentiation (GO:0035051);	1	gene-LOC122057773
Biological Process: cardiolipin biosynthetic process (GO:0032049);	1	gene-LOC122089467
Biological Process: cardiovascular system development (GO:0072358);	1	gene-LOC122077923
Biological Process: carotenoid biosynthetic process (GO:0016117);	10	gene-LOC122070777;gene-LOC122091296;gene-LOC122080826;gene-LOC122061986;gene-LOC122059933;gene-LOC122071327;gene-LOC122088360;gene-LOC122063297;gene-LOC122065812;gene-LOC122067830
Biological Process: carotenoid metabolic process (GO:0016116);	3	gene-LOC122088360;gene-LOC122057762;gene-LOC122082749
Biological Process: carpel development (GO:0048440);	8	gene-LOC122074703;gene-LOC122081658;gene-LOC122076708;gene-LOC122061639;gene-LOC122086434;gene-LOC122057762;gene-LOC122077225;gene-LOC122082749
Biological Process: carpel morphogenesis (GO:0048445);	1	gene-LOC122074703
Biological Process: catabolic process (GO:0009056);	283	gene-LOC122059230;gene-LOC122069549;gene-LOC122084614;gene-LOC122067394;gene-LOC122079065;gene-LOC122076190;gene-LOC122075836;gene-LOC122073252;gene-LOC122080029;gene-LOC122057808;gene-LOC122083473;gene-LOC122059164;gene-LOC122080299;gene-LOC122066335;gene-LOC122075357;gene-LOC122066464;gene-LOC122057482;gene-LOC122059495;gene-LOC122077884;gene-LOC122079762;gene-LOC122085613;gene-LOC122059850;gen…
Biological Process: catechol-containing compound biosynthetic process (GO:0009713);	6	gene-LOC122067930;gene-LOC122085443;gene-LOC122077917;gene-LOC122064766;gene-LOC122080690;gene-LOC122087691
Biological Process: catechol-containing compound metabolic process (GO:0009712);	6	gene-LOC122077917;gene-LOC122087691;gene-LOC122080690;gene-LOC122064766;gene-LOC122085443;gene-LOC122067930
Biological Process: cation homeostasis (GO:0055080);	24	gene-LOC122074302;gene-LOC122083186;gene-LOC122068019;gene-LOC122069693;gene-LOC122071581;gene-LOC122071094;gene-LOC122088439;gene-LOC122077485;gene-LOC122059970;Macadamia_integrifolia_newGene_2411;gene-LOC122083117;gene-LOC122074775;gene-LOC122068489;gene-LOC122086380;gene-LOC122067936;gene-LOC122094293;gene-LOC122086195;gene-LOC122078695;gene-LOC122078369;gene-LOC122089038;gene-LOC122094723;gen…
Biological Process: cation transmembrane transport (GO:0098655);	16	Macadamia_integrifolia_newGene_7158;Macadamia_integrifolia_newGene_6494;Macadamia_integrifolia_newGene_6498;gene-LOC122070799;gene-LOC122084864;gene-LOC122084820;Macadamia_integrifolia_newGene_6073;gene-LOC122071034;gene-LOC122086799;gene-LOC122062987;gene-LOC122086798;gene-LOC122057797;Macadamia_integrifolia_newGene_7837;gene-LOC122086380;gene-LOC122062623;gene-LOC122068489
Biological Process: cation transport (GO:0006812);	33	gene-LOC122094293;gene-LOC122067936;Macadamia_integrifolia_newGene_6498;Macadamia_integrifolia_newGene_7158;Macadamia_integrifolia_newGene_6073;gene-LOC122094723;gene-LOC122084820;gene-LOC122066243;gene-LOC122074302;gene-LOC122083186;gene-LOC122088603;gene-LOC122071094;gene-LOC122086799;gene-LOC122077485;Macadamia_integrifolia_newGene_7837;gene-LOC122057797;gene-LOC122062716;gene-LOC122084383;gen…
Biological Process: cell activation (GO:0001775);	8	gene-LOC122078192;gene-LOC122060635;gene-LOC122069070;gene-LOC122077209;gene-LOC122077297;gene-LOC122075977;gene-LOC122065127;gene-LOC122063694
Biological Process: cell activation involved in immune response (GO:0002263);	5	gene-LOC122077209;gene-LOC122078192;gene-LOC122077297;gene-LOC122075977;gene-LOC122060635
Biological Process: cell adhesion (GO:0007155);	3	gene-LOC122068906;gene-LOC122073598;gene-LOC122078654
Biological Process: cell aging (GO:0007569);	3	gene-LOC122064382;gene-LOC122065127;gene-LOC122063694
Biological Process: cell communication (GO:0007154);	298	gene-LOC122083819;gene-LOC122064975;gene-LOC122091971;gene-LOC122091059;gene-LOC122090406;gene-LOC122089038;gene-LOC122074269;gene-LOC122088330;gene-LOC122059240;gene-LOC122057095;gene-LOC122084864;gene-LOC122066641;gene-LOC122094791;gene-LOC122067776;gene-LOC122091289;gene-LOC122080664;gene-LOC122071957;gene-LOC122061681;gene-LOC122073105;Macadamia_integrifolia_newGene_4003;gene-LOC122073895;gen…
Biological Process: cell cycle (GO:0007049);	85	gene-LOC122073026;gene-LOC122078809;gene-LOC122090814;gene-LOC122073288;gene-LOC122069070;gene-LOC122077814;gene-LOC122080993;gene-LOC122077163;gene-LOC122084401;gene-LOC122081405;gene-LOC122074618;gene-LOC122074553;gene-LOC122083574;gene-LOC122074291;gene-LOC122079486;gene-LOC122090012;gene-LOC122068661;gene-LOC122070905;gene-LOC122077859;gene-LOC122061451;gene-LOC122086235;gene-LOC122058357;gen…
Biological Process: cell cycle DNA replication (GO:0044786);	6	gene-LOC122086851;gene-LOC122086235;gene-LOC122065535;gene-LOC122084227;gene-LOC122077859;gene-LOC122081405
Biological Process: cell cycle G1/S phase transition (GO:0044843);	2	gene-LOC122090012;gene-LOC122087497
Biological Process: cell cycle G2/M phase transition (GO:0044839);	2	gene-LOC122074618;gene-LOC122091786
Biological Process: cell cycle arrest (GO:0007050);	4	gene-LOC122091833;gene-LOC122058127;gene-LOC122062820;gene-LOC122083557
Biological Process: cell cycle checkpoint (GO:0000075);	6	gene-LOC122075401;gene-LOC122088468;gene-LOC122072003;gene-LOC122077884;gene-LOC122061639;gene-LOC122076460
Biological Process: cell cycle phase transition (GO:0044770);	5	gene-LOC122087497;gene-LOC122093807;gene-LOC122074618;gene-LOC122091786;gene-LOC122090012
Biological Process: cell cycle process (GO:0022402);	70	gene-LOC122091908;gene-LOC122078503;gene-LOC122093196;Macadamia_integrifolia_newGene_2270;gene-LOC122072003;gene-LOC122079778;gene-LOC122075133;gene-LOC122091450;gene-LOC122060435;gene-LOC122069020;gene-LOC122087497;gene-LOC122078982;gene-LOC122086851;gene-LOC122091786;gene-LOC122060553;gene-LOC122058127;gene-LOC122070893;gene-LOC122084227;gene-LOC122093807;gene-LOC122086607;gene-LOC122058626;gen…
Biological Process: cell cycle switching (GO:0060184);	1	gene-LOC122069020
Biological Process: cell death (GO:0008219);	53	gene-LOC122074270;gene-LOC122078595;gene-LOC122083083;gene-LOC122074353;gene-LOC122066909;gene-LOC122066136;gene-LOC122089625;gene-LOC122059765;gene-LOC122057919;gene-LOC122073613;gene-LOC122074455;gene-LOC122089239;gene-LOC122071434;gene-LOC122057594;gene-LOC122077296;gene-LOC122093130;gene-LOC122059923;gene-LOC122073242;gene-LOC122074288;gene-LOC122069688;gene-LOC122093116;gene-LOC122092740;gen…
Biological Process: cell death in response to oxidative stress (GO:0036473);	3	gene-LOC122074455;gene-LOC122083400;gene-LOC122075480
Biological Process: cell dedifferentiation (GO:0043697);	1	gene-LOC122069020
Biological Process: cell development (GO:0048468);	61	gene-LOC122060563;gene-LOC122059949;gene-LOC122068847;gene-LOC122083408;gene-LOC122091103;gene-LOC122075493;gene-LOC122081991;gene-LOC122077501;gene-LOC122074128;gene-LOC122092315;gene-LOC122087256;gene-LOC122071162;gene-LOC122066962;gene-LOC122086019;gene-LOC122080993;gene-LOC122069769;gene-LOC122060047;gene-LOC122074143;gene-LOC122070476;Macadamia_integrifolia_newGene_4003;gene-LOC122080237;gen…
Biological Process: cell differentiation (GO:0030154);	139	gene-LOC122072852;gene-LOC122061005;gene-LOC122068841;gene-LOC122072203;gene-LOC122074654;gene-LOC122067853;gene-LOC122071404;gene-LOC122058321;gene-LOC122091292;gene-LOC122061480;gene-LOC122063070;gene-LOC122081769;gene-LOC122077923;gene-LOC122076013;gene-LOC122077056;gene-LOC122088269;gene-LOC122093841;gene-LOC122070432;gene-LOC122063694;gene-LOC122065127;gene-LOC122086320;gene-LOC122090092;gen…
Biological Process: cell division (GO:0051301);	92	gene-LOC122068477;gene-LOC122081243;gene-LOC122090006;gene-LOC122077923;gene-LOC122069953;gene-LOC122070131;gene-LOC122058729;gene-LOC122061317;gene-LOC122058321;gene-LOC122082781;gene-LOC122065413;gene-LOC122081996;gene-LOC122081077;gene-LOC122071678;gene-LOC122065103;gene-LOC122069678;gene-LOC122088668;gene-LOC122081901;gene-LOC122067853;gene-LOC122077984;gene-LOC122076284;gene-LOC122086310;gen…
Biological Process: cell fate commitment (GO:0045165);	25	gene-LOC122058321;gene-LOC122061560;gene-LOC122068847;gene-LOC122061150;gene-LOC122063070;gene-LOC122068841;gene-LOC122086320;gene-LOC122088930;gene-LOC122089248;gene-LOC122061005;gene-LOC122074143;gene-LOC122090118;gene-LOC122067853;gene-LOC122060047;gene-LOC122060021;gene-LOC122071860;gene-LOC122068661;gene-LOC122061344;gene-LOC122093841;gene-LOC122088269;gene-LOC122088924;gene-LOC122087428;gen…
Biological Process: cell fate commitment involved in pattern specification (GO:0060581);	8	gene-LOC122068847;gene-LOC122060047;gene-LOC122067853;gene-LOC122074143;gene-LOC122094177;gene-LOC122061005;gene-LOC122086320;gene-LOC122087428
Biological Process: cell fate determination (GO:0001709);	14	gene-LOC122067853;gene-LOC122060047;gene-LOC122060021;gene-LOC122094177;gene-LOC122058900;gene-LOC122089248;gene-LOC122077543;gene-LOC122087428;gene-LOC122058955;gene-LOC122061150;gene-LOC122059334;gene-LOC122093841;gene-LOC122068661;gene-LOC122065844
Biological Process: cell fate determination involved in pattern specification (GO:0060582);	4	gene-LOC122067853;gene-LOC122060047;gene-LOC122094177;gene-LOC122087428
Biological Process: cell fate specification (GO:0001708);	13	gene-LOC122088924;gene-LOC122088269;gene-LOC122068847;gene-LOC122061560;gene-LOC122061344;gene-LOC122058321;gene-LOC122076455;gene-LOC122090118;gene-LOC122074143;gene-LOC122061005;gene-LOC122079969;gene-LOC122086320;gene-LOC122088930
Biological Process: cell growth (GO:0016049);	49	gene-LOC122072203;gene-LOC122063902;gene-LOC122091373;gene-LOC122073206;gene-LOC122071404;gene-LOC122065030;gene-LOC122064149;gene-LOC122061227;gene-LOC122068936;gene-LOC122058943;gene-LOC122070057;gene-LOC122077923;gene-LOC122061201;Macadamia_integrifolia_newGene_7002;gene-LOC122079709;gene-LOC122073689;gene-LOC122076013;gene-LOC122064760;gene-LOC122072655;gene-LOC122075836;gene-LOC122077056;Mac…
Biological Process: cell junction assembly (GO:0034329);	6	gene-LOC122074143;gene-LOC122068847;gene-LOC122090406;gene-LOC122061005;gene-LOC122086320;gene-LOC122078147
Biological Process: cell junction organization (GO:0034330);	7	gene-LOC122061639;gene-LOC122068847;gene-LOC122074143;gene-LOC122061005;gene-LOC122090406;gene-LOC122078147;gene-LOC122086320
Biological Process: cell maturation (GO:0048469);	11	gene-LOC122086320;gene-LOC122061005;gene-LOC122074143;gene-LOC122069769;gene-LOC122074128;gene-LOC122077501;gene-LOC122077377;gene-LOC122064760;gene-LOC122081991;gene-LOC122068661;gene-LOC122068847
Biological Process: cell migration (GO:0016477);	2	gene-LOC122074723;Macadamia_integrifolia_newGene_1399
Biological Process: cell morphogenesis (GO:0000902);	60	gene-LOC122080217;gene-LOC122083753;gene-LOC122079914;gene-LOC122092038;gene-LOC122067711;gene-LOC122084489;gene-LOC122057433;gene-LOC122067474;gene-LOC122088057;gene-LOC122076137;gene-LOC122081310;gene-LOC122057311;gene-LOC122061501;gene-LOC122080347;gene-LOC122075493;gene-LOC122065682;gene-LOC122081991;gene-LOC122074128;gene-LOC122077501;gene-LOC122092315;gene-LOC122087256;gene-LOC122066962;gen…
Biological Process: cell morphogenesis involved in differentiation (GO:0000904);	36	gene-LOC122061480;gene-LOC122075137;gene-LOC122069678;gene-LOC122072203;gene-LOC122088808;gene-LOC122063902;gene-LOC122073578;gene-LOC122091373;gene-LOC122071404;gene-LOC122076013;gene-LOC122064760;gene-LOC122075836;gene-LOC122077056;gene-LOC122074128;gene-LOC122077501;gene-LOC122066962;gene-LOC122092315;gene-LOC122071162;gene-LOC122087256;gene-LOC122075493;gene-LOC122081991;gene-LOC122083408;gen…
Biological Process: cell motility (GO:0048870);	6	gene-LOC122089791;gene-LOC122084026;gene-LOC122086349;gene-LOC122058032;gene-LOC122077142;gene-LOC122081469
Biological Process: cell plate assembly (GO:0000919);	8	gene-LOC122079778;gene-LOC122094107;Macadamia_integrifolia_newGene_7113;gene-LOC122070905;gene-LOC122083690;gene-LOC122093196;gene-LOC122085971;gene-LOC122081901
Biological Process: cell plate formation involved in plant-type cell wall biogenesis (GO:0009920);	2	gene-LOC122083690;gene-LOC122079778
Biological Process: cell projection assembly (GO:0030031);	17	gene-LOC122086942;gene-LOC122071109;gene-LOC122059949;gene-LOC122065663;gene-LOC122081970;gene-LOC122061886;gene-LOC122073639;gene-LOC122087887;gene-LOC122071459;gene-LOC122092166;gene-LOC122069516;gene-LOC122073640;gene-LOC122081192;gene-LOC122078383;gene-LOC122083764;gene-LOC122071871;gene-LOC122077252
Biological Process: cell projection organization (GO:0030030);	21	gene-LOC122069516;gene-LOC122092166;gene-LOC122086320;gene-LOC122073640;gene-LOC122061005;gene-LOC122074143;gene-LOC122071459;gene-LOC122087887;gene-LOC122081970;gene-LOC122061886;gene-LOC122073639;gene-LOC122086942;gene-LOC122071109;gene-LOC122068847;gene-LOC122059949;gene-LOC122065663;gene-LOC122071871;gene-LOC122077252;gene-LOC122083764;gene-LOC122078383;gene-LOC122081192
Biological Process: cell proliferation (GO:0008283);	11	gene-LOC122068661;gene-LOC122093807;gene-LOC122068847;gene-LOC122074837;gene-LOC122086320;gene-LOC122061005;gene-LOC122063300;gene-LOC122081530;gene-LOC122078687;gene-LOC122074143;gene-LOC122057445
Biological Process: cell redox homeostasis (GO:0045454);	94	gene-LOC122075511;gene-LOC122062589;gene-LOC122067793;gene-LOC122057887;gene-LOC122088712;gene-LOC122089210;gene-LOC122085628;gene-LOC122090519;gene-LOC122071369;gene-LOC122057847;gene-LOC122071874;gene-LOC122082328;gene-LOC122058056;gene-LOC122078371;gene-LOC122060483;gene-LOC122066792;gene-LOC122088621;gene-LOC122062676;gene-LOC122083286;gene-LOC122077515;gene-LOC122091408;gene-LOC122059172;gen…
Biological Process: cell surface receptor signaling pathway (GO:0007166);	33	gene-LOC122070878;gene-LOC122066292;gene-LOC122086491;gene-LOC122085392;gene-LOC122056903;Macadamia_integrifolia_newGene_4783;gene-LOC122072064;gene-LOC122078032;Macadamia_integrifolia_newGene_2299;gene-LOC122072754;gene-LOC122073104;gene-LOC122092300;gene-LOC122058290;gene-LOC122077923;gene-LOC122072278;gene-LOC122072579;gene-LOC122076974;gene-LOC122092762;gene-LOC122064579;gene-LOC122061088;gen…
Biological Process: cell tip growth (GO:0009932);	14	gene-LOC122063902;gene-LOC122091373;gene-LOC122071404;gene-LOC122061201;gene-LOC122086019;gene-LOC122076137;gene-LOC122074506;gene-LOC122076013;gene-LOC122074128;gene-LOC122071162;gene-LOC122062267;gene-LOC122081991;gene-LOC122083408;gene-LOC122057433
Biological Process: cell volume homeostasis (GO:0006884);	1	gene-LOC122080956
Biological Process: cell wall assembly (GO:0070726);	5	gene-LOC122063902;gene-LOC122079486;gene-LOC122071162;gene-LOC122072655;gene-LOC122073206
Biological Process: cell wall biogenesis (GO:0042546);	83	gene-LOC122064153;gene-LOC122074883;gene-LOC122092773;gene-LOC122062598;gene-LOC122080265;gene-LOC122067930;gene-LOC122074728;gene-LOC122077917;Macadamia_integrifolia_newGene_7459;gene-LOC122074435;gene-LOC122075182;gene-LOC122056977;gene-LOC122067309;gene-LOC122094665;gene-LOC122074417;gene-LOC122090812;gene-LOC122063902;gene-LOC122080075;gene-LOC122058052;gene-LOC122091271;gene-LOC122078203;gen…
Biological Process: cell wall macromolecule biosynthetic process (GO:0044038);	10	gene-LOC122090108;gene-LOC122067930;gene-LOC122085443;gene-LOC122080690;gene-LOC122087691;Macadamia_integrifolia_newGene_7459;gene-LOC122077917;gene-LOC122067907;gene-LOC122064766;gene-LOC122060177
Biological Process: cell wall macromolecule catabolic process (GO:0016998);	15	gene-LOC122085104;gene-LOC122059417;gene-LOC122075992;gene-LOC122059397;gene-LOC122091342;gene-LOC122060135;gene-LOC122069142;gene-LOC122087524;gene-LOC122074593;gene-LOC122063717;gene-LOC122059051;gene-LOC122080733;gene-LOC122083343;gene-LOC122059602;gene-LOC122070124
Biological Process: cell wall macromolecule metabolic process (GO:0044036);	11	gene-LOC122090108;gene-LOC122085443;gene-LOC122067930;gene-LOC122087691;gene-LOC122080690;gene-LOC122077917;Macadamia_integrifolia_newGene_7459;gene-LOC122067907;gene-LOC122087061;gene-LOC122064766;gene-LOC122060177
Biological Process: cell wall modification (GO:0042545);	78	gene-LOC122057631;gene-LOC122078032;gene-LOC122086448;gene-LOC122077564;gene-LOC122077446;gene-LOC122063783;gene-LOC122091033;gene-LOC122093575;gene-LOC122056905;gene-LOC122080162;gene-LOC122071358;gene-LOC122071755;gene-LOC122067361;gene-LOC122068106;gene-LOC122074637;gene-LOC122086458;gene-LOC122071010;gene-LOC122071958;gene-LOC122079876;gene-LOC122059656;gene-LOC122079165;gene-LOC122078671;gen…
Biological Process: cell wall modification involved in multidimensional cell growth (GO:0042547);	1	Macadamia_integrifolia_newGene_7002
Biological Process: cell wall organization (GO:0071555);	209	gene-LOC122078203;gene-LOC122082848;gene-LOC122092887;gene-LOC122091271;gene-LOC122063682;gene-LOC122082486;gene-LOC122065047;gene-LOC122071667;Macadamia_integrifolia_newGene_4257;gene-LOC122087393;gene-LOC122081025;gene-LOC122090812;gene-LOC122094665;gene-LOC122080075;gene-LOC122067930;gene-LOC122059401;Macadamia_integrifolia_newGene_7459;gene-LOC122074435;gene-LOC122066229;gene-LOC122077917;gen…
Biological Process: cell wall organization or biogenesis (GO:0071554);	52	gene-LOC122066579;gene-LOC122064766;gene-LOC122058054;gene-LOC122067907;gene-LOC122087432;gene-LOC122060744;gene-LOC122058051;gene-LOC122071162;gene-LOC122080690;gene-LOC122056985;gene-LOC122090108;gene-LOC122082093;gene-LOC122063144;gene-LOC122091533;gene-LOC122077972;gene-LOC122082381;gene-LOC122088522;gene-LOC122079486;gene-LOC122079778;gene-LOC122085443;gene-LOC122060700;gene-LOC122070905;gen…
Biological Process: cell wall pectin biosynthetic process (GO:0052325);	8	gene-LOC122067907;gene-LOC122064766;gene-LOC122067930;gene-LOC122085443;Macadamia_integrifolia_newGene_7459;gene-LOC122077917;gene-LOC122080690;gene-LOC122087691
Biological Process: cell wall pectin metabolic process (GO:0052546);	8	gene-LOC122067930;gene-LOC122085443;gene-LOC122080690;gene-LOC122087691;Macadamia_integrifolia_newGene_7459;gene-LOC122077917;gene-LOC122067907;gene-LOC122064766
Biological Process: cell wall polysaccharide biosynthetic process (GO:0070592);	10	gene-LOC122060177;gene-LOC122064766;gene-LOC122067907;gene-LOC122077917;Macadamia_integrifolia_newGene_7459;gene-LOC122087691;gene-LOC122080690;gene-LOC122067930;gene-LOC122085443;gene-LOC122090108
Biological Process: cell wall polysaccharide metabolic process (GO:0010383);	11	gene-LOC122067907;gene-LOC122087061;gene-LOC122060177;gene-LOC122064766;gene-LOC122085443;gene-LOC122067930;gene-LOC122090108;gene-LOC122077917;Macadamia_integrifolia_newGene_7459;gene-LOC122087691;gene-LOC122080690
Biological Process: cell wall thickening (GO:0052386);	3	gene-LOC122060744;gene-LOC122071419;gene-LOC122078032
Biological Process: cell-cell junction assembly (GO:0007043);	6	gene-LOC122090406;gene-LOC122061005;gene-LOC122086320;gene-LOC122078147;gene-LOC122068847;gene-LOC122074143
Biological Process: cell-cell junction organization (GO:0045216);	7	gene-LOC122078147;gene-LOC122086320;gene-LOC122090406;gene-LOC122061005;gene-LOC122068847;gene-LOC122074143;gene-LOC122061639
Biological Process: cell-cell signaling (GO:0007267);	6	gene-LOC122063070;gene-LOC122061150;gene-LOC122067503;gene-LOC122089248;gene-LOC122080696;gene-LOC122068841
Biological Process: cell-cell signaling involved in cell fate commitment (GO:0045168);	4	gene-LOC122068841;gene-LOC122076226;gene-LOC122079162;gene-LOC122063070
Biological Process: cellular aldehyde metabolic process (GO:0006081);	3	gene-LOC122083827;gene-LOC122088987;gene-LOC122078894
Biological Process: cellular alkene metabolic process (GO:0043449);	1	gene-LOC122092663
Biological Process: cellular amide metabolic process (GO:0043603);	40	gene-LOC122082216;gene-LOC122077780;gene-LOC122079761;gene-LOC122086214;gene-LOC122081397;gene-LOC122078835;gene-LOC122057391;gene-LOC122082060;gene-LOC122069751;gene-LOC122064382;gene-LOC122093307;gene-LOC122086172;gene-LOC122059806;gene-LOC122074756;gene-LOC122082143;Macadamia_integrifolia_newGene_3103;gene-LOC122083548;gene-LOC122078836;gene-LOC122084796;gene-LOC122079762;gene-LOC122087981;gen…
Biological Process: cellular amine metabolic process (GO:0044106);	2	gene-LOC122075772;gene-LOC122059185
Biological Process: cellular amino acid biosynthetic process (GO:0008652);	5	gene-LOC122076938;Macadamia_integrifolia_newGene_3864;gene-LOC122077108;gene-LOC122066067;gene-LOC122057530
Biological Process: cellular amino acid catabolic process (GO:0009063);	6	gene-LOC122067394;gene-LOC122063986;gene-LOC122062103;gene-LOC122078617;gene-LOC122078631;gene-LOC122069689
Biological Process: cellular amino acid metabolic process (GO:0006520);	35	gene-LOC122083545;gene-LOC122069751;gene-LOC122081824;gene-LOC122073974;gene-LOC122064110;gene-LOC122060463;gene-LOC122057079;gene-LOC122084700;gene-LOC122081224;gene-LOC122083143;gene-LOC122090485;gene-LOC122089879;gene-LOC122066993;gene-LOC122063455;gene-LOC122064384;gene-LOC122093417;gene-LOC122057530;Macadamia_integrifolia_newGene_266;gene-LOC122083849;gene-LOC122068654;gene-LOC122073072;Maca…
Biological Process: cellular aromatic compound metabolic process (GO:0006725);	619	gene-LOC122093098;gene-LOC122060748;gene-LOC122081265;gene-LOC122073031;gene-LOC122069429;gene-LOC122089872;gene-LOC122065745;gene-LOC122086083;gene-LOC122068249;gene-LOC122077447;gene-LOC122086235;gene-LOC122093476;gene-LOC122061021;gene-LOC122083416;gene-LOC122080343;gene-LOC122068060;gene-LOC122074749;gene-LOC122082415;gene-LOC122091971;gene-LOC122093099;gene-LOC122091233;Macadamia_integrifoli…
Biological Process: cellular biogenic amine biosynthetic process (GO:0042401);	1	gene-LOC122075772
Biological Process: cellular biogenic amine metabolic process (GO:0006576);	2	gene-LOC122075772;gene-LOC122059185
Biological Process: cellular biosynthetic process (GO:0044249);	173	gene-LOC122074804;gene-LOC122086235;gene-LOC122088360;gene-LOC122060177;gene-LOC122083698;gene-LOC122083900;gene-LOC122077031;gene-LOC122069693;gene-LOC122084796;gene-LOC122088566;gene-LOC122071765;gene-LOC122089872;gene-LOC122075817;gene-LOC122085181;gene-LOC122059443;gene-LOC122057402;gene-LOC122090972;gene-LOC122088683;gene-LOC122070383;gene-LOC122087691;gene-LOC122067243;gene-LOC122088468;gen…
Biological Process: cellular calcium ion homeostasis (GO:0006874);	1	gene-LOC122059727
Biological Process: cellular carbohydrate biosynthetic process (GO:0034637);	20	gene-LOC122090108;gene-LOC122075817;gene-LOC122092355;gene-LOC122080690;gene-LOC122089872;gene-LOC122067907;gene-LOC122073206;gene-LOC122080258;gene-LOC122064766;gene-LOC122060177;gene-LOC122072655;gene-LOC122061801;Macadamia_integrifolia_newGene_3864;gene-LOC122067930;gene-LOC122085443;gene-LOC122087691;gene-LOC122062863;gene-LOC122079486;gene-LOC122077917;Macadamia_integrifolia_newGene_7459
Biological Process: cellular carbohydrate catabolic process (GO:0044275);	5	gene-LOC122092355;gene-LOC122085126;gene-LOC122073252;gene-LOC122075725;gene-LOC122086081
Biological Process: cellular carbohydrate metabolic process (GO:0044262);	29	gene-LOC122074690;Macadamia_integrifolia_newGene_7459;gene-LOC122077917;gene-LOC122087691;gene-LOC122079486;gene-LOC122062863;gene-LOC122085443;gene-LOC122060990;gene-LOC122067930;gene-LOC122073252;Macadamia_integrifolia_newGene_3864;gene-LOC122065928;gene-LOC122061801;gene-LOC122085126;gene-LOC122072655;gene-LOC122086081;gene-LOC122062692;gene-LOC122089872;gene-LOC122080690;gene-LOC122075725;gen…
Biological Process: cellular catabolic process (GO:0044248);	249	Macadamia_integrifolia_newGene_1612;gene-LOC122072939;gene-LOC122080127;gene-LOC122061804;gene-LOC122078836;gene-LOC122057726;gene-LOC122061750;gene-LOC122073240;gene-LOC122061451;gene-LOC122079267;gene-LOC122089674;gene-LOC122063651;gene-LOC122071783;gene-LOC122057594;gene-LOC122057253;gene-LOC122073830;gene-LOC122062136;gene-LOC122079489;gene-LOC122081220;Macadamia_integrifolia_newGene_1208;gen…
Biological Process: cellular cation homeostasis (GO:0030003);	10	gene-LOC122089036;gene-LOC122060893;gene-LOC122086380;gene-LOC122068489;gene-LOC122089038;gene-LOC122088439;gene-LOC122071581;gene-LOC122069693;gene-LOC122067936;gene-LOC122094293
Biological Process: cellular chemical homeostasis (GO:0055082);	11	gene-LOC122088439;gene-LOC122088618;gene-LOC122069693;gene-LOC122071581;gene-LOC122067936;gene-LOC122094293;gene-LOC122089036;gene-LOC122060893;gene-LOC122086380;gene-LOC122068489;gene-LOC122089038
Biological Process: cellular component assembly (GO:0022607);	122	gene-LOC122089239;gene-LOC122091438;gene-LOC122083690;gene-LOC122089175;gene-LOC122067246;gene-LOC122073613;gene-LOC122092396;gene-LOC122058198;gene-LOC122090975;gene-LOC122086528;gene-LOC122093749;gene-LOC122081192;gene-LOC122072655;Macadamia_integrifolia_newGene_617;gene-LOC122057520;gene-LOC122091731;gene-LOC122077031;gene-LOC122073206;gene-LOC122057726;gene-LOC122089064;gene-LOC122092166;gene…
Biological Process: cellular component assembly involved in morphogenesis (GO:0010927);	6	gene-LOC122079486;gene-LOC122075118;gene-LOC122057773;gene-LOC122072655;gene-LOC122073206;gene-LOC122080993
Biological Process: cellular component biogenesis (GO:0044085);	172	gene-LOC122073613;gene-LOC122090975;gene-LOC122093749;gene-LOC122086528;gene-LOC122089239;gene-LOC122087061;gene-LOC122079320;gene-LOC122083690;gene-LOC122067246;gene-LOC122089175;gene-LOC122058136;gene-LOC122087691;gene-LOC122081192;Macadamia_integrifolia_newGene_617;gene-LOC122057520;gene-LOC122092166;gene-LOC122067519;gene-LOC122060177;gene-LOC122077031;gene-LOC122078147;gene-LOC122081989;gene…
Biological Process: cellular component disassembly (GO:0022411);	17	gene-LOC122092071;gene-LOC122082016;gene-LOC122080240;gene-LOC122085613;gene-LOC122078576;gene-LOC122073288;gene-LOC122074073;gene-LOC122083821;gene-LOC122075158;gene-LOC122073082;gene-LOC122092396;gene-LOC122073725;gene-LOC122079795;gene-LOC122074291;gene-LOC122074756;gene-LOC122085130;gene-LOC122084371
Biological Process: cellular component macromolecule biosynthetic process (GO:0070589);	10	gene-LOC122085443;gene-LOC122067930;gene-LOC122090108;gene-LOC122077917;Macadamia_integrifolia_newGene_7459;gene-LOC122087691;gene-LOC122080690;gene-LOC122067907;gene-LOC122060177;gene-LOC122064766
Biological Process: cellular component maintenance (GO:0043954);	2	Macadamia_integrifolia_newGene_4003;Macadamia_integrifolia_newGene_4479
Biological Process: cellular component morphogenesis (GO:0032989);	57	gene-LOC122088057;gene-LOC122081310;gene-LOC122076137;gene-LOC122080347;gene-LOC122080217;gene-LOC122092038;gene-LOC122079914;gene-LOC122083753;gene-LOC122079486;gene-LOC122067711;gene-LOC122057433;gene-LOC122084489;gene-LOC122067474;gene-LOC122080237;Macadamia_integrifolia_newGene_3926;gene-LOC122086320;gene-LOC122071459;gene-LOC122080993;gene-LOC122086019;gene-LOC122091101;gene-LOC122070476;gen…
Biological Process: cellular component organization (GO:0016043);	433	gene-LOC122078147;gene-LOC122085181;gene-LOC122083806;Macadamia_integrifolia_newGene_7113;gene-LOC122074953;gene-LOC122071188;gene-LOC122086235;gene-LOC122087673;gene-LOC122080216;gene-LOC122065030;gene-LOC122077209;gene-LOC122077031;gene-LOC122091934;Macadamia_integrifolia_newGene_7137;gene-LOC122087691;gene-LOC122093880;gene-LOC122074645;gene-LOC122086514;gene-LOC122081192;gene-LOC122075158;gen…
Biological Process: cellular component organization or biogenesis (GO:0071840);	471	gene-LOC122073374;gene-LOC122056977;gene-LOC122060152;gene-LOC122083109;gene-LOC122075836;gene-LOC122075629;gene-LOC122073910;gene-LOC122060893;gene-LOC122073104;gene-LOC122092300;Macadamia_integrifolia_newGene_7002;gene-LOC122081034;gene-LOC122061886;gene-LOC122083002;gene-LOC122081970;gene-LOC122093394;gene-LOC122071419;gene-LOC122066464;gene-LOC122057482;gene-LOC122069678;gene-LOC122088808;gen…
Biological Process: cellular copper ion homeostasis (GO:0006878);	9	gene-LOC122083319;gene-LOC122086799;gene-LOC122091147;gene-LOC122071581;gene-LOC122086075;gene-LOC122071386;gene-LOC122086798;gene-LOC122091164;gene-LOC122059123
Biological Process: cellular detoxification (GO:1990748);	19	gene-LOC122071680;gene-LOC122058958;gene-LOC122092826;gene-LOC122083665;gene-LOC122093337;gene-LOC122072806;gene-LOC122081560;gene-LOC122093216;gene-LOC122085754;Macadamia_integrifolia_newGene_2588;gene-LOC122062589;gene-LOC122059098;gene-LOC122062676;gene-LOC122077972;gene-LOC122070116;gene-LOC122088652;gene-LOC122072949;gene-LOC122060700;gene-LOC122069365
Biological Process: cellular developmental process (GO:0048869);	143	gene-LOC122061738;gene-LOC122067849;gene-LOC122086799;gene-LOC122073206;gene-LOC122088896;gene-LOC122064760;gene-LOC122074353;gene-LOC122073764;gene-LOC122072655;gene-LOC122079969;gene-LOC122084496;gene-LOC122061201;gene-LOC122059589;gene-LOC122086798;gene-LOC122074128;gene-LOC122073596;gene-LOC122071162;gene-LOC122059970;gene-LOC122068847;gene-LOC122088690;gene-LOC122091103;gene-LOC122080993;gen…
Biological Process: cellular glucan metabolic process (GO:0006073);	16	gene-LOC122086081;gene-LOC122062692;gene-LOC122062863;gene-LOC122079486;gene-LOC122073252;gene-LOC122085126;gene-LOC122061801;gene-LOC122072655;gene-LOC122072829;gene-LOC122080258;gene-LOC122073206;gene-LOC122089872;gene-LOC122075725;gene-LOC122092355;gene-LOC122075817;gene-LOC122090108
Biological Process: cellular glucose homeostasis (GO:0001678);	6	gene-LOC122085002;gene-LOC122071888;gene-LOC122062382;gene-LOC122061862;gene-LOC122089321;gene-LOC122075131
Biological Process: cellular homeostasis (GO:0019725);	28	gene-LOC122060893;gene-LOC122089036;gene-LOC122067793;gene-LOC122089038;gene-LOC122070116;gene-LOC122088652;gene-LOC122072949;gene-LOC122062676;gene-LOC122075511;gene-LOC122062589;gene-LOC122077515;gene-LOC122094293;gene-LOC122067936;gene-LOC122086380;gene-LOC122081405;gene-LOC122068489;Macadamia_integrifolia_newGene_2588;gene-LOC122085754;gene-LOC122083695;gene-LOC122093216;gene-LOC122088439;gen…
Biological Process: cellular hormone metabolic process (GO:0034754);	9	gene-LOC122084796;gene-LOC122068640;gene-LOC122091321;gene-LOC122086214;gene-LOC122091323;gene-LOC122092075;gene-LOC122091324;gene-LOC122093676;gene-LOC122088987
Biological Process: cellular ion homeostasis (GO:0006873);	19	gene-LOC122086380;gene-LOC122068489;gene-LOC122082669;gene-LOC122094237;gene-LOC122088439;gene-LOC122076393;gene-LOC122071581;gene-LOC122069693;gene-LOC122088618;gene-LOC122059456;gene-LOC122060893;gene-LOC122089036;gene-LOC122081400;gene-LOC122089038;gene-LOC122082670;gene-LOC122087067;gene-LOC122082720;gene-LOC122094293;gene-LOC122067936
Biological Process: cellular iron ion homeostasis (GO:0006879);	6	gene-LOC122089036;gene-LOC122086380;gene-LOC122088439;gene-LOC122069693;gene-LOC122060918;gene-LOC122089038
Biological Process: cellular ketone metabolic process (GO:0042180);	4	gene-LOC122073518;gene-LOC122057766;gene-LOC122089798;gene-LOC122074804
Biological Process: cellular lipid catabolic process (GO:0044242);	6	gene-LOC122079535;gene-LOC122073830;gene-LOC122077419;gene-LOC122079528;gene-LOC122076242;gene-LOC122094830
Biological Process: cellular lipid metabolic process (GO:0044255);	47	gene-LOC122067243;gene-LOC122079528;gene-LOC122062718;gene-LOC122063936;gene-LOC122092863;gene-LOC122059248;gene-LOC122086152;gene-LOC122058317;gene-LOC122090972;gene-LOC122057402;Macadamia_integrifolia_newGene_1358;gene-LOC122061799;gene-LOC122059443;gene-LOC122085181;gene-LOC122088835;gene-LOC122073830;gene-LOC122091955;gene-LOC122079535;gene-LOC122088645;gene-LOC122076242;gene-LOC122083835;gen…
Biological Process: cellular localization (GO:0051641);	124	gene-LOC122076366;gene-LOC122078438;gene-LOC122075890;gene-LOC122089239;gene-LOC122069443;gene-LOC122073613;gene-LOC122077425;gene-LOC122070272;gene-LOC122058906;gene-LOC122060748;gene-LOC122094723;gene-LOC122083397;gene-LOC122072655;gene-LOC122078032;gene-LOC122091934;gene-LOC122093220;gene-LOC122084582;gene-LOC122073206;gene-LOC122088645;gene-LOC122077209;gene-LOC122061750;gene-LOC122057726;gen…
Biological Process: cellular macromolecular complex assembly (GO:0034622);	55	gene-LOC122071871;gene-LOC122091438;gene-LOC122073456;gene-LOC122089175;gene-LOC122090975;Macadamia_integrifolia_newGene_6793;gene-LOC122057520;gene-LOC122075629;Macadamia_integrifolia_newGene_617;gene-LOC122060893;gene-LOC122080959;gene-LOC122057773;gene-LOC122091731;gene-LOC122073578;gene-LOC122077031;gene-LOC122089064;gene-LOC122080164;gene-LOC122086086;gene-LOC122073640;gene-LOC122085739;gene…
Biological Process: cellular macromolecule biosynthetic process (GO:0034645);	101	gene-LOC122074024;gene-LOC122059964;gene-LOC122081465;gene-LOC122073082;gene-LOC122061509;gene-LOC122058091;gene-LOC122065535;gene-LOC122067930;gene-LOC122075182;gene-LOC122073374;Macadamia_integrifolia_newGene_7459;gene-LOC122077917;gene-LOC122085613;gene-LOC122062877;gene-LOC122089568;gene-LOC122092071;gene-LOC122059311;gene-LOC122083002;gene-LOC122085626;gene-LOC122070924;gene-LOC122057391;gen…
Biological Process: cellular macromolecule catabolic process (GO:0044265);	197	gene-LOC122070407;gene-LOC122059443;gene-LOC122080938;gene-LOC122079690;gene-LOC122087903;gene-LOC122080343;gene-LOC122063696;gene-LOC122094395;gene-LOC122069454;gene-LOC122090674;gene-LOC122089373;gene-LOC122078595;gene-LOC122068159;gene-LOC122072723;gene-LOC122057741;gene-LOC122090574;gene-LOC122067246;gene-LOC122089175;gene-LOC122058136;gene-LOC122089239;gene-LOC122086523;gene-LOC122093290;gen…
Biological Process: cellular macromolecule localization (GO:0070727);	88	gene-LOC122078032;gene-LOC122084582;gene-LOC122091934;gene-LOC122094723;gene-LOC122072655;gene-LOC122060748;gene-LOC122073613;gene-LOC122069443;gene-LOC122070272;gene-LOC122077425;gene-LOC122075890;gene-LOC122089239;gene-LOC122076366;gene-LOC122078438;gene-LOC122083756;gene-LOC122077860;gene-LOC122086204;gene-LOC122081434;gene-LOC122086086;gene-LOC122083186;gene-LOC122089399;gene-LOC122088645;gen…
Biological Process: cellular macromolecule metabolic process (GO:0044260);	540	gene-LOC122074291;gene-LOC122086624;gene-LOC122076436;gene-LOC122075977;gene-LOC122073716;gene-LOC122093607;gene-LOC122079486;gene-LOC122064578;Macadamia_integrifolia_newGene_7386;gene-LOC122064766;gene-LOC122060224;gene-LOC122091597;gene-LOC122065180;gene-LOC122087394;gene-LOC122060074;gene-LOC122057751;gene-LOC122082089;gene-LOC122079489;gene-LOC122066810;gene-LOC122059487;gene-LOC122076073;gen…
Biological Process: cellular manganese ion homeostasis (GO:0030026);	18	gene-LOC122072966;gene-LOC122061791;gene-LOC122074137;gene-LOC122070619;gene-LOC122060711;gene-LOC122081732;gene-LOC122078482;gene-LOC122071982;Macadamia_integrifolia_newGene_5981;gene-LOC122072886;gene-LOC122083180;gene-LOC122070251;gene-LOC122073037;gene-LOC122073070;gene-LOC122090106;gene-LOC122062347;gene-LOC122073063;gene-LOC122086380
Biological Process: cellular metabolic compound salvage (GO:0043094);	8	gene-LOC122092137;gene-LOC122087595;gene-LOC122057390;gene-LOC122082647;gene-LOC122091438;gene-LOC122077419;gene-LOC122066435;gene-LOC122059914
Biological Process: cellular metabolic process (GO:0044237);	1096	gene-LOC122094356;gene-LOC122093307;gene-LOC122068833;gene-LOC122060832;gene-LOC122086583;gene-LOC122070602;gene-LOC122076949;gene-LOC122057391;gene-LOC122061349;gene-LOC122090986;gene-LOC122063583;gene-LOC122084371;gene-LOC122060048;gene-LOC122091324;gene-LOC122063694;gene-LOC122062840;gene-LOC122063616;gene-LOC122080621;gene-LOC122059973;gene-LOC122060014;gene-LOC122088883;gene-LOC122059964;gen…
Biological Process: cellular metal ion homeostasis (GO:0006875);	8	gene-LOC122071581;gene-LOC122069693;gene-LOC122088439;gene-LOC122067936;gene-LOC122094293;gene-LOC122089036;gene-LOC122086380;gene-LOC122089038
Biological Process: cellular modified amino acid metabolic process (GO:0006575);	22	Macadamia_integrifolia_newGene_1208;gene-LOC122093307;gene-LOC122060118;gene-LOC122093025;gene-LOC122088667;gene-LOC122082060;gene-LOC122082143;Macadamia_integrifolia_newGene_3103;gene-LOC122059806;gene-LOC122060194;gene-LOC122069365;gene-LOC122058775;gene-LOC122079065;gene-LOC122080851;gene-LOC122080129;gene-LOC122079762;gene-LOC122087981;gene-LOC122080127;gene-LOC122077780;gene-LOC122078836;gen…
Biological Process: cellular monovalent inorganic cation homeostasis (GO:0030004);	2	gene-LOC122068489;gene-LOC122060893
Biological Process: cellular nitrogen compound biosynthetic process (GO:0044271);	95	gene-LOC122065504;gene-LOC122077031;gene-LOC122057726;gene-LOC122084796;gene-LOC122073240;gene-LOC122086235;gene-LOC122089749;gene-LOC122086144;gene-LOC122057575;gene-LOC122059282;gene-LOC122057191;gene-LOC122086262;gene-LOC122066161;gene-LOC122088683;gene-LOC122090903;gene-LOC122070383;gene-LOC122081220;gene-LOC122079589;gene-LOC122091103;gene-LOC122081405;gene-LOC122062084;gene-LOC122067736;gen…
Biological Process: cellular nitrogen compound catabolic process (GO:0044270);	24	gene-LOC122093970;gene-LOC122060553;gene-LOC122073240;gene-LOC122066918;gene-LOC122091032;gene-LOC122057726;gene-LOC122064079;gene-LOC122080343;gene-LOC122085585;gene-LOC122077577;gene-LOC122078916;gene-LOC122057766;gene-LOC122088022;gene-LOC122068389;gene-LOC122081754;gene-LOC122066464;gene-LOC122077982;gene-LOC122093290;gene-LOC122061023;gene-LOC122057995;gene-LOC122058136;gene-LOC122067173;gen…
Biological Process: cellular nitrogen compound metabolic process (GO:0034641);	621	gene-LOC122081299;gene-LOC122058065;gene-LOC122065162;gene-LOC122082763;gene-LOC122069751;Macadamia_integrifolia_newGene_3103;gene-LOC122067356;gene-LOC122079329;gene-LOC122092326;gene-LOC122076460;gene-LOC122062881;gene-LOC122092279;gene-LOC122086230;gene-LOC122091321;gene-LOC122072649;gene-LOC122061724;gene-LOC122093815;gene-LOC122082550;gene-LOC122078835;gene-LOC122076555;gene-LOC122093774;gen…
Biological Process: cellular oxidant detoxification (GO:0098869);	18	gene-LOC122081560;gene-LOC122072806;gene-LOC122071680;gene-LOC122083665;gene-LOC122092826;gene-LOC122093216;gene-LOC122085754;Macadamia_integrifolia_newGene_2588;gene-LOC122077972;gene-LOC122062676;gene-LOC122062589;gene-LOC122059098;gene-LOC122088652;gene-LOC122072949;gene-LOC122070116;gene-LOC122071001;gene-LOC122069365;gene-LOC122060700
Biological Process: cellular pigment accumulation (GO:0043482);	1	gene-LOC122093300
Biological Process: cellular pigmentation (GO:0033059);	1	gene-LOC122093300
Biological Process: cellular polysaccharide biosynthetic process (GO:0033692);	18	gene-LOC122090108;gene-LOC122075817;gene-LOC122080690;gene-LOC122089872;gene-LOC122067907;gene-LOC122073206;gene-LOC122080258;gene-LOC122064766;gene-LOC122060177;gene-LOC122072655;gene-LOC122061801;gene-LOC122085443;gene-LOC122067930;gene-LOC122087691;gene-LOC122079486;gene-LOC122062863;gene-LOC122077917;Macadamia_integrifolia_newGene_7459
Biological Process: cellular polysaccharide catabolic process (GO:0044247);	5	gene-LOC122085126;gene-LOC122092355;gene-LOC122073252;gene-LOC122075725;gene-LOC122086081
Biological Process: cellular polysaccharide metabolic process (GO:0044264);	25	gene-LOC122072829;gene-LOC122073206;gene-LOC122080258;gene-LOC122067907;gene-LOC122060177;gene-LOC122064766;gene-LOC122092355;gene-LOC122075817;gene-LOC122090108;gene-LOC122089872;gene-LOC122075725;gene-LOC122080690;gene-LOC122062692;gene-LOC122086081;gene-LOC122067930;gene-LOC122085443;gene-LOC122073252;gene-LOC122085126;gene-LOC122061801;gene-LOC122072655;Macadamia_integrifolia_newGene_7459;gen…
Biological Process: cellular potassium ion homeostasis (GO:0030007);	4	gene-LOC122092763;gene-LOC122059288;gene-LOC122068796;gene-LOC122082465
Biological Process: cellular potassium ion transport (GO:0071804);	1	gene-LOC122062987
Biological Process: cellular process (GO:0009987);	1674	gene-LOC122062851;gene-LOC122087072;gene-LOC122056907;gene-LOC122057145;gene-LOC122057860;gene-LOC122086502;gene-LOC122057075;gene-LOC122069257;gene-LOC122090833;gene-LOC122061662;gene-LOC122078809;gene-LOC122057782;gene-LOC122060946;Macadamia_integrifolia_newGene_3747;gene-LOC122058313;gene-LOC122065928;gene-LOC122084104;gene-LOC122078676;gene-LOC122065295;gene-LOC122062589;gene-LOC122086268;gen…
Biological Process: cellular process involved in reproduction in multicellular organism (GO:0022412);	35	gene-LOC122061005;gene-LOC122061451;gene-LOC122072203;gene-LOC122086799;gene-LOC122067853;gene-LOC122089734;gene-LOC122061150;gene-LOC122065717;gene-LOC122078192;gene-LOC122093394;gene-LOC122059589;gene-LOC122090674;gene-LOC122073764;gene-LOC122075836;gene-LOC122089248;gene-LOC122086320;gene-LOC122060047;gene-LOC122074216;gene-LOC122074143;gene-LOC122086798;gene-LOC122064992;gene-LOC122075493;gen…
Biological Process: cellular protein catabolic process (GO:0044257);	179	gene-LOC122058999;gene-LOC122068977;gene-LOC122071082;gene-LOC122067580;gene-LOC122089673;gene-LOC122058761;gene-LOC122082557;gene-LOC122064075;gene-LOC122064938;gene-LOC122065675;gene-LOC122068459;gene-LOC122091344;gene-LOC122060832;gene-LOC122089675;gene-LOC122084371;gene-LOC122085005;gene-LOC122060048;gene-LOC122069854;gene-LOC122064581;gene-LOC122093118;gene-LOC122074248;gene-LOC122092663;gen…
Biological Process: cellular protein complex disassembly (GO:0043624);	6	gene-LOC122079795;gene-LOC122085130;gene-LOC122078576;gene-LOC122083821;gene-LOC122073288;gene-LOC122074291
Biological Process: cellular protein localization (GO:0034613);	85	gene-LOC122076770;gene-LOC122092071;gene-LOC122076624;gene-LOC122057073;gene-LOC122080742;gene-LOC122089022;gene-LOC122071094;gene-LOC122085392;gene-LOC122085613;gene-LOC122081970;gene-LOC122091306;gene-LOC122058321;gene-LOC122093896;gene-LOC122092300;gene-LOC122073082;gene-LOC122087599;gene-LOC122067340;gene-LOC122081881;gene-LOC122060152;gene-LOC122079456;gene-LOC122073910;gene-LOC122063266;gen…
Biological Process: cellular protein metabolic process (GO:0044267);	389	gene-LOC122064205;gene-LOC122087077;gene-LOC122088804;gene-LOC122080938;gene-LOC122079690;gene-LOC122087903;gene-LOC122069693;gene-LOC122063696;gene-LOC122084818;gene-LOC122060096;gene-LOC122090674;gene-LOC122069365;gene-LOC122088095;gene-LOC122065491;gene-LOC122093025;gene-LOC122067246;gene-LOC122089239;gene-LOC122081637;gene-LOC122073613;gene-LOC122058382;gene-LOC122074249;gene-LOC122057145;gen…
Biological Process: cellular protein modification process (GO:0006464);	324	gene-LOC122058448;gene-LOC122059167;gene-LOC122063260;gene-LOC122075182;gene-LOC122092863;gene-LOC122092036;gene-LOC122073082;gene-LOC122077923;gene-LOC122058298;gene-LOC122061589;gene-LOC122079227;gene-LOC122075177;gene-LOC122069036;gene-LOC122067853;gene-LOC122076795;gene-LOC122090525;gene-LOC122091860;gene-LOC122076851;gene-LOC122076368;gene-LOC122092071;gene-LOC122078434;gene-LOC122094838;gen…
Biological Process: cellular respiration (GO:0045333);	6	gene-LOC122066836;gene-LOC122078520;gene-LOC122075629;gene-LOC122091383;gene-LOC122073285;gene-LOC122092260
Biological Process: cellular response to DNA damage stimulus (GO:0006974);	65	gene-LOC122067953;gene-LOC122094838;gene-LOC122061639;gene-LOC122093993;gene-LOC122060974;gene-LOC122060435;gene-LOC122074488;Macadamia_integrifolia_newGene_483;gene-LOC122091908;gene-LOC122073054;gene-LOC122086434;gene-LOC122084227;gene-LOC122093807;gene-LOC122083475;gene-LOC122091423;gene-LOC122071750;gene-LOC122086851;Macadamia_integrifolia_newGene_7801;gene-LOC122071487;gene-LOC122093740;gene…
Biological Process: cellular response to UV (GO:0034644);	4	gene-LOC122073450;gene-LOC122074488;gene-LOC122077923;gene-LOC122090512
Biological Process: cellular response to UV-A (GO:0071492);	2	gene-LOC122073450;gene-LOC122090512
Biological Process: cellular response to UV-B (GO:0071493);	1	gene-LOC122081424
Biological Process: cellular response to abiotic stimulus (GO:0071214);	46	gene-LOC122089439;Macadamia_integrifolia_newGene_6597;gene-LOC122084597;gene-LOC122076762;gene-LOC122088329;gene-LOC122062623;gene-LOC122085784;gene-LOC122070438;gene-LOC122092762;gene-LOC122089438;gene-LOC122063765;gene-LOC122058906;gene-LOC122057734;gene-LOC122077923;gene-LOC122073566;gene-LOC122083397;gene-LOC122058775;gene-LOC122090481;gene-LOC122073450;gene-LOC122090747;gene-LOC122073685;gen…
Biological Process: cellular response to abscisic acid stimulus (GO:0071215);	36	gene-LOC122079177;gene-LOC122077381;gene-LOC122088780;gene-LOC122092315;gene-LOC122093790;gene-LOC122088330;gene-LOC122092983;gene-LOC122084989;gene-LOC122082461;gene-LOC122065083;gene-LOC122072267;gene-LOC122076326;Macadamia_integrifolia_newGene_1217;gene-LOC122065178;gene-LOC122067474;gene-LOC122064975;gene-LOC122083819;gene-LOC122057172;gene-LOC122067747;gene-LOC122069940;gene-LOC122088628;gen…
Biological Process: cellular response to acid chemical (GO:0071229);	105	gene-LOC122092315;gene-LOC122077501;gene-LOC122069288;gene-LOC122093790;gene-LOC122087024;gene-LOC122090683;gene-LOC122086938;gene-LOC122087493;gene-LOC122071082;gene-LOC122088780;gene-LOC122077381;gene-LOC122079177;Macadamia_integrifolia_newGene_32;gene-LOC122083873;Macadamia_integrifolia_newGene_4481;gene-LOC122067474;gene-LOC122077806;gene-LOC122057172;Macadamia_integrifolia_newGene_1217;gene-…
Biological Process: cellular response to alcohol (GO:0097306);	36	gene-LOC122058707;gene-LOC122058320;gene-LOC122075844;gene-LOC122087077;gene-LOC122088329;gene-LOC122076762;gene-LOC122069678;gene-LOC122089439;gene-LOC122069940;gene-LOC122067747;gene-LOC122088628;gene-LOC122072635;gene-LOC122076119;gene-LOC122087062;gene-LOC122092762;gene-LOC122079320;gene-LOC122089438;gene-LOC122093418;gene-LOC122092315;gene-LOC122093790;gene-LOC122088780;gene-LOC122077381;gen…
Biological Process: cellular response to anoxia (GO:0071454);	2	gene-LOC122074854;gene-LOC122087568
Biological Process: cellular response to antibiotic (GO:0071236);	13	gene-LOC122065910;gene-LOC122077381;gene-LOC122066641;gene-LOC122089625;gene-LOC122076299;gene-LOC122086938;gene-LOC122089030;gene-LOC122089029;gene-LOC122066909;gene-LOC122069365;gene-LOC122070842;gene-LOC122074270;gene-LOC122071434
Biological Process: cellular response to auxin stimulus (GO:0071365);	21	gene-LOC122058184;gene-LOC122073105;gene-LOC122087497;Macadamia_integrifolia_newGene_32;gene-LOC122084509;gene-LOC122081128;gene-LOC122090525;gene-LOC122067008;gene-LOC122080343;gene-LOC122069020;gene-LOC122061227;gene-LOC122076937;gene-LOC122079362;gene-LOC122060010;gene-LOC122091289;gene-LOC122070216;gene-LOC122058161;gene-LOC122070057;gene-LOC122093290;gene-LOC122072968;gene-LOC122090012
Biological Process: cellular response to biotic stimulus (GO:0071216);	8	gene-LOC122091423;Macadamia_integrifolia_newGene_4883;gene-LOC122081658;gene-LOC122088770;gene-LOC122086434;gene-LOC122064579;gene-LOC122078688;gene-LOC122078243
Biological Process: cellular response to blue light (GO:0071483);	11	gene-LOC122090512;gene-LOC122073450;gene-LOC122083397;gene-LOC122088329;gene-LOC122076762;gene-LOC122084597;gene-LOC122076326;Macadamia_integrifolia_newGene_1217;gene-LOC122089439;gene-LOC122088330;gene-LOC122089438
Biological Process: cellular response to brassinosteroid stimulus (GO:0071367);	10	gene-LOC122068459;gene-LOC122083574;gene-LOC122073104;gene-LOC122073105;gene-LOC122058184;gene-LOC122070216;gene-LOC122071681;gene-LOC122060010;gene-LOC122082597;gene-LOC122057716
Biological Process: cellular response to carbohydrate stimulus (GO:0071322);	4	gene-LOC122057715;gene-LOC122092863;gene-LOC122060138;gene-LOC122088452
Biological Process: cellular response to carbon dioxide (GO:0071244);	1	gene-LOC122069651
Biological Process: cellular response to chemical stimulus (GO:0070887);	221	gene-LOC122069020;gene-LOC122067008;gene-LOC122079177;gene-LOC122087497;Macadamia_integrifolia_newGene_32;gene-LOC122092826;gene-LOC122071082;gene-LOC122088780;gene-LOC122087493;gene-LOC122086938;Macadamia_integrifolia_newGene_2588;gene-LOC122087024;gene-LOC122092315;gene-LOC122092385;gene-LOC122077501;gene-LOC122064382;gene-LOC122065083;gene-LOC122064595;gene-LOC122068459;gene-LOC122080347;gene-…
Biological Process: cellular response to chitin (GO:0071323);	1	gene-LOC122064579
Biological Process: cellular response to cold (GO:0070417);	8	gene-LOC122062875;gene-LOC122057658;gene-LOC122065351;gene-LOC122070528;gene-LOC122092889;gene-LOC122080959;gene-LOC122087568;gene-LOC122089516
Biological Process: cellular response to copper ion starvation (GO:0035874);	3	gene-LOC122071765;gene-LOC122092088;gene-LOC122071750
Biological Process: cellular response to cytokine stimulus (GO:0071345);	5	gene-LOC122089472;gene-LOC122066292;gene-LOC122092300;gene-LOC122085392;gene-LOC122069751
Biological Process: cellular response to cytokinin stimulus (GO:0071368);	16	gene-LOC122091292;gene-LOC122090765;gene-LOC122077501;gene-LOC122069036;gene-LOC122075137;gene-LOC122059741;gene-LOC122064385;gene-LOC122088808;gene-LOC122069020;gene-LOC122081128;gene-LOC122080217;gene-LOC122064760;gene-LOC122082132;gene-LOC122094352;gene-LOC122084496;gene-LOC122088683
Biological Process: cellular response to decreased oxygen levels (GO:0036294);	7	gene-LOC122094818;gene-LOC122092385;gene-LOC122074854;gene-LOC122074073;gene-LOC122080267;gene-LOC122084371;gene-LOC122087568
Biological Process: cellular response to drug (GO:0035690);	19	gene-LOC122074455;gene-LOC122064579;Macadamia_integrifolia_newGene_5773;gene-LOC122089625;gene-LOC122066641;gene-LOC122066909;gene-LOC122069365;gene-LOC122080747;gene-LOC122089030;gene-LOC122075480;gene-LOC122074270;gene-LOC122065910;gene-LOC122083400;gene-LOC122076299;gene-LOC122077381;gene-LOC122089029;gene-LOC122086938;gene-LOC122071434;gene-LOC122070842
Biological Process: cellular response to dsRNA (GO:0071359);	9	gene-LOC122082896;gene-LOC122094017;gene-LOC122076032;gene-LOC122067934;gene-LOC122062177;gene-LOC122077860;gene-LOC122059147;gene-LOC122093098;gene-LOC122093099
Biological Process: cellular response to endogenous stimulus (GO:0071495);	140	gene-LOC122072814;Macadamia_integrifolia_newGene_1217;gene-LOC122084989;gene-LOC122082461;gene-LOC122085926;gene-LOC122092983;gene-LOC122083873;gene-LOC122077806;gene-LOC122059520;gene-LOC122078430;gene-LOC122077381;gene-LOC122058184;gene-LOC122093790;gene-LOC122090765;gene-LOC122069283;gene-LOC122094352;gene-LOC122065261;gene-LOC122073104;gene-LOC122092300;gene-LOC122058161;gene-LOC122089438;gen…
Biological Process: cellular response to estrogen stimulus (GO:0071391);	4	Macadamia_integrifolia_newGene_2211;gene-LOC122063541;gene-LOC122092144;gene-LOC122071188
Biological Process: cellular response to ethylene stimulus (GO:0071369);	6	gene-LOC122094791;gene-LOC122069283;gene-LOC122075573;gene-LOC122077860;Macadamia_integrifolia_newGene_5773;gene-LOC122059520
Biological Process: cellular response to external biotic stimulus (GO:0071217);	4	gene-LOC122088770;gene-LOC122081658;gene-LOC122091423;gene-LOC122086434
Biological Process: cellular response to external stimulus (GO:0071496);	56	gene-LOC122076795;gene-LOC122071765;gene-LOC122076406;gene-LOC122083400;gene-LOC122071783;gene-LOC122057253;gene-LOC122069865;gene-LOC122081658;gene-LOC122068443;gene-LOC122058906;gene-LOC122057734;gene-LOC122058161;gene-LOC122057188;gene-LOC122092762;gene-LOC122074455;gene-LOC122080318;gene-LOC122092088;gene-LOC122093220;gene-LOC122089036;gene-LOC122088770;gene-LOC122080747;gene-LOC122058775;gen…
Biological Process: cellular response to extracellular stimulus (GO:0031668);	52	gene-LOC122070359;gene-LOC122091289;gene-LOC122058228;gene-LOC122090683;gene-LOC122065675;gene-LOC122087024;gene-LOC122057860;gene-LOC122086107;gene-LOC122081633;gene-LOC122088439;gene-LOC122081397;gene-LOC122079177;gene-LOC122090510;gene-LOC122076534;gene-LOC122071750;gene-LOC122060064;gene-LOC122087640;gene-LOC122078430;gene-LOC122089038;gene-LOC122075480;gene-LOC122069854;gene-LOC122091042;gen…
Biological Process: cellular response to far red light (GO:0071490);	3	gene-LOC122073450;gene-LOC122090512;gene-LOC122063765
Biological Process: cellular response to gibberellin stimulus (GO:0071370);	13	gene-LOC122091292;gene-LOC122080217;gene-LOC122064760;gene-LOC122077501;gene-LOC122059230;gene-LOC122075137;gene-LOC122077806;gene-LOC122066810;gene-LOC122088808;gene-LOC122084496;gene-LOC122075511;gene-LOC122088683;gene-LOC122078742
Biological Process: cellular response to heat (GO:0034605);	12	gene-LOC122086019;gene-LOC122065351;gene-LOC122084846;gene-LOC122084788;gene-LOC122087568;gene-LOC122057405;gene-LOC122061505;gene-LOC122090512;gene-LOC122080959;gene-LOC122074854;gene-LOC122060389;gene-LOC122073450
Biological Process: cellular response to high light intensity (GO:0071486);	2	gene-LOC122090512;gene-LOC122073450
Biological Process: cellular response to hormone stimulus (GO:0032870);	135	gene-LOC122090012;gene-LOC122077986;gene-LOC122065178;gene-LOC122069751;gene-LOC122075511;Macadamia_integrifolia_newGene_2138;gene-LOC122093676;gene-LOC122057751;gene-LOC122089029;gene-LOC122059741;gene-LOC122064385;gene-LOC122086160;gene-LOC122084644;gene-LOC122064760;gene-LOC122082597;gene-LOC122065975;gene-LOC122082132;gene-LOC122080665;gene-LOC122066810;gene-LOC122087062;gene-LOC122081009;gen…
Biological Process: cellular response to hydrogen peroxide (GO:0070301);	1	gene-LOC122069365
Biological Process: cellular response to hypoxia (GO:0071456);	5	gene-LOC122084371;gene-LOC122092385;gene-LOC122094818;gene-LOC122074073;gene-LOC122080267
Biological Process: cellular response to inorganic substance (GO:0071241);	16	gene-LOC122082593;Macadamia_integrifolia_newGene_5773;gene-LOC122064197;Macadamia_integrifolia_newGene_4481;gene-LOC122092863;gene-LOC122094818;gene-LOC122063017;Macadamia_integrifolia_newGene_32;gene-LOC122077866;Macadamia_integrifolia_newGene_3578;gene-LOC122086380;gene-LOC122069288;gene-LOC122059906;gene-LOC122079362;gene-LOC122076937;gene-LOC122061738
Biological Process: cellular response to insulin stimulus (GO:0032869);	3	gene-LOC122069751;gene-LOC122085392;gene-LOC122092300
Biological Process: cellular response to interferon-gamma (GO:0071346);	1	gene-LOC122069751
Biological Process: cellular response to interleukin-1 (GO:0071347);	2	gene-LOC122066292;gene-LOC122089472
Biological Process: cellular response to interleukin-7 (GO:0098761);	2	gene-LOC122085392;gene-LOC122092300
Biological Process: cellular response to iron ion (GO:0071281);	6	gene-LOC122086380;Macadamia_integrifolia_newGene_5773;gene-LOC122064197;gene-LOC122077866;gene-LOC122092863;gene-LOC122094818
Biological Process: cellular response to iron ion starvation (GO:0010106);	3	gene-LOC122089036;gene-LOC122088439;gene-LOC122089038
Biological Process: cellular response to jasmonic acid stimulus (GO:0071395);	35	gene-LOC122066641;gene-LOC122085926;gene-LOC122064595;Macadamia_integrifolia_newGene_2138;gene-LOC122057095;gene-LOC122083873;gene-LOC122091059;gene-LOC122079341;gene-LOC122077986;gene-LOC122086160;gene-LOC122088780;gene-LOC122071082;gene-LOC122084644;gene-LOC122057751;gene-LOC122093676;gene-LOC122086938;gene-LOC122080664;gene-LOC122089029;gene-LOC122087493;gene-LOC122076119;gene-LOC122081009;gen…
Biological Process: cellular response to ketone (GO:1901655);	1	gene-LOC122064382
Biological Process: cellular response to light intensity (GO:0071484);	3	gene-LOC122090512;gene-LOC122073450;gene-LOC122081424
Biological Process: cellular response to light stimulus (GO:0071482);	23	gene-LOC122090747;gene-LOC122074488;gene-LOC122073685;gene-LOC122073450;gene-LOC122077806;gene-LOC122083397;gene-LOC122058313;gene-LOC122077923;gene-LOC122076326;Macadamia_integrifolia_newGene_1217;gene-LOC122089438;gene-LOC122088330;gene-LOC122063765;gene-LOC122061648;gene-LOC122070438;gene-LOC122085784;gene-LOC122090512;gene-LOC122071143;gene-LOC122088329;Macadamia_integrifolia_newGene_6597;gen…
Biological Process: cellular response to lipid (GO:0071396);	63	gene-LOC122088628;gene-LOC122069940;gene-LOC122067747;gene-LOC122078742;gene-LOC122083698;gene-LOC122089439;gene-LOC122076762;gene-LOC122069678;gene-LOC122088808;gene-LOC122088329;gene-LOC122070216;gene-LOC122075137;gene-LOC122060010;gene-LOC122071681;gene-LOC122091292;gene-LOC122087077;gene-LOC122058707;gene-LOC122075844;gene-LOC122058320;gene-LOC122079320;gene-LOC122092762;gene-LOC122093418;gen…
Biological Process: cellular response to lipopolysaccharide (GO:0071222);	1	Macadamia_integrifolia_newGene_4883
Biological Process: cellular response to metal ion (GO:0071248);	9	Macadamia_integrifolia_newGene_5773;gene-LOC122082593;gene-LOC122063017;gene-LOC122077866;gene-LOC122064197;gene-LOC122086380;gene-LOC122092863;gene-LOC122094818;gene-LOC122061738
Biological Process: cellular response to misfolded protein (GO:0071218);	10	gene-LOC122089175;gene-LOC122089239;gene-LOC122069070;gene-LOC122073613;gene-LOC122091344;gene-LOC122075836;gene-LOC122075493;gene-LOC122087984;gene-LOC122064581;gene-LOC122064578
Biological Process: cellular response to molecule of bacterial origin (GO:0071219);	4	gene-LOC122078688;gene-LOC122064579;gene-LOC122078243;Macadamia_integrifolia_newGene_4883
Biological Process: cellular response to nickel ion (GO:0071289);	1	gene-LOC122063017
Biological Process: cellular response to nitrate (GO:0071249);	7	gene-LOC122076937;gene-LOC122079362;gene-LOC122059906;Macadamia_integrifolia_newGene_4481;gene-LOC122069288;Macadamia_integrifolia_newGene_32;Macadamia_integrifolia_newGene_3578
Biological Process: cellular response to nitric oxide (GO:0071732);	1	Macadamia_integrifolia_newGene_5773
Biological Process: cellular response to nitrogen compound (GO:1901699);	25	Macadamia_integrifolia_newGene_5773;gene-LOC122064579;gene-LOC122069751;gene-LOC122082896;gene-LOC122057188;gene-LOC122067934;gene-LOC122092300;gene-LOC122093098;gene-LOC122059147;gene-LOC122062177;gene-LOC122078430;gene-LOC122093099;Macadamia_integrifolia_newGene_4481;Macadamia_integrifolia_newGene_32;gene-LOC122085392;gene-LOC122094017;gene-LOC122076795;gene-LOC122076032;gene-LOC122090510;gene-…
Biological Process: cellular response to nitrogen levels (GO:0043562);	7	gene-LOC122060985;gene-LOC122061023;gene-LOC122057253;gene-LOC122065675;gene-LOC122069865;gene-LOC122069854;Macadamia_integrifolia_newGene_4371
Biological Process: cellular response to nitrogen starvation (GO:0006995);	1	gene-LOC122061023
Biological Process: cellular response to nutrient (GO:0031670);	10	gene-LOC122076795;gene-LOC122074455;gene-LOC122083400;gene-LOC122090510;gene-LOC122057188;gene-LOC122058161;gene-LOC122091289;gene-LOC122078430;gene-LOC122080747;gene-LOC122075480
Biological Process: cellular response to nutrient levels (GO:0031669);	38	gene-LOC122081633;gene-LOC122086107;gene-LOC122065675;gene-LOC122058228;gene-LOC122070359;gene-LOC122091289;gene-LOC122071750;gene-LOC122076534;gene-LOC122090510;gene-LOC122081397;gene-LOC122088439;gene-LOC122069854;gene-LOC122075480;gene-LOC122089038;gene-LOC122078430;gene-LOC122060064;gene-LOC122087640;gene-LOC122089898;gene-LOC122091178;gene-LOC122061023;gene-LOC122060065;gene-LOC122069865;gen…
Biological Process: cellular response to organic cyclic compound (GO:0071407);	34	gene-LOC122074270;gene-LOC122082597;gene-LOC122066909;gene-LOC122062177;gene-LOC122093098;gene-LOC122089030;gene-LOC122089625;gene-LOC122073104;gene-LOC122060010;gene-LOC122071681;gene-LOC122071434;gene-LOC122070842;gene-LOC122070216;gene-LOC122077860;gene-LOC122076299;gene-LOC122083698;gene-LOC122076032;gene-LOC122094017;gene-LOC122093099;gene-LOC122059147;gene-LOC122072814;gene-LOC122067934;gen…
Biological Process: cellular response to organic substance (GO:0071310);	166	gene-LOC122078430;gene-LOC122059520;gene-LOC122077806;gene-LOC122083873;gene-LOC122087984;gene-LOC122092983;gene-LOC122085926;gene-LOC122082461;gene-LOC122084989;Macadamia_integrifolia_newGene_1217;gene-LOC122072814;gene-LOC122060138;gene-LOC122069283;gene-LOC122075493;gene-LOC122090765;gene-LOC122093790;gene-LOC122077381;gene-LOC122058184;gene-LOC122075836;gene-LOC122089030;gene-LOC122066909;gen…
Biological Process: cellular response to organonitrogen compound (GO:0071417);	8	gene-LOC122057188;gene-LOC122092300;gene-LOC122090510;gene-LOC122076795;gene-LOC122069751;gene-LOC122064579;gene-LOC122085392;gene-LOC122078430
Biological Process: cellular response to osmotic stress (GO:0071470);	13	gene-LOC122062584;gene-LOC122084864;gene-LOC122075981;gene-LOC122077381;gene-LOC122058906;gene-LOC122057126;gene-LOC122073566;gene-LOC122062623;gene-LOC122086107;gene-LOC122093220;gene-LOC122087024;gene-LOC122057860;gene-LOC122090683
Biological Process: cellular response to oxidative stress (GO:0034599);	24	gene-LOC122083400;gene-LOC122086455;gene-LOC122093216;gene-LOC122085623;gene-LOC122092826;gene-LOC122083665;gene-LOC122081560;gene-LOC122085754;gene-LOC122068625;Macadamia_integrifolia_newGene_2588;gene-LOC122062589;Macadamia_integrifolia_newGene_5773;gene-LOC122074455;gene-LOC122062676;gene-LOC122064382;gene-LOC122078219;gene-LOC122080747;gene-LOC122091658;gene-LOC122069365;gene-LOC122072949;gen…
Biological Process: cellular response to oxygen levels (GO:0071453);	7	gene-LOC122084371;gene-LOC122087568;gene-LOC122074073;gene-LOC122080267;gene-LOC122094818;gene-LOC122092385;gene-LOC122074854
Biological Process: cellular response to oxygen-containing compound (GO:1901701);	135	gene-LOC122088683;gene-LOC122079320;gene-LOC122088452;gene-LOC122093418;gene-LOC122057715;gene-LOC122072317;gene-LOC122069365;gene-LOC122093337;gene-LOC122083698;gene-LOC122076493;gene-LOC122076299;gene-LOC122091794;gene-LOC122078742;gene-LOC122079362;gene-LOC122058320;gene-LOC122075844;gene-LOC122087077;gene-LOC122066641;gene-LOC122076326;gene-LOC122083574;gene-LOC122088330;gene-LOC122072267;gen…
Biological Process: cellular response to ozone (GO:0071457);	1	gene-LOC122081424
Biological Process: cellular response to paraquat (GO:0072756);	2	gene-LOC122057482;gene-LOC122080700
Biological Process: cellular response to peptide (GO:1901653);	3	gene-LOC122085392;gene-LOC122069751;gene-LOC122092300
Biological Process: cellular response to peptide hormone stimulus (GO:0071375);	3	gene-LOC122069751;gene-LOC122085392;gene-LOC122092300
Biological Process: cellular response to phosphate starvation (GO:0016036);	11	gene-LOC122091289;gene-LOC122087640;gene-LOC122080097;gene-LOC122068737;gene-LOC122071783;gene-LOC122058228;gene-LOC122082006;gene-LOC122079072;gene-LOC122089898;gene-LOC122058161;gene-LOC122069460
Biological Process: cellular response to potassium ion starvation (GO:0051365);	2	gene-LOC122081633;gene-LOC122076534
Biological Process: cellular response to radiation (GO:0071478);	23	gene-LOC122077923;Macadamia_integrifolia_newGene_1217;gene-LOC122076326;gene-LOC122089438;gene-LOC122063765;gene-LOC122061648;gene-LOC122088330;gene-LOC122090747;gene-LOC122074488;gene-LOC122073685;gene-LOC122073450;gene-LOC122077806;gene-LOC122058313;gene-LOC122083397;Macadamia_integrifolia_newGene_6597;gene-LOC122089439;gene-LOC122076762;gene-LOC122084597;gene-LOC122085784;gene-LOC122070438;gen…
Biological Process: cellular response to reactive nitrogen species (GO:1902170);	8	Macadamia_integrifolia_newGene_5773;Macadamia_integrifolia_newGene_32;Macadamia_integrifolia_newGene_4481;gene-LOC122069288;gene-LOC122059906;gene-LOC122079362;gene-LOC122076937;Macadamia_integrifolia_newGene_3578
Biological Process: cellular response to reactive oxygen species (GO:0034614);	6	gene-LOC122075480;gene-LOC122080747;gene-LOC122083400;Macadamia_integrifolia_newGene_5773;gene-LOC122069365;gene-LOC122074455
Biological Process: cellular response to red light (GO:0071491);	4	gene-LOC122077806;gene-LOC122090512;gene-LOC122073685;gene-LOC122073450
Biological Process: cellular response to red or far red light (GO:0071489);	12	gene-LOC122073450;gene-LOC122090747;gene-LOC122085784;gene-LOC122073685;gene-LOC122070438;gene-LOC122090512;gene-LOC122071143;gene-LOC122077806;gene-LOC122058313;Macadamia_integrifolia_newGene_6597;gene-LOC122061648;gene-LOC122063765
Biological Process: cellular response to salicylic acid stimulus (GO:0071446);	12	gene-LOC122065910;gene-LOC122076299;gene-LOC122089625;gene-LOC122066641;gene-LOC122077381;gene-LOC122066909;gene-LOC122089029;gene-LOC122089030;gene-LOC122086938;gene-LOC122071434;gene-LOC122074270;gene-LOC122070842
Biological Process: cellular response to salt stress (GO:0071472);	7	gene-LOC122057860;gene-LOC122087024;gene-LOC122081424;gene-LOC122090683;gene-LOC122057126;gene-LOC122062584;gene-LOC122073566
Biological Process: cellular response to selenium ion (GO:0071291);	2	gene-LOC122061738;gene-LOC122082593
Biological Process: cellular response to singlet oxygen (GO:0071452);	4	gene-LOC122075480;gene-LOC122074455;gene-LOC122080747;gene-LOC122083400
Biological Process: cellular response to starvation (GO:0009267);	26	gene-LOC122087640;gene-LOC122089036;gene-LOC122060064;gene-LOC122093220;gene-LOC122089038;gene-LOC122092088;gene-LOC122061023;gene-LOC122080318;gene-LOC122060065;gene-LOC122091178;gene-LOC122058161;gene-LOC122089898;gene-LOC122058906;gene-LOC122091289;gene-LOC122070359;gene-LOC122068443;gene-LOC122081633;gene-LOC122086107;gene-LOC122071783;gene-LOC122058228;gene-LOC122081397;gene-LOC122088439;gen…
Biological Process: cellular response to steroid hormone stimulus (GO:0071383);	11	gene-LOC122070216;gene-LOC122071681;gene-LOC122060010;gene-LOC122057716;gene-LOC122082597;gene-LOC122064382;gene-LOC122083574;gene-LOC122068459;gene-LOC122073104;gene-LOC122058184;gene-LOC122073105
Biological Process: cellular response to stimulus (GO:0051716);	461	gene-LOC122069940;gene-LOC122056903;gene-LOC122074279;gene-LOC122076762;gene-LOC122093116;gene-LOC122077860;gene-LOC122073242;gene-LOC122075573;gene-LOC122059923;Macadamia_integrifolia_newGene_3578;gene-LOC122068576;gene-LOC122061738;gene-LOC122071434;gene-LOC122085754;gene-LOC122085784;gene-LOC122071783;gene-LOC122065976;gene-LOC122092088;gene-LOC122064579;gene-LOC122074455;gene-LOC122084496;gen…
Biological Process: cellular response to stress (GO:0033554);	204	gene-LOC122084371;gene-LOC122061996;gene-LOC122061639;gene-LOC122094838;gene-LOC122070116;gene-LOC122064581;gene-LOC122060974;gene-LOC122080347;gene-LOC122061023;gene-LOC122091908;gene-LOC122064382;gene-LOC122091344;gene-LOC122073054;gene-LOC122093807;gene-LOC122067174;gene-LOC122090512;gene-LOC122092385;gene-LOC122082557;gene-LOC122091423;Macadamia_integrifolia_newGene_2588;gene-LOC122087024;gen…
Biological Process: cellular response to strigolactone (GO:1902348);	2	gene-LOC122072814;gene-LOC122083698
Biological Process: cellular response to sucrose stimulus (GO:0071329);	3	gene-LOC122067176;gene-LOC122079072;gene-LOC122081424
Biological Process: cellular response to sulfate starvation (GO:0009970);	3	gene-LOC122058906;gene-LOC122093220;gene-LOC122086107
Biological Process: cellular response to sulfur starvation (GO:0010438);	5	gene-LOC122091178;gene-LOC122068443;gene-LOC122070359;gene-LOC122060065;gene-LOC122060064
Biological Process: cellular response to testosterone stimulus (GO:0071394);	1	gene-LOC122064382
Biological Process: cellular response to topologically incorrect protein (GO:0035967);	10	gene-LOC122075836;gene-LOC122064578;gene-LOC122087984;gene-LOC122075493;gene-LOC122064581;gene-LOC122069070;gene-LOC122089239;gene-LOC122089175;gene-LOC122091344;gene-LOC122073613
Biological Process: cellular response to toxic substance (GO:0097237);	21	gene-LOC122088652;gene-LOC122070116;gene-LOC122072949;gene-LOC122069365;gene-LOC122060700;gene-LOC122077972;gene-LOC122062676;gene-LOC122059098;gene-LOC122062589;Macadamia_integrifolia_newGene_2588;gene-LOC122080700;gene-LOC122085754;gene-LOC122072806;gene-LOC122081560;gene-LOC122093337;gene-LOC122092826;gene-LOC122058958;gene-LOC122083665;gene-LOC122057482;gene-LOC122071680;gene-LOC122093216
Biological Process: cellular response to unfolded protein (GO:0034620);	4	gene-LOC122068116;gene-LOC122077357;gene-LOC122074487;gene-LOC122093972
Biological Process: cellular response to virus (GO:0098586);	1	gene-LOC122059147
Biological Process: cellular response to water deprivation (GO:0042631);	14	gene-LOC122090481;gene-LOC122058775;gene-LOC122087024;gene-LOC122057860;gene-LOC122090683;gene-LOC122084989;gene-LOC122092762;gene-LOC122091042;gene-LOC122079177;gene-LOC122062584;gene-LOC122092983;gene-LOC122080347;gene-LOC122057734;gene-LOC122091992
Biological Process: cellular response to water stimulus (GO:0071462);	14	gene-LOC122084989;gene-LOC122092762;gene-LOC122091042;gene-LOC122079177;gene-LOC122062584;gene-LOC122080347;gene-LOC122092983;gene-LOC122057734;gene-LOC122091992;gene-LOC122090481;gene-LOC122058775;gene-LOC122087024;gene-LOC122057860;gene-LOC122090683
Biological Process: cellular response to zinc ion starvation (GO:0034224);	3	gene-LOC122080318;gene-LOC122081397;gene-LOC122076406
Biological Process: cellular transition metal ion homeostasis (GO:0046916);	8	gene-LOC122089036;gene-LOC122086380;gene-LOC122089038;gene-LOC122069693;gene-LOC122071581;gene-LOC122088439;gene-LOC122094293;gene-LOC122067936
Biological Process: cellularization (GO:0007349);	2	gene-LOC122087673;gene-LOC122087348
Biological Process: cellulose biosynthetic process (GO:0030244);	52	gene-LOC122083667;gene-LOC122090166;gene-LOC122067718;gene-LOC122065023;gene-LOC122084985;Macadamia_integrifolia_newGene_6038;gene-LOC122084814;gene-LOC122081860;gene-LOC122082534;gene-LOC122081859;gene-LOC122079486;Macadamia_integrifolia_newGene_3880;gene-LOC122071576;gene-LOC122071811;gene-LOC122057383;gene-LOC122094034;gene-LOC122094032;gene-LOC122077481;gene-LOC122089652;gene-LOC122075225;Mac…
Biological Process: cellulose catabolic process (GO:0030245);	33	gene-LOC122059228;gene-LOC122081368;gene-LOC122066255;gene-LOC122089924;gene-LOC122085665;gene-LOC122069643;gene-LOC122093149;gene-LOC122071829;gene-LOC122068229;gene-LOC122082421;gene-LOC122065660;gene-LOC122063845;gene-LOC122073000;gene-LOC122064322;gene-LOC122067254;gene-LOC122093846;gene-LOC122067483;gene-LOC122065348;gene-LOC122077740;gene-LOC122082578;gene-LOC122083260;gene-LOC122067084;gen…
Biological Process: cellulose metabolic process (GO:0030243);	4	gene-LOC122072655;gene-LOC122090108;gene-LOC122073206;gene-LOC122079486
Biological Process: cellulose microfibril organization (GO:0010215);	13	gene-LOC122076965;gene-LOC122072655;gene-LOC122079462;gene-LOC122079461;gene-LOC122085386;gene-LOC122064545;gene-LOC122079486;gene-LOC122071162;gene-LOC122076964;gene-LOC122073206;gene-LOC122063902;gene-LOC122071403;gene-LOC122067187
Biological Process: central nervous system development (GO:0007417);	4	gene-LOC122069070;gene-LOC122089239;gene-LOC122057773;gene-LOC122073613
Biological Process: centrolateral axis specification (GO:0009947);	1	gene-LOC122063300
Biological Process: centrolateral pattern formation (GO:0097353);	1	gene-LOC122063300
Biological Process: centromere complex assembly (GO:0034508);	1	gene-LOC122069031
Biological Process: centromeric sister chromatid cohesion (GO:0070601);	4	gene-LOC122068576;gene-LOC122057962;gene-LOC122091450;gene-LOC122077370
Biological Process: centrosome localization (GO:0051642);	1	gene-LOC122076458
Biological Process: ceramide biosynthetic process (GO:0046513);	2	gene-LOC122087932;gene-LOC122090718
Biological Process: ceramide catabolic process (GO:0046514);	2	gene-LOC122088923;gene-LOC122088922
Biological Process: ceramide metabolic process (GO:0006672);	3	gene-LOC122073124;gene-LOC122090530;gene-LOC122090503
Biological Process: chaperone mediated protein folding requiring cofactor (GO:0051085);	9	gene-LOC122064035;gene-LOC122074487;gene-LOC122077357;gene-LOC122091344;gene-LOC122093972;gene-LOC122061558;gene-LOC122089175;gene-LOC122068116;gene-LOC122077571
Biological Process: chaperone-mediated protein complex assembly (GO:0051131);	4	gene-LOC122086455;gene-LOC122091658;gene-LOC122065351;gene-LOC122080959
Biological Process: chaperone-mediated protein folding (GO:0061077);	7	gene-LOC122093236;gene-LOC122091344;gene-LOC122088706;gene-LOC122064035;gene-LOC122086212;gene-LOC122061558;gene-LOC122089175
Biological Process: chaperone-mediated protein transport (GO:0072321);	2	gene-LOC122065546;gene-LOC122075865
Biological Process: charged-tRNA amino acid modification (GO:0019988);	1	gene-LOC122069043
Biological Process: chemical homeostasis (GO:0048878);	39	gene-LOC122089038;gene-LOC122093997;gene-LOC122060166;gene-LOC122057172;gene-LOC122084864;gene-LOC122078695;gene-LOC122078369;gene-LOC122084067;gene-LOC122059970;gene-LOC122083117;gene-LOC122074775;gene-LOC122068019;Macadamia_integrifolia_newGene_6900;gene-LOC122075356;gene-LOC122071581;gene-LOC122088618;gene-LOC122088439;gene-LOC122094723;gene-LOC122061112;gene-LOC122060893;gene-LOC122089036;gen…
Biological Process: chemosensory behavior (GO:0007635);	4	gene-LOC122061005;gene-LOC122086320;gene-LOC122074143;gene-LOC122068847
Biological Process: chemotaxis (GO:0006935);	3	gene-LOC122057917;gene-LOC122070154;gene-LOC122075684
Biological Process: chitin catabolic process (GO:0006032);	20	gene-LOC122059417;gene-LOC122085104;gene-LOC122091342;gene-LOC122060135;gene-LOC122087524;gene-LOC122074593;gene-LOC122075232;gene-LOC122083343;gene-LOC122070124;gene-LOC122061395;gene-LOC122059602;gene-LOC122060928;gene-LOC122059397;gene-LOC122075992;gene-LOC122069142;gene-LOC122063717;gene-LOC122061849;gene-LOC122059051;gene-LOC122080733;gene-LOC122061382
Biological Process: chitin metabolic process (GO:0006030);	1	gene-LOC122061849
Biological Process: chloride transport (GO:0006821);	1	gene-LOC122080956
Biological Process: chlorophyll biosynthetic process (GO:0015995);	15	gene-LOC122073880;gene-LOC122077806;gene-LOC122080606;gene-LOC122084975;gene-LOC122061935;gene-LOC122059686;gene-LOC122088919;gene-LOC122088150;gene-LOC122057191;gene-LOC122074747;gene-LOC122070311;gene-LOC122078381;gene-LOC122088009;gene-LOC122063550;gene-LOC122076893
Biological Process: chlorophyll catabolic process (GO:0015996);	7	gene-LOC122057766;gene-LOC122088656;gene-LOC122088590;gene-LOC122059453;gene-LOC122061023;gene-LOC122090825;gene-LOC122088022
Biological Process: chlorophyll metabolic process (GO:0015994);	7	gene-LOC122061023;gene-LOC122080606;gene-LOC122088022;gene-LOC122077806;gene-LOC122057191;gene-LOC122057766;gene-LOC122059686
Biological Process: chloroplast RNA modification (GO:1900865);	6	gene-LOC122061339;gene-LOC122082550;gene-LOC122069425;gene-LOC122080118;Macadamia_integrifolia_newGene_3255;gene-LOC122091682
Biological Process: chloroplast RNA processing (GO:0031425);	9	gene-LOC122091682;Macadamia_integrifolia_newGene_3255;gene-LOC122069257;gene-LOC122085058;gene-LOC122062142;gene-LOC122069425;gene-LOC122060446;gene-LOC122061339;gene-LOC122075571
Biological Process: chloroplast accumulation movement (GO:0009904);	16	gene-LOC122084597;gene-LOC122071735;gene-LOC122059886;gene-LOC122083806;gene-LOC122081577;gene-LOC122084986;gene-LOC122075486;gene-LOC122075811;gene-LOC122094090;gene-LOC122075132;gene-LOC122081034;gene-LOC122078854;gene-LOC122092675;Macadamia_integrifolia_newGene_56;gene-LOC122093180;gene-LOC122083397
Biological Process: chloroplast avoidance movement (GO:0009903);	13	gene-LOC122092675;gene-LOC122078854;gene-LOC122075811;gene-LOC122083806;gene-LOC122081577;gene-LOC122084986;gene-LOC122093180;gene-LOC122083397;gene-LOC122071735;gene-LOC122084597;gene-LOC122059886;gene-LOC122075132;gene-LOC122081034
Biological Process: chloroplast elongation (GO:0010151);	1	gene-LOC122088683
Biological Process: chloroplast fission (GO:0010020);	7	gene-LOC122079199;gene-LOC122072872;gene-LOC122081087;gene-LOC122060572;gene-LOC122074721;gene-LOC122084811;gene-LOC122065627
Biological Process: chloroplast localization (GO:0019750);	13	gene-LOC122059886;gene-LOC122081034;gene-LOC122075132;gene-LOC122084597;gene-LOC122071735;gene-LOC122081577;gene-LOC122083806;gene-LOC122083397;gene-LOC122093180;gene-LOC122084986;gene-LOC122075811;gene-LOC122092675;gene-LOC122078854
Biological Process: chloroplast mRNA processing (GO:0010239);	3	gene-LOC122062142;gene-LOC122091985;gene-LOC122060446
Biological Process: chloroplast organization (GO:0009658);	59	gene-LOC122060064;gene-LOC122088572;gene-LOC122093571;Macadamia_integrifolia_newGene_3154;gene-LOC122078854;gene-LOC122092675;gene-LOC122074031;gene-LOC122074193;gene-LOC122089089;gene-LOC122060065;gene-LOC122075132;gene-LOC122061023;gene-LOC122079199;gene-LOC122065162;gene-LOC122091178;gene-LOC122092194;gene-LOC122082018;gene-LOC122075811;gene-LOC122065627;gene-LOC122062425;gene-LOC122070359;gen…
Biological Process: chloroplast proton-transporting ATP synthase complex assembly (GO:0033614);	2	Macadamia_integrifolia_newGene_3154;gene-LOC122073456
Biological Process: chloroplast rRNA processing (GO:1901259);	2	gene-LOC122078642;gene-LOC122062425
Biological Process: chloroplast relocation (GO:0009902);	17	gene-LOC122078854;gene-LOC122092675;gene-LOC122093180;gene-LOC122083397;gene-LOC122068666;gene-LOC122077454;gene-LOC122083535;gene-LOC122081034;gene-LOC122075132;gene-LOC122062852;gene-LOC122075811;gene-LOC122084986;gene-LOC122081577;gene-LOC122083806;gene-LOC122071735;gene-LOC122084597;gene-LOC122059886
Biological Process: chloroplast-nucleus signaling pathway (GO:0010019);	8	gene-LOC122072018;gene-LOC122061681;gene-LOC122079886;gene-LOC122091971;gene-LOC122080606;gene-LOC122091668;gene-LOC122061682;gene-LOC122059850
Biological Process: chordate embryonic development (GO:0043009);	2	gene-LOC122092396;gene-LOC122057773
Biological Process: chorismate biosynthetic process (GO:0009423);	9	gene-LOC122058785;gene-LOC122073816;gene-LOC122057874;gene-LOC122080626;gene-LOC122069951;gene-LOC122062799;gene-LOC122089350;gene-LOC122074519;gene-LOC122064040
Biological Process: chorismate metabolic process (GO:0046417);	3	gene-LOC122075671;gene-LOC122079479;gene-LOC122083659
Biological Process: chromatin assembly (GO:0031497);	4	gene-LOC122093807;gene-LOC122083341;gene-LOC122093673;gene-LOC122070792
Biological Process: chromatin assembly or disassembly (GO:0006333);	6	gene-LOC122070792;gene-LOC122093673;gene-LOC122083341;gene-LOC122088313;gene-LOC122093807;gene-LOC122094088
Biological Process: chromatin maintenance (GO:0070827);	2	Macadamia_integrifolia_newGene_4479;Macadamia_integrifolia_newGene_4003
Biological Process: chromatin organization (GO:0006325);	68	gene-LOC122068933;gene-LOC122065344;gene-LOC122093673;Macadamia_integrifolia_newGene_3620;gene-LOC122083341;gene-LOC122093807;gene-LOC122057762;gene-LOC122085429;gene-LOC122076184;gene-LOC122091786;gene-LOC122058089;gene-LOC122079376;gene-LOC122086396;gene-LOC122074488;gene-LOC122057978;gene-LOC122084948;Macadamia_integrifolia_newGene_4583;gene-LOC122077850;gene-LOC122079495;gene-LOC122083002;gen…
Biological Process: chromatin remodeling (GO:0006338);	27	gene-LOC122072036;gene-LOC122073574;gene-LOC122091687;gene-LOC122070792;gene-LOC122085429;gene-LOC122093807;gene-LOC122083341;gene-LOC122091795;gene-LOC122093673;gene-LOC122090540;gene-LOC122078192;gene-LOC122061314;gene-LOC122075854;gene-LOC122083002;gene-LOC122057964;gene-LOC122091738;gene-LOC122093390;gene-LOC122082219;gene-LOC122083184;gene-LOC122075977;gene-LOC122092032;gene-LOC122081576;gen…
Biological Process: chromatin silencing (GO:0006342);	12	gene-LOC122092885;gene-LOC122065344;gene-LOC122078730;gene-LOC122065491;gene-LOC122075429;gene-LOC122078974;gene-LOC122063545;gene-LOC122075803;gene-LOC122076184;gene-LOC122088142;Macadamia_integrifolia_newGene_4583;gene-LOC122082896
Biological Process: chromatin silencing at telomere (GO:0006348);	1	gene-LOC122072206
Biological Process: chromosome condensation (GO:0030261);	5	gene-LOC122056988;gene-LOC122081576;gene-LOC122057962;gene-LOC122085429;gene-LOC122091736
Biological Process: chromosome decondensation (GO:0051312);	2	gene-LOC122081576;gene-LOC122085429
Biological Process: chromosome localization (GO:0050000);	2	gene-LOC122073026;gene-LOC122068228
Biological Process: chromosome organization (GO:0051276);	118	gene-LOC122089981;gene-LOC122078079;gene-LOC122077923;gene-LOC122057424;gene-LOC122092300;gene-LOC122086021;gene-LOC122074024;gene-LOC122074627;gene-LOC122058626;gene-LOC122073374;gene-LOC122082179;gene-LOC122058448;gene-LOC122083109;gene-LOC122065535;gene-LOC122057482;gene-LOC122088142;gene-LOC122089734;gene-LOC122077460;gene-LOC122085392;gene-LOC122067230;gene-LOC122083002;gene-LOC122075248;gen…
Biological Process: chromosome organization involved in meiotic cell cycle (GO:0070192);	11	gene-LOC122057962;gene-LOC122091450;gene-LOC122068661;gene-LOC122075248;gene-LOC122069070;gene-LOC122089239;gene-LOC122074434;gene-LOC122058357;gene-LOC122057424;gene-LOC122078982;gene-LOC122073613
Biological Process: chromosome segregation (GO:0007059);	23	gene-LOC122078785;gene-LOC122091450;gene-LOC122057962;gene-LOC122077370;gene-LOC122060435;gene-LOC122081975;gene-LOC122068228;gene-LOC122089239;gene-LOC122058626;gene-LOC122073613;gene-LOC122077923;gene-LOC122057424;gene-LOC122084401;gene-LOC122068576;gene-LOC122075248;gene-LOC122086054;gene-LOC122076382;gene-LOC122069070;gene-LOC122069753;gene-LOC122073026;gene-LOC122058357;gene-LOC122078982;gen…
Biological Process: cilium assembly (GO:0060271);	16	gene-LOC122073639;gene-LOC122081970;gene-LOC122061886;gene-LOC122059949;gene-LOC122065663;gene-LOC122086942;gene-LOC122071109;gene-LOC122073640;gene-LOC122092166;gene-LOC122069516;gene-LOC122087887;gene-LOC122083764;gene-LOC122078383;gene-LOC122081192;gene-LOC122077252;gene-LOC122071871
Biological Process: cilium movement (GO:0003341);	8	gene-LOC122077252;gene-LOC122071871;gene-LOC122073640;gene-LOC122081192;gene-LOC122073639;gene-LOC122078383;gene-LOC122083764;gene-LOC122061886
Biological Process: cilium organization (GO:0044782);	16	gene-LOC122086942;gene-LOC122071109;gene-LOC122059949;gene-LOC122065663;gene-LOC122081970;gene-LOC122061886;gene-LOC122073639;gene-LOC122087887;gene-LOC122069516;gene-LOC122092166;gene-LOC122073640;gene-LOC122081192;gene-LOC122083764;gene-LOC122078383;gene-LOC122071871;gene-LOC122077252
Biological Process: cinnamic acid biosynthetic process (GO:0009800);	8	gene-LOC122061515;gene-LOC122061512;gene-LOC122058157;gene-LOC122069916;gene-LOC122061513;gene-LOC122086783;gene-LOC122081057;gene-LOC122086992
Biological Process: cinnamic acid ester biosynthetic process (GO:0009802);	6	gene-LOC122067930;gene-LOC122085443;gene-LOC122087691;gene-LOC122064766;gene-LOC122080690;gene-LOC122077917
Biological Process: cinnamic acid ester metabolic process (GO:0009801);	6	gene-LOC122077917;gene-LOC122064766;gene-LOC122080690;gene-LOC122087691;gene-LOC122085443;gene-LOC122067930
Biological Process: cinnamic acid metabolic process (GO:0009803);	6	gene-LOC122077917;gene-LOC122064766;gene-LOC122080690;gene-LOC122087691;gene-LOC122067930;gene-LOC122085443
Biological Process: circadian behavior (GO:0048512);	1	gene-LOC122077063
Biological Process: circadian regulation of gene expression (GO:0032922);	2	gene-LOC122062875;gene-LOC122057575
Biological Process: circadian rhythm (GO:0007623);	33	gene-LOC122074686;gene-LOC122060881;gene-LOC122057575;gene-LOC122076708;gene-LOC122061682;gene-LOC122061396;gene-LOC122076950;gene-LOC122080087;gene-LOC122077063;gene-LOC122067303;gene-LOC122074499;gene-LOC122069860;gene-LOC122065138;gene-LOC122088683;gene-LOC122073011;gene-LOC122086623;Macadamia_integrifolia_newGene_6597;gene-LOC122094017;gene-LOC122071224;gene-LOC122059850;gene-LOC122058302;gen…
Biological Process: circulatory system development (GO:0072359);	12	gene-LOC122071871;gene-LOC122079881;gene-LOC122077252;gene-LOC122073640;gene-LOC122077923;gene-LOC122081192;gene-LOC122061886;gene-LOC122057223;gene-LOC122073639;gene-LOC122057773;gene-LOC122078383;gene-LOC122083764
Biological Process: circulatory system process (GO:0003013);	1	gene-LOC122057773
Biological Process: circumnutation (GO:0010031);	2	gene-LOC122088057;gene-LOC122066962
Biological Process: citrate metabolic process (GO:0006101);	3	gene-LOC122061916;gene-LOC122078520;gene-LOC122075629
Biological Process: clathrin coat assembly (GO:0048268);	15	gene-LOC122069972;gene-LOC122080835;gene-LOC122061341;gene-LOC122071112;gene-LOC122074032;gene-LOC122078902;gene-LOC122077782;gene-LOC122075683;gene-LOC122093416;gene-LOC122077240;gene-LOC122083988;gene-LOC122093166;gene-LOC122071672;gene-LOC122073481;gene-LOC122075500
Biological Process: clathrin-dependent endocytosis (GO:0072583);	8	gene-LOC122072610;gene-LOC122079778;gene-LOC122073481;gene-LOC122061341;gene-LOC122063169;gene-LOC122057037;gene-LOC122088895;gene-LOC122083690
Biological Process: cleavage involved in rRNA processing (GO:0000469);	5	gene-LOC122077577;gene-LOC122093124;gene-LOC122084422;gene-LOC122066464;gene-LOC122093542
Biological Process: coenzyme A biosynthetic process (GO:0015937);	3	gene-LOC122075345;gene-LOC122078045;gene-LOC122058788
Biological Process: coenzyme A metabolic process (GO:0015936);	3	gene-LOC122084512;gene-LOC122077507;gene-LOC122074500
Biological Process: coenzyme biosynthetic process (GO:0009108);	6	gene-LOC122057766;gene-LOC122089798;gene-LOC122083448;gene-LOC122074804;gene-LOC122073518;gene-LOC122069693
Biological Process: coenzyme metabolic process (GO:0006732);	7	gene-LOC122057766;gene-LOC122089798;gene-LOC122083448;gene-LOC122074804;gene-LOC122069365;gene-LOC122073518;gene-LOC122069693
Biological Process: cofactor biosynthetic process (GO:0051188);	13	gene-LOC122057766;gene-LOC122059686;gene-LOC122057191;gene-LOC122077806;gene-LOC122080606;gene-LOC122074804;gene-LOC122089798;gene-LOC122083448;gene-LOC122081397;gene-LOC122073518;gene-LOC122076406;gene-LOC122080318;gene-LOC122069693
Biological Process: cofactor catabolic process (GO:0051187);	4	gene-LOC122069365;gene-LOC122061023;gene-LOC122088022;gene-LOC122057766
Biological Process: cofactor metabolic process (GO:0051186);	37	gene-LOC122088022;gene-LOC122059686;gene-LOC122078835;gene-LOC122079761;gene-LOC122077780;gene-LOC122081397;gene-LOC122073518;gene-LOC122077806;gene-LOC122059806;Macadamia_integrifolia_newGene_3103;gene-LOC122082143;gene-LOC122082060;gene-LOC122061023;gene-LOC122093307;gene-LOC122057766;gene-LOC122078836;gene-LOC122069693;gene-LOC122087981;gene-LOC122080127;gene-LOC122076406;gene-LOC122079762;gen…
Biological Process: cognition (GO:0050890);	12	gene-LOC122074143;gene-LOC122082216;gene-LOC122072228;gene-LOC122094177;Macadamia_integrifolia_newGene_2295;gene-LOC122060047;gene-LOC122067853;gene-LOC122086320;gene-LOC122087428;gene-LOC122061005;gene-LOC122068847;gene-LOC122064205
Biological Process: cold acclimation (GO:0009631);	4	gene-LOC122083210;gene-LOC122084492;gene-LOC122070790;gene-LOC122066022
Biological Process: collagen metabolic process (GO:0032963);	2	gene-LOC122078583;gene-LOC122080249
Biological Process: columnar/cuboidal epithelial cell development (GO:0002066);	8	gene-LOC122074143;gene-LOC122094177;gene-LOC122067853;gene-LOC122060047;gene-LOC122086320;gene-LOC122087428;gene-LOC122061005;gene-LOC122068847
Biological Process: columnar/cuboidal epithelial cell differentiation (GO:0002065);	8	gene-LOC122068847;gene-LOC122087428;gene-LOC122086320;gene-LOC122061005;gene-LOC122094177;gene-LOC122074143;gene-LOC122060047;gene-LOC122067853
Biological Process: compound eye development (GO:0048749);	8	gene-LOC122086320;gene-LOC122087428;gene-LOC122061005;gene-LOC122074143;gene-LOC122094177;gene-LOC122060047;gene-LOC122067853;gene-LOC122068847
Biological Process: compound eye morphogenesis (GO:0001745);	4	gene-LOC122068847;gene-LOC122074143;gene-LOC122061005;gene-LOC122086320
Biological Process: compound eye photoreceptor cell differentiation (GO:0001751);	4	gene-LOC122068847;gene-LOC122074143;gene-LOC122061005;gene-LOC122086320
Biological Process: compound eye photoreceptor fate commitment (GO:0001752);	4	gene-LOC122086320;gene-LOC122061005;gene-LOC122074143;gene-LOC122068847
Biological Process: convergent extension (GO:0060026);	5	gene-LOC122083764;gene-LOC122078383;gene-LOC122061886;gene-LOC122077252;gene-LOC122081192
Biological Process: convergent extension involved in gastrulation (GO:0060027);	5	gene-LOC122078383;gene-LOC122083764;gene-LOC122061886;gene-LOC122077252;gene-LOC122081192
Biological Process: copper ion homeostasis (GO:0055070);	3	gene-LOC122061112;gene-LOC122071581;Macadamia_integrifolia_newGene_2411
Biological Process: copper ion transmembrane transport (GO:0035434);	2	gene-LOC122086799;gene-LOC122086798
Biological Process: copper ion transport (GO:0006825);	4	gene-LOC122086798;gene-LOC122077162;gene-LOC122063415;gene-LOC122086799
Biological Process: corolla development (GO:0048465);	10	gene-LOC122085127;gene-LOC122076346;gene-LOC122083898;gene-LOC122088783;gene-LOC122089019;gene-LOC122063024;gene-LOC122073025;gene-LOC122067904;gene-LOC122057935;gene-LOC122059282
Biological Process: cortical actin cytoskeleton organization (GO:0030866);	1	gene-LOC122071459
Biological Process: cortical cytoskeleton organization (GO:0030865);	15	gene-LOC122072655;gene-LOC122058225;gene-LOC122068936;gene-LOC122079486;gene-LOC122092038;gene-LOC122088576;gene-LOC122087212;gene-LOC122074277;gene-LOC122082381;Macadamia_integrifolia_newGene_2270;gene-LOC122073206;gene-LOC122071459;gene-LOC122058198;gene-LOC122086528;gene-LOC122074130
Biological Process: cortical microtubule organization (GO:0043622);	13	gene-LOC122073206;gene-LOC122082381;gene-LOC122076495;gene-LOC122078921;gene-LOC122057430;gene-LOC122071214;gene-LOC122071652;gene-LOC122072655;gene-LOC122068936;gene-LOC122079727;gene-LOC122092038;gene-LOC122079486;gene-LOC122087212
Biological Process: cotyledon development (GO:0048825);	7	gene-LOC122057715;gene-LOC122075214;gene-LOC122072269;gene-LOC122087288;Macadamia_integrifolia_newGene_6160;gene-LOC122091469;gene-LOC122071252
Biological Process: cotyledon morphogenesis (GO:0048826);	4	gene-LOC122091469;gene-LOC122071252;gene-LOC122087288;gene-LOC122072269
Biological Process: cotyledon vascular tissue pattern formation (GO:0010588);	4	gene-LOC122091469;gene-LOC122071252;gene-LOC122087288;gene-LOC122072269
Biological Process: covalent chromatin modification (GO:0016569);	34	gene-LOC122074488;gene-LOC122092885;gene-LOC122075977;gene-LOC122068669;gene-LOC122082749;gene-LOC122081310;gene-LOC122077850;gene-LOC122080700;gene-LOC122078974;Macadamia_integrifolia_newGene_3620;gene-LOC122063545;gene-LOC122059949;gene-LOC122076184;gene-LOC122057762;gene-LOC122091786;gene-LOC122086928;gene-LOC122079376;gene-LOC122082899;gene-LOC122065491;gene-LOC122057575;gene-LOC122088095;gen…
Biological Process: culmination involved in sorocarp development (GO:0031154);	1	gene-LOC122067246
Biological Process: cuticle development (GO:0042335);	4	gene-LOC122089434;gene-LOC122065712;gene-LOC122089433;gene-LOC122090057
Biological Process: cutin biosynthetic process (GO:0010143);	5	gene-LOC122061080;gene-LOC122087527;gene-LOC122086247;gene-LOC122078211;gene-LOC122085416
Biological Process: cyanate catabolic process (GO:0009440);	1	gene-LOC122076033
Biological Process: cyanate metabolic process (GO:0009439);	4	gene-LOC122089658;gene-LOC122088171;gene-LOC122088595;gene-LOC122071464
Biological Process: cyanide metabolic process (GO:0019499);	3	gene-LOC122075314;gene-LOC122066723;gene-LOC122075315
Biological Process: cyclic-nucleotide-mediated signaling (GO:0019935);	4	gene-LOC122083835;gene-LOC122063936;gene-LOC122059248;gene-LOC122076458
Biological Process: cysteine biosynthetic process (GO:0019344);	1	gene-LOC122057530
Biological Process: cysteine biosynthetic process from serine (GO:0006535);	14	gene-LOC122057530;gene-LOC122093167;gene-LOC122092781;gene-LOC122094268;gene-LOC122083289;gene-LOC122067276;gene-LOC122059292;gene-LOC122092054;gene-LOC122075315;gene-LOC122066723;gene-LOC122058058;gene-LOC122075314;gene-LOC122089975;gene-LOC122078533
Biological Process: cysteine catabolic process (GO:0009093);	2	gene-LOC122067394;gene-LOC122078617
Biological Process: cysteine metabolic process (GO:0006534);	4	gene-LOC122057530;gene-LOC122067394;gene-LOC122085652;gene-LOC122078617
Biological Process: cysteinyl-tRNA aminoacylation (GO:0006423);	4	gene-LOC122080605;gene-LOC122083263;gene-LOC122066306;gene-LOC122071041
Biological Process: cystoblast division (GO:0007282);	1	gene-LOC122068661
Biological Process: cytidine to uridine editing (GO:0016554);	15	gene-LOC122088921;gene-LOC122089391;gene-LOC122063233;gene-LOC122066872;gene-LOC122084823;gene-LOC122070264;gene-LOC122092009;gene-LOC122082560;gene-LOC122070052;gene-LOC122079621;gene-LOC122085018;gene-LOC122087914;gene-LOC122059674;gene-LOC122085567;gene-LOC122087886
Biological Process: cytochrome b6f complex assembly (GO:0010190);	3	gene-LOC122062589;gene-LOC122075271;gene-LOC122081989
Biological Process: cytochrome complex assembly (GO:0017004);	22	gene-LOC122073021;gene-LOC122066181;gene-LOC122075271;gene-LOC122068110;gene-LOC122067673;gene-LOC122091031;gene-NX54_p050;gene-LOC122081909;gene-NX54_p076;gene-LOC122057471;gene-LOC122081989;gene-LOC122090018;gene-LOC122068035;gene-LOC122062589;gene-LOC122062905;gene-LOC122089114;gene-LOC122081832;gene-LOC122065588;gene-LOC122067925;gene-LOC122059507;gene-LOC122066567;gene-NX54_p017
Biological Process: cytokine-mediated signaling pathway (GO:0019221);	4	gene-LOC122085392;gene-LOC122089472;gene-LOC122066292;gene-LOC122092300
Biological Process: cytokinesis (GO:0000910);	19	Macadamia_integrifolia_newGene_2270;gene-LOC122093196;gene-LOC122074291;gene-LOC122083690;gene-LOC122058198;gene-LOC122086528;gene-LOC122077923;gene-LOC122072655;gene-LOC122070905;gene-LOC122079778;gene-LOC122079486;gene-LOC122073288;gene-LOC122073206;gene-LOC122090814;gene-LOC122081901;gene-LOC122083821;Macadamia_integrifolia_newGene_7113;gene-LOC122094107;gene-LOC122070893
Biological Process: cytokinesis by cell plate formation (GO:0000911);	17	gene-LOC122057497;gene-LOC122070893;gene-LOC122094107;Macadamia_integrifolia_newGene_7113;gene-LOC122081901;gene-LOC122090814;gene-LOC122091243;gene-LOC122079437;gene-LOC122079778;gene-LOC122070905;gene-LOC122089527;gene-LOC122086528;gene-LOC122077923;gene-LOC122058198;gene-LOC122083690;gene-LOC122093196;Macadamia_integrifolia_newGene_2270
Biological Process: cytokinetic process (GO:0032506);	13	gene-LOC122093196;Macadamia_integrifolia_newGene_2270;gene-LOC122083690;gene-LOC122081901;gene-LOC122090814;gene-LOC122058198;gene-LOC122077923;gene-LOC122086528;Macadamia_integrifolia_newGene_7113;gene-LOC122070905;gene-LOC122094107;gene-LOC122079778;gene-LOC122070893
Biological Process: cytokinin biosynthetic process (GO:0009691);	14	gene-LOC122061793;gene-LOC122065262;gene-LOC122061806;gene-LOC122088776;gene-LOC122084694;gene-LOC122088753;gene-LOC122057426;gene-LOC122084209;gene-LOC122085777;gene-LOC122080149;gene-LOC122074647;gene-LOC122083929;gene-LOC122067542;gene-LOC122077385
Biological Process: cytokinin metabolic process (GO:0009690);	12	gene-LOC122085214;gene-LOC122077405;gene-LOC122078906;gene-LOC122064057;gene-LOC122092951;gene-LOC122061763;gene-LOC122079156;gene-LOC122075595;gene-LOC122068735;gene-LOC122093676;gene-LOC122090831;gene-LOC122076055
Biological Process: cytokinin transport (GO:0010184);	1	gene-LOC122078664
Biological Process: cytokinin-activated signaling pathway (GO:0009736);	17	gene-LOC122088683;gene-LOC122084496;gene-LOC122094352;gene-LOC122082132;gene-LOC122080217;gene-LOC122064760;gene-LOC122081128;gene-LOC122059296;gene-LOC122088808;gene-LOC122064385;gene-LOC122059741;gene-LOC122075137;gene-LOC122077501;gene-LOC122069036;gene-LOC122069145;gene-LOC122091292;gene-LOC122090765
Biological Process: cytoplasm organization (GO:0007028);	4	gene-LOC122061005;gene-LOC122086320;gene-LOC122068847;gene-LOC122074143
Biological Process: cytoplasmic mRNA processing body assembly (GO:0033962);	3	gene-LOC122062518;gene-LOC122078916;gene-LOC122092943
Biological Process: cytoplasmic microtubule organization (GO:0031122);	10	gene-LOC122068936;gene-LOC122072655;gene-LOC122060535;gene-LOC122065337;gene-LOC122090959;gene-LOC122087212;gene-LOC122079486;gene-LOC122092038;gene-LOC122082381;gene-LOC122073206
Biological Process: cytoplasmic translation (GO:0002181);	6	Macadamia_integrifolia_newGene_6253;gene-LOC122074475;gene-LOC122073162;gene-LOC122064382;gene-LOC122069751;gene-LOC122057815
Biological Process: cytoplasmic translational initiation (GO:0002183);	1	gene-LOC122078237
Biological Process: cytoplasmic translational termination (GO:0002184);	1	gene-LOC122072107
Biological Process: cytoskeleton organization (GO:0007010);	65	gene-LOC122068936;gene-LOC122073639;gene-LOC122061480;gene-LOC122081970;gene-LOC122085392;gene-LOC122073578;gene-LOC122089734;gene-LOC122073640;gene-LOC122077056;gene-LOC122057773;gene-LOC122061538;gene-LOC122071871;gene-LOC122092300;gene-LOC122065663;gene-LOC122079963;gene-LOC122093965;gene-LOC122087256;gene-LOC122066962;gene-LOC122078576;gene-LOC122070476;gene-LOC122086396;gene-LOC122069516;gen…
Biological Process: cytoskeleton-dependent cytokinesis (GO:0061640);	19	gene-LOC122073206;gene-LOC122073288;gene-LOC122090814;gene-LOC122081901;Macadamia_integrifolia_newGene_7113;gene-LOC122083821;gene-LOC122070893;gene-LOC122094107;gene-LOC122074291;Macadamia_integrifolia_newGene_2270;gene-LOC122093196;gene-LOC122083690;gene-LOC122058198;gene-LOC122077923;gene-LOC122086528;gene-LOC122072655;gene-LOC122070905;gene-LOC122079778;gene-LOC122079486
Biological Process: cytosolic transport (GO:0016482);	9	gene-LOC122077297;gene-LOC122077209;gene-LOC122061750;gene-LOC122093196;gene-LOC122073725;gene-LOC122094107;gene-LOC122060518;gene-LOC122087257;gene-LOC122064334
Biological Process: dCTP catabolic process (GO:0006253);	4	gene-LOC122089863;gene-LOC122088407;gene-LOC122092026;gene-LOC122077484
Biological Process: dTDP biosynthetic process (GO:0006233);	2	gene-LOC122077115;gene-LOC122077114
Biological Process: dTMP biosynthetic process (GO:0006231);	1	gene-LOC122063099
Biological Process: dUMP biosynthetic process (GO:0006226);	1	gene-LOC122093223
Biological Process: dUTP catabolic process (GO:0046081);	1	gene-LOC122093223
Biological Process: de-etiolation (GO:0009704);	2	gene-LOC122073215;gene-LOC122083833
Biological Process: deadenylation-dependent decapping of nuclear-transcribed mRNA (GO:0000290);	4	gene-LOC122093527;gene-LOC122069895;gene-LOC122058902;gene-LOC122086431
Biological Process: deadenylation-independent decapping of nuclear-transcribed mRNA (GO:0031087);	4	gene-LOC122078916;gene-LOC122080343;gene-LOC122081754;gene-LOC122093290
Biological Process: dedifferentiation (GO:0043696);	1	gene-LOC122069020
Biological Process: defense response (GO:0006952);	452	gene-LOC122091837;gene-LOC122072213;gene-LOC122089438;gene-LOC122068493;gene-LOC122075886;gene-LOC122076174;gene-LOC122074270;gene-LOC122075983;gene-LOC122083083;gene-LOC122079700;gene-LOC122078632;gene-LOC122066909;gene-LOC122068871;gene-LOC122081575;gene-LOC122084030;gene-LOC122067538;gene-LOC122070842;gene-LOC122087533;gene-LOC122088840;gene-LOC122062561;gene-LOC122089626;gene-LOC122065278;gen…
Biological Process: defense response by callose deposition (GO:0052542);	3	gene-LOC122078032;gene-LOC122060744;gene-LOC122080340
Biological Process: defense response by callose deposition in cell wall (GO:0052544);	2	gene-LOC122060744;gene-LOC122078032
Biological Process: defense response by cell wall thickening (GO:0052482);	2	gene-LOC122078032;gene-LOC122060744
Biological Process: defense response signaling pathway, resistance gene-dependent (GO:0009870);	2	gene-LOC122057715;gene-LOC122061350
Biological Process: defense response signaling pathway, resistance gene-independent (GO:0010204);	1	gene-LOC122057715
Biological Process: defense response to Gram-negative bacterium (GO:0050829);	1	Macadamia_integrifolia_newGene_2314
Biological Process: defense response to bacterium (GO:0042742);	82	gene-LOC122089030;gene-LOC122072098;gene-LOC122089438;gene-LOC122087039;gene-LOC122057620;gene-LOC122092740;gene-LOC122088329;gene-LOC122069865;gene-LOC122070842;gene-LOC122086781;gene-LOC122079762;gene-LOC122079072;gene-LOC122093763;gene-LOC122094149;gene-LOC122089439;gene-LOC122092329;gene-LOC122070714;gene-LOC122090702;gene-LOC122069854;gene-LOC122088433;gene-LOC122085926;gene-LOC122067604;Mac…
Biological Process: defense response to bacterium, incompatible interaction (GO:0009816);	15	gene-LOC122084253;gene-LOC122086781;gene-LOC122065910;gene-LOC122090053;gene-LOC122087039;gene-LOC122073708;gene-LOC122067604;gene-LOC122092329;gene-LOC122087072;gene-LOC122092740;gene-LOC122057253;gene-LOC122065675;gene-LOC122069865;gene-LOC122069854;gene-LOC122070842
Biological Process: defense response to fungus (GO:0050832);	79	gene-LOC122077860;gene-LOC122071434;gene-LOC122057253;gene-LOC122062366;gene-LOC122069996;gene-LOC122090053;gene-LOC122087110;gene-LOC122081327;gene-LOC122084909;gene-LOC122068826;gene-LOC122085686;gene-LOC122075232;gene-LOC122061761;gene-LOC122083264;gene-LOC122074353;gene-LOC122060387;gene-LOC122057715;gene-LOC122084253;gene-LOC122075125;gene-LOC122079320;gene-LOC122084157;gene-LOC122088007;gen…
Biological Process: defense response to fungus, incompatible interaction (GO:0009817);	31	gene-LOC122062367;gene-LOC122062366;gene-LOC122075725;gene-LOC122086088;gene-LOC122067292;gene-LOC122062369;gene-LOC122087072;gene-LOC122092740;gene-LOC122079762;gene-LOC122090053;gene-LOC122079761;gene-LOC122086781;gene-LOC122084909;gene-LOC122068826;gene-LOC122083264;gene-LOC122062361;gene-LOC122057809;gene-LOC122081183;gene-LOC122092329;gene-LOC122085189;gene-LOC122065115;gene-LOC122092722;gen…
Biological Process: defense response to insect (GO:0002213);	3	gene-LOC122078135;gene-LOC122071082;gene-LOC122086160
Biological Process: defense response to nematode (GO:0002215);	3	Macadamia_integrifolia_newGene_2511;gene-LOC122075725;gene-LOC122086081
Biological Process: defense response to oomycetes (GO:0002229);	8	gene-LOC122073621;gene-LOC122070714;gene-LOC122070720;gene-LOC122085812;gene-LOC122076119;gene-LOC122071029;gene-LOC122066964;gene-LOC122077237
Biological Process: defense response to other organism (GO:0098542);	139	gene-LOC122076493;gene-LOC122076299;gene-LOC122071029;gene-LOC122068826;gene-LOC122091794;gene-LOC122066964;gene-LOC122090053;gene-LOC122062366;gene-LOC122079320;gene-LOC122084253;gene-LOC122083264;gene-LOC122057715;gene-LOC122060387;gene-LOC122085686;Macadamia_integrifolia_newGene_4003;Macadamia_integrifolia_newGene_4479;gene-LOC122065910;gene-LOC122068125;gene-LOC122087072;gene-LOC122076326;gen…
Biological Process: defense response to virus (GO:0051607);	15	gene-LOC122092385;gene-LOC122077087;gene-LOC122068207;gene-LOC122076650;gene-LOC122074270;gene-LOC122071434;gene-LOC122059147;gene-LOC122073199;gene-LOC122067819;gene-LOC122066909;gene-LOC122062140;gene-LOC122079402;gene-LOC122080267;gene-LOC122076299;gene-LOC122089625
Biological Process: defense response, incompatible interaction (GO:0009814);	52	gene-LOC122066909;gene-LOC122089030;gene-LOC122083264;gene-LOC122074270;gene-LOC122075125;gene-LOC122084253;gene-LOC122072213;gene-LOC122057808;gene-LOC122089625;gene-LOC122092722;gene-LOC122087039;gene-LOC122074288;gene-LOC122067292;gene-LOC122092740;gene-LOC122057253;gene-LOC122062366;gene-LOC122057594;gene-LOC122069865;gene-LOC122075725;gene-LOC122086182;gene-LOC122070842;gene-LOC122079762;gen…
Biological Process: dehiscence (GO:0009900);	5	gene-LOC122071082;gene-LOC122086160;gene-LOC122079486;gene-LOC122073206;gene-LOC122072655
Biological Process: dehydro-D-arabinono-1,4-lactone biosynthetic process (GO:0070485);	1	gene-LOC122083448
Biological Process: dehydro-D-arabinono-1,4-lactone metabolic process (GO:0070484);	1	gene-LOC122083448
Biological Process: demethylation (GO:0070988);	5	gene-LOC122091786;gene-LOC122058448;gene-LOC122081310;gene-LOC122075710;gene-LOC122065030
Biological Process: deoxyribonucleoside monophosphate biosynthetic process (GO:0009157);	1	gene-LOC122066435
Biological Process: deoxyribonucleoside monophosphate metabolic process (GO:0009162);	1	gene-LOC122066435
Biological Process: deoxyribonucleoside triphosphate catabolic process (GO:0009204);	1	gene-LOC122088146
Biological Process: deoxyribonucleotide biosynthetic process (GO:0009263);	4	gene-LOC122093168;gene-LOC122057365;gene-LOC122081210;gene-LOC122072002
Biological Process: deoxyribonucleotide catabolic process (GO:0009264);	2	gene-LOC122073240;gene-LOC122066743
Biological Process: deoxyribonucleotide metabolic process (GO:0009262);	1	gene-LOC122073240
Biological Process: deoxyribose phosphate catabolic process (GO:0046386);	1	gene-LOC122073240
Biological Process: deoxyribose phosphate metabolic process (GO:0019692);	1	gene-LOC122073240
Biological Process: dephosphorylation (GO:0016311);	10	gene-LOC122091008;gene-LOC122071012;gene-LOC122081521;gene-LOC122065178;gene-LOC122078434;gene-LOC122057477;gene-LOC122092355;gene-LOC122064975;gene-LOC122092689;gene-LOC122069791
Biological Process: dephosphorylation of RNA polymerase II C-terminal domain (GO:0070940);	9	gene-LOC122065178;gene-LOC122065049;gene-LOC122093808;gene-LOC122057566;gene-LOC122058112;gene-LOC122062614;gene-LOC122061774;gene-LOC122067116;gene-LOC122064975
Biological Process: depyrimidination (GO:0045008);	1	gene-LOC122073240
Biological Process: detection of abiotic stimulus (GO:0009582);	7	gene-LOC122061648;gene-LOC122071143;Macadamia_integrifolia_newGene_6597;gene-LOC122090747;gene-LOC122057773;gene-LOC122085784;gene-LOC122070438
Biological Process: detection of bacterium (GO:0016045);	2	gene-LOC122078032;gene-LOC122060744
Biological Process: detection of biotic stimulus (GO:0009595);	2	gene-LOC122060744;gene-LOC122078032
Biological Process: detection of calcium ion (GO:0005513);	1	gene-LOC122082465
Biological Process: detection of external biotic stimulus (GO:0098581);	2	gene-LOC122078032;gene-LOC122060744
Biological Process: detection of external stimulus (GO:0009581);	7	Macadamia_integrifolia_newGene_6597;gene-LOC122090747;gene-LOC122085784;gene-LOC122070438;gene-LOC122057773;gene-LOC122061648;gene-LOC122071143
Biological Process: detection of light stimulus (GO:0009583);	6	Macadamia_integrifolia_newGene_6597;gene-LOC122090747;gene-LOC122070438;gene-LOC122085784;gene-LOC122061648;gene-LOC122071143
Biological Process: detection of mechanical stimulus (GO:0050982);	1	gene-LOC122057773
Biological Process: detection of muscle stretch (GO:0035995);	1	gene-LOC122057773
Biological Process: detection of other organism (GO:0098543);	2	gene-LOC122060744;gene-LOC122078032
Biological Process: detection of stimulus (GO:0051606);	10	gene-LOC122090747;gene-LOC122057773;gene-LOC122085784;gene-LOC122070438;gene-LOC122078032;gene-LOC122081405;gene-LOC122071143;Macadamia_integrifolia_newGene_6597;gene-LOC122061648;gene-LOC122060744
Biological Process: detection of visible light (GO:0009584);	5	gene-LOC122058687;gene-LOC122091358;gene-LOC122067127;gene-LOC122058202;gene-LOC122093675
Biological Process: determination of bilateral symmetry (GO:0009855);	11	gene-LOC122073639;gene-LOC122078383;gene-LOC122083764;gene-LOC122061886;gene-LOC122057223;gene-LOC122081192;gene-LOC122073640;gene-LOC122059209;gene-LOC122077252;gene-LOC122071871;gene-LOC122079881
Biological Process: determination of digestive tract left/right asymmetry (GO:0071907);	8	gene-LOC122077252;gene-LOC122071871;gene-LOC122073640;gene-LOC122081192;gene-LOC122083764;gene-LOC122078383;gene-LOC122073639;gene-LOC122061886
Biological Process: determination of heart left/right asymmetry (GO:0061371);	8	gene-LOC122077252;gene-LOC122071871;gene-LOC122073640;gene-LOC122081192;gene-LOC122073639;gene-LOC122078383;gene-LOC122083764;gene-LOC122061886
Biological Process: determination of intestine left/right asymmetry (GO:0071908);	5	gene-LOC122061886;gene-LOC122083764;gene-LOC122078383;gene-LOC122081192;gene-LOC122077252
Biological Process: determination of left/right symmetry (GO:0007368);	11	gene-LOC122073639;gene-LOC122083764;gene-LOC122078383;gene-LOC122061886;gene-LOC122057223;gene-LOC122081192;gene-LOC122073640;gene-LOC122059209;gene-LOC122077252;gene-LOC122079881;gene-LOC122071871
Biological Process: determination of liver left/right asymmetry (GO:0071910);	8	gene-LOC122061886;gene-LOC122078383;gene-LOC122083764;gene-LOC122073639;gene-LOC122081192;gene-LOC122073640;gene-LOC122071871;gene-LOC122077252
Biological Process: determination of pancreatic left/right asymmetry (GO:0035469);	8	gene-LOC122081192;gene-LOC122061886;gene-LOC122073639;gene-LOC122078383;gene-LOC122083764;gene-LOC122071871;gene-LOC122077252;gene-LOC122073640
Biological Process: determination of stomach left/right asymmetry (GO:0071909);	5	gene-LOC122081192;gene-LOC122077252;gene-LOC122061886;gene-LOC122083764;gene-LOC122078383
Biological Process: detoxification (GO:0098754);	40	gene-LOC122059098;gene-LOC122062676;gene-LOC122088667;gene-LOC122060118;Macadamia_integrifolia_newGene_1208;gene-LOC122058775;gene-LOC122079065;gene-LOC122060194;gene-LOC122069365;gene-LOC122088652;gene-LOC122072949;gene-LOC122078836;gene-LOC122079762;gene-LOC122080127;gene-LOC122093216;gene-LOC122087981;gene-LOC122080129;gene-LOC122058779;gene-LOC122083665;gene-LOC122093337;gene-LOC122081560;gen…
Biological Process: detoxification of arsenic-containing substance (GO:0071722);	1	gene-LOC122058779
Biological Process: detoxification of copper ion (GO:0010273);	1	Macadamia_integrifolia_newGene_7837
Biological Process: detoxification of inorganic compound (GO:0061687);	1	Macadamia_integrifolia_newGene_7837
Biological Process: detoxification of nitrogen compound (GO:0051410);	1	gene-LOC122061235
Biological Process: developmental cell growth (GO:0048588);	14	gene-LOC122064760;gene-LOC122081991;gene-LOC122076013;gene-LOC122077501;gene-LOC122074128;gene-LOC122071162;gene-LOC122083408;gene-LOC122057433;gene-LOC122063902;gene-LOC122086019;gene-LOC122076137;gene-LOC122069769;gene-LOC122091373;gene-LOC122071404
Biological Process: developmental growth (GO:0048589);	42	gene-LOC122090853;gene-LOC122081310;gene-LOC122076137;gene-LOC122091411;Macadamia_integrifolia_newGene_1154;gene-LOC122057433;gene-LOC122067711;gene-LOC122092038;gene-LOC122083753;gene-LOC122077757;gene-LOC122091101;gene-LOC122069769;gene-LOC122080240;gene-LOC122086019;gene-LOC122080237;gene-LOC122093807;gene-LOC122083408;gene-LOC122060563;gene-LOC122064016;gene-LOC122071162;gene-LOC122077501;gen…
Biological Process: developmental growth involved in morphogenesis (GO:0060560);	30	gene-LOC122086019;gene-LOC122065030;gene-LOC122069769;gene-LOC122091373;gene-LOC122091101;gene-LOC122071404;gene-LOC122080237;gene-LOC122063902;gene-LOC122072203;gene-LOC122068936;gene-LOC122060563;gene-LOC122083408;gene-LOC122075493;gene-LOC122081991;gene-LOC122077501;gene-LOC122061227;gene-LOC122074128;gene-LOC122071162;gene-LOC122076137;gene-LOC122081310;gene-LOC122073689;gene-LOC122061201;gen…
Biological Process: developmental maturation (GO:0021700);	34	gene-LOC122061005;gene-LOC122076937;gene-LOC122064149;gene-LOC122079362;gene-LOC122079709;gene-LOC122073104;gene-LOC122085106;gene-LOC122058161;gene-LOC122064760;gene-LOC122065491;gene-LOC122069769;Macadamia_integrifolia_newGene_32;gene-LOC122074143;gene-LOC122071749;gene-LOC122077381;gene-LOC122086320;gene-LOC122076443;gene-LOC122063545;gene-LOC122068847;gene-LOC122091289;gene-LOC122074703;gene-…
Biological Process: developmental pigmentation (GO:0048066);	1	gene-LOC122093300
Biological Process: developmental process (GO:0032502);	568	gene-LOC122073639;gene-LOC122061484;gene-LOC122075137;gene-LOC122094750;gene-LOC122088142;gene-LOC122091373;gene-LOC122077460;gene-LOC122058161;gene-LOC122077064;gene-LOC122057734;gene-LOC122078842;gene-LOC122072213;gene-LOC122073689;gene-LOC122086107;gene-LOC122066962;gene-LOC122077998;gene-LOC122093125;gene-LOC122072304;gene-LOC122080237;gene-LOC122089248;gene-LOC122088783;gene-LOC122091101;gen…
Biological Process: developmental process involved in reproduction (GO:0003006);	250	gene-LOC122086434;gene-LOC122089031;gene-LOC122087428;gene-LOC122085127;gene-LOC122084989;gene-LOC122073115;gene-LOC122092983;gene-LOC122078503;gene-LOC122085926;gene-LOC122073170;gene-LOC122066387;gene-LOC122079149;gene-LOC122069281;gene-LOC122063909;gene-LOC122081157;gene-LOC122057433;gene-LOC122089248;gene-LOC122070154;gene-LOC122088783;gene-LOC122073402;gene-LOC122072881;gene-LOC122077381;gen…
Biological Process: developmental vegetative growth (GO:0080186);	4	gene-LOC122093807;gene-LOC122075720;Macadamia_integrifolia_newGene_1154;gene-LOC122091411
Biological Process: diadenosine polyphosphate catabolic process (GO:0015961);	1	gene-LOC122068389
Biological Process: diadenosine polyphosphate metabolic process (GO:0015959);	1	gene-LOC122068389
Biological Process: diadenosine tetraphosphate catabolic process (GO:0015967);	1	gene-LOC122068389
Biological Process: diadenosine tetraphosphate metabolic process (GO:0015965);	1	gene-LOC122068389
Biological Process: digestive system development (GO:0055123);	10	gene-LOC122061886;gene-LOC122078147;gene-LOC122078383;gene-LOC122083764;gene-LOC122090406;gene-LOC122073639;gene-LOC122081192;gene-LOC122073640;gene-LOC122071871;gene-LOC122077252
Biological Process: digestive tract development (GO:0048565);	10	gene-LOC122081192;gene-LOC122083764;gene-LOC122078383;gene-LOC122073639;gene-LOC122090406;gene-LOC122061886;gene-LOC122078147;gene-LOC122077252;gene-LOC122071871;gene-LOC122073640
Biological Process: digestive tract morphogenesis (GO:0048546);	2	gene-LOC122078147;gene-LOC122090406
Biological Process: dimethylallyl diphosphate biosynthetic process (GO:0050992);	2	gene-LOC122059945;gene-LOC122083396
Biological Process: directional locomotion (GO:0033058);	1	gene-LOC122057773
Biological Process: disaccharide biosynthetic process (GO:0046351);	4	gene-LOC122061801;gene-LOC122092355;Macadamia_integrifolia_newGene_3864;gene-LOC122089872
Biological Process: disaccharide catabolic process (GO:0046352);	1	gene-LOC122073252
Biological Process: disaccharide metabolic process (GO:0005984);	6	gene-LOC122089872;gene-LOC122061801;gene-LOC122092355;gene-LOC122062692;gene-LOC122073252;Macadamia_integrifolia_newGene_3864
Biological Process: disaccharide transport (GO:0015766);	1	gene-LOC122077381
Biological Process: diterpenoid biosynthetic process (GO:0016102);	1	gene-LOC122092863
Biological Process: diterpenoid catabolic process (GO:0016103);	4	gene-LOC122076242;gene-LOC122079528;gene-LOC122094830;gene-LOC122079535
Biological Process: diterpenoid metabolic process (GO:0016101);	6	gene-LOC122092863;gene-LOC122088987;gene-LOC122079535;gene-LOC122076242;gene-LOC122079528;gene-LOC122094830
Biological Process: divalent inorganic anion homeostasis (GO:0072505);	1	gene-LOC122071783
Biological Process: divalent inorganic cation transport (GO:0072511);	4	gene-LOC122062623;gene-LOC122084864;Macadamia_integrifolia_newGene_7837;gene-LOC122062716
Biological Process: divalent metal ion transport (GO:0070838);	4	Macadamia_integrifolia_newGene_7837;gene-LOC122084864;gene-LOC122062716;gene-LOC122062623
Biological Process: dolichol biosynthetic process (GO:0019408);	2	gene-LOC122070793;gene-LOC122084365
Biological Process: dolichol metabolic process (GO:0019348);	1	gene-LOC122066958
Biological Process: dolichol-linked oligosaccharide biosynthetic process (GO:0006488);	11	Macadamia_integrifolia_newGene_220;gene-LOC122087682;gene-LOC122084962;gene-LOC122082087;gene-LOC122084134;gene-LOC122076942;gene-LOC122082708;gene-LOC122067477;Macadamia_integrifolia_newGene_5944;gene-LOC122057226;gene-LOC122062962
Biological Process: dolichyl monophosphate biosynthetic process (GO:0043048);	1	gene-LOC122061811
Biological Process: dormancy process (GO:0022611);	4	gene-LOC122063545;gene-LOC122061639;gene-LOC122065491;gene-LOC122092885
Biological Process: dorsal closure (GO:0007391);	4	gene-LOC122068847;gene-LOC122074143;gene-LOC122061005;gene-LOC122086320
Biological Process: dorsal/ventral axis specification (GO:0009950);	1	gene-LOC122068661
Biological Process: dorsal/ventral pattern formation (GO:0009953);	1	gene-LOC122068661
Biological Process: double fertilization forming a zygote and endosperm (GO:0009567);	8	gene-LOC122070154;gene-LOC122074687;gene-LOC122063910;gene-LOC122074408;gene-LOC122070459;gene-LOC122077377;gene-LOC122061270;gene-LOC122074150
Biological Process: double-strand break repair (GO:0006302);	26	gene-LOC122058626;gene-LOC122086794;gene-LOC122074024;Macadamia_integrifolia_newGene_483;gene-LOC122075977;gene-LOC122057962;gene-LOC122077859;gene-LOC122065535;gene-LOC122078785;gene-LOC122060974;gene-LOC122077370;gene-LOC122078676;gene-LOC122068060;gene-LOC122083944;gene-LOC122073374;gene-LOC122090002;gene-LOC122092343;gene-LOC122086235;gene-LOC122086851;gene-LOC122078192;gene-LOC122091624;gene…
Biological Process: double-strand break repair via homologous recombination (GO:0000724);	23	gene-LOC122057970;gene-LOC122067661;gene-LOC122086032;Macadamia_integrifolia_newGene_483;gene-LOC122074024;gene-LOC122081474;gene-LOC122068060;gene-LOC122073374;gene-LOC122082179;gene-LOC122060974;gene-LOC122077581;gene-LOC122065535;gene-LOC122077859;gene-LOC122093246;gene-LOC122063505;gene-LOC122086851;gene-LOC122064076;gene-LOC122086235;gene-LOC122080927;gene-LOC122084084;gene-LOC122084227;gene…
Biological Process: double-strand break repair via nonhomologous end joining (GO:0006303);	6	gene-LOC122075977;gene-LOC122079172;gene-LOC122078676;gene-LOC122074887;gene-LOC122075710;gene-LOC122078192
Biological Process: drought recovery (GO:0009819);	3	gene-LOC122076683;gene-LOC122088487;gene-LOC122061804
Biological Process: drug catabolic process (GO:0042737);	3	gene-LOC122061849;gene-LOC122069365;gene-LOC122061804
Biological Process: drug metabolic process (GO:0017144);	40	gene-LOC122062361;gene-LOC122073285;gene-LOC122085189;gene-LOC122065115;gene-LOC122085443;gene-LOC122057809;gene-LOC122078520;gene-LOC122062364;gene-LOC122086543;gene-LOC122062368;gene-LOC122094429;gene-LOC122080690;gene-LOC122062367;gene-LOC122057225;gene-LOC122090108;gene-LOC122061849;gene-LOC122062369;gene-LOC122064766;gene-LOC122067907;gene-LOC122086214;Macadamia_integrifolia_newGene_6906;gen…
Biological Process: drug transmembrane transport (GO:0006855);	2	gene-LOC122071034;gene-LOC122057797
Biological Process: drug transport (GO:0015893);	2	gene-LOC122071034;gene-LOC122057797
Biological Process: dsRNA fragmentation (GO:0031050);	9	gene-LOC122082896;gene-LOC122094017;gene-LOC122067934;gene-LOC122076032;gene-LOC122077860;gene-LOC122062177;gene-LOC122093098;gene-LOC122059147;gene-LOC122093099
Biological Process: early endosome to Golgi transport (GO:0034498);	2	gene-LOC122093196;gene-LOC122094107
Biological Process: early endosome to late endosome transport (GO:0045022);	4	gene-LOC122060518;gene-LOC122077209;gene-LOC122077297;gene-LOC122064334
Biological Process: ectoderm development (GO:0007398);	4	gene-LOC122060047;gene-LOC122067853;gene-LOC122094177;gene-LOC122087428
Biological Process: electron transport chain (GO:0022900);	16	gene-LOC122083060;gene-LOC122078520;gene-LOC122061023;gene-LOC122085749;gene-LOC122075629;gene-LOC122091383;gene-LOC122073285;gene-LOC122073116;gene-LOC122083066;gene-LOC122085208;Macadamia_integrifolia_newGene_784;gene-LOC122067736;gene-LOC122070113;gene-LOC122073838;gene-LOC122092260;gene-LOC122061849
Biological Process: embryo development (GO:0009790);	123	gene-LOC122092349;gene-LOC122083157;gene-LOC122064579;gene-LOC122090903;gene-LOC122093290;gene-LOC122072061;gene-LOC122066352;gene-LOC122079969;gene-LOC122092396;gene-LOC122090972;gene-LOC122090674;gene-LOC122086033;gene-LOC122081192;gene-LOC122087674;gene-LOC122057715;gene-LOC122065491;gene-LOC122063211;gene-LOC122080343;gene-LOC122058645;gene-LOC122077209;gene-LOC122058270;gene-LOC122083900;gen…
Biological Process: embryo development ending in birth or egg hatching (GO:0009792);	8	gene-LOC122078147;gene-LOC122057773;gene-LOC122090406;gene-LOC122068847;gene-LOC122092396;gene-LOC122086320;gene-LOC122061005;gene-LOC122074143
Biological Process: embryo development ending in seed dormancy (GO:0009793);	107	gene-LOC122077381;gene-LOC122072881;Macadamia_integrifolia_newGene_2030;Macadamia_integrifolia_newGene_7793;gene-LOC122073402;gene-LOC122086396;Macadamia_integrifolia_newGene_7792;gene-LOC122071439;gene-LOC122069020;gene-LOC122077297;gene-LOC122062085;gene-LOC122073404;gene-LOC122086434;gene-LOC122089031;gene-LOC122073594;gene-LOC122068905;gene-LOC122093568;gene-LOC122073294;gene-LOC122079149;gen…
Biological Process: embryo sac central cell differentiation (GO:0009559);	7	gene-LOC122079282;gene-LOC122078646;gene-LOC122067849;gene-LOC122071425;Macadamia_integrifolia_newGene_6615;gene-LOC122082593;gene-LOC122061738
Biological Process: embryo sac development (GO:0009553);	30	gene-LOC122073573;gene-LOC122089591;gene-LOC122061738;gene-LOC122071425;gene-LOC122067849;gene-LOC122063651;gene-LOC122079282;gene-LOC122068576;gene-LOC122061150;gene-LOC122057762;gene-LOC122089248;gene-LOC122078982;gene-LOC122074687;gene-LOC122057924;gene-LOC122090788;gene-LOC122075684;gene-LOC122068629;gene-LOC122060142;gene-LOC122057917;gene-LOC122077370;gene-LOC122057520;gene-LOC122074150;gen…
Biological Process: embryo sac egg cell differentiation (GO:0009560);	2	gene-LOC122061150;gene-LOC122089248
Biological Process: embryonic axis specification (GO:0000578);	8	gene-LOC122061005;gene-LOC122086320;gene-LOC122068977;gene-LOC122069020;gene-LOC122077297;gene-LOC122077209;gene-LOC122074143;gene-LOC122068847
Biological Process: embryonic development via the syncytial blastoderm (GO:0001700);	4	gene-LOC122086320;gene-LOC122061005;gene-LOC122068847;gene-LOC122074143
Biological Process: embryonic digestive tract development (GO:0048566);	2	gene-LOC122090406;gene-LOC122078147
Biological Process: embryonic digestive tract morphogenesis (GO:0048557);	2	gene-LOC122090406;gene-LOC122078147
Biological Process: embryonic heart tube development (GO:0035050);	8	gene-LOC122073640;gene-LOC122077252;gene-LOC122071871;gene-LOC122073639;gene-LOC122078383;gene-LOC122083764;gene-LOC122061886;gene-LOC122081192
Biological Process: embryonic heart tube morphogenesis (GO:0003143);	8	gene-LOC122073639;gene-LOC122078383;gene-LOC122083764;gene-LOC122061886;gene-LOC122081192;gene-LOC122073640;gene-LOC122077252;gene-LOC122071871
Biological Process: embryonic meristem development (GO:0048508);	6	gene-LOC122094750;gene-LOC122075372;gene-LOC122066387;gene-LOC122093290;gene-LOC122063070;gene-LOC122080343
Biological Process: embryonic meristem initiation (GO:0090421);	9	gene-LOC122075372;gene-LOC122061344;gene-LOC122066387;gene-LOC122088924;gene-LOC122079969;gene-LOC122088930;gene-LOC122094750;gene-LOC122080343;gene-LOC122093290
Biological Process: embryonic morphogenesis (GO:0048598);	22	gene-LOC122086320;gene-LOC122087288;gene-LOC122068019;gene-LOC122073640;gene-LOC122061005;gene-LOC122074143;gene-LOC122069791;gene-LOC122059970;gene-LOC122061886;gene-LOC122078147;gene-LOC122073639;gene-LOC122068847;gene-LOC122071252;gene-LOC122086195;gene-LOC122071871;gene-LOC122077252;gene-LOC122091469;gene-LOC122072269;gene-LOC122083764;gene-LOC122078383;gene-LOC122090406;gene-LOC122081192
Biological Process: embryonic organ development (GO:0048568);	11	gene-LOC122081192;gene-LOC122078383;gene-LOC122083764;gene-LOC122093300;gene-LOC122073639;gene-LOC122090406;gene-LOC122061886;gene-LOC122078147;gene-LOC122077252;gene-LOC122071871;gene-LOC122073640
Biological Process: embryonic organ morphogenesis (GO:0048562);	10	gene-LOC122083764;gene-LOC122078383;gene-LOC122073639;gene-LOC122090406;gene-LOC122078147;gene-LOC122061886;gene-LOC122081192;gene-LOC122073640;gene-LOC122077252;gene-LOC122071871
Biological Process: embryonic pattern specification (GO:0009880);	13	gene-LOC122077209;gene-LOC122074143;gene-LOC122069020;gene-LOC122077297;gene-LOC122068977;gene-LOC122088930;gene-LOC122086320;gene-LOC122079969;gene-LOC122061005;gene-LOC122068847;gene-LOC122088924;gene-LOC122075214;gene-LOC122061344
Biological Process: embryonic root morphogenesis (GO:0010086);	1	gene-LOC122079072
Biological Process: endocytic recycling (GO:0032456);	3	gene-LOC122087436;gene-LOC122087257;gene-LOC122086563
Biological Process: endocytosis (GO:0006897);	24	gene-LOC122073725;gene-LOC122058382;gene-LOC122069353;gene-LOC122061341;Macadamia_integrifolia_newGene_6533;gene-LOC122065382;gene-LOC122057037;gene-LOC122083690;gene-LOC122067246;gene-LOC122078032;gene-LOC122073481;gene-LOC122083397;gene-LOC122072610;gene-LOC122079778;gene-LOC122084597;gene-LOC122090680;gene-LOC122093372;gene-LOC122060744;gene-LOC122077209;gene-LOC122090482;gene-LOC122077297;Mac…
Biological Process: endoderm development (GO:0007492);	4	gene-LOC122086195;gene-LOC122069791;gene-LOC122059970;gene-LOC122068019
Biological Process: endoderm formation (GO:0001706);	4	gene-LOC122086195;gene-LOC122068019;gene-LOC122069791;gene-LOC122059970
Biological Process: endodermal cell differentiation (GO:0035987);	3	gene-LOC122086195;gene-LOC122059970;gene-LOC122068019
Biological Process: endomembrane system organization (GO:0010256);	37	gene-LOC122093880;gene-LOC122073613;gene-LOC122073104;gene-LOC122089239;gene-LOC122068228;gene-LOC122092171;gene-LOC122093564;gene-LOC122081749;gene-LOC122093390;gene-LOC122074953;Macadamia_integrifolia_newGene_2211;gene-LOC122061832;gene-LOC122071188;gene-LOC122077209;gene-LOC122079625;gene-LOC122057978;gene-LOC122077093;gene-LOC122093300;gene-LOC122084948;gene-LOC122074000;gene-LOC122063310;gen…
Biological Process: endonucleolytic cleavage involved in tRNA processing (GO:1905267);	1	gene-LOC122059189
Biological Process: endoplasmic reticulum calcium ion homeostasis (GO:0032469);	2	gene-LOC122089372;gene-LOC122084189
Biological Process: endoplasmic reticulum membrane organization (GO:0090158);	2	gene-LOC122081680;gene-LOC122069744
Biological Process: endoplasmic reticulum organization (GO:0007029);	14	gene-LOC122074858;gene-LOC122089239;gene-LOC122082219;gene-LOC122065352;gene-LOC122069070;gene-LOC122073613;gene-LOC122093880;gene-LOC122084948;gene-LOC122074000;gene-LOC122074953;gene-LOC122086006;gene-LOC122093390;gene-LOC122060812;gene-LOC122057978
Biological Process: endoplasmic reticulum stress-induced pre-emptive quality control (GO:0061857);	3	gene-LOC122089239;gene-LOC122069070;gene-LOC122073613
Biological Process: endoplasmic reticulum to chloroplast transport (GO:1901965);	1	gene-LOC122058170
Biological Process: endoplasmic reticulum tubular network organization (GO:0071786);	3	gene-LOC122081943;gene-LOC122074953;gene-LOC122074858
Biological Process: endoplasmic reticulum unfolded protein response (GO:0030968);	1	gene-LOC122068116
Biological Process: endoplasmic reticulum-plasma membrane tethering (GO:0061817);	2	gene-LOC122081680;gene-LOC122069744
Biological Process: endosomal transport (GO:0016197);	7	gene-LOC122082557;gene-LOC122083473;gene-LOC122087257;gene-LOC122073725;gene-LOC122094107;gene-LOC122087214;gene-LOC122093196
Biological Process: endosome organization (GO:0007032);	6	gene-LOC122077209;gene-LOC122077297;gene-LOC122079625;gene-LOC122073725;gene-LOC122093300;gene-LOC122077998
Biological Process: endosome to lysosome transport (GO:0008333);	3	gene-LOC122093300;gene-LOC122082557;gene-LOC122083473
Biological Process: endosome to lysosome transport via multivesicular body sorting pathway (GO:0032510);	2	gene-LOC122083473;gene-LOC122082557
Biological Process: endosome to pigment granule transport (GO:0043485);	1	gene-LOC122093300
Biological Process: endosome transport via multivesicular body sorting pathway (GO:0032509);	5	gene-LOC122073725;gene-LOC122082557;gene-LOC122088880;gene-LOC122083473;gene-LOC122090176
Biological Process: endosperm cellularization (GO:0010342);	2	gene-LOC122087348;gene-LOC122087673
Biological Process: endosperm development (GO:0009960);	22	gene-LOC122087673;Macadamia_integrifolia_newGene_2030;gene-LOC122079659;gene-LOC122058645;gene-LOC122069235;gene-LOC122065842;gene-LOC122073839;gene-LOC122061053;gene-LOC122064555;gene-LOC122071824;gene-LOC122071425;gene-LOC122087348;gene-LOC122063545;gene-LOC122071432;gene-LOC122089031;gene-LOC122085402;gene-LOC122064579;gene-LOC122073115;gene-LOC122092885;gene-LOC122065491;gene-LOC122073618;gen…
Biological Process: energy derivation by oxidation of organic compounds (GO:0015980);	6	gene-LOC122078520;gene-LOC122066836;gene-LOC122092260;gene-LOC122073285;gene-LOC122091383;gene-LOC122075629
Biological Process: entrainment of circadian clock (GO:0009649);	3	gene-LOC122079931;gene-LOC122094017;gene-LOC122080714
Biological Process: entrainment of circadian clock by photoperiod (GO:0043153);	1	gene-LOC122079931
Biological Process: enzyme active site formation via cysteine modification to L-cysteine persulfide (GO:0018192);	2	gene-LOC122058932;Macadamia_integrifolia_newGene_2652
Biological Process: enzyme linked receptor protein signaling pathway (GO:0007167);	8	gene-LOC122064579;gene-LOC122085392;gene-LOC122083574;gene-LOC122060744;gene-LOC122092300;gene-LOC122073104;Macadamia_integrifolia_newGene_2299;gene-LOC122078032
Biological Process: enzyme-directed rRNA 2'-O-methylation (GO:0000453);	1	gene-LOC122066334
Biological Process: epidermal cell differentiation (GO:0009913);	6	gene-LOC122074143;gene-LOC122068847;gene-LOC122088269;gene-LOC122086320;gene-LOC122061005;gene-LOC122061560
Biological Process: epidermal cell fate specification (GO:0009957);	2	gene-LOC122061560;gene-LOC122088269
Biological Process: epidermis development (GO:0008544);	6	gene-LOC122074143;gene-LOC122068847;gene-LOC122088269;gene-LOC122086320;gene-LOC122061560;gene-LOC122061005
Biological Process: epithelial cell development (GO:0002064);	8	gene-LOC122074143;gene-LOC122094177;gene-LOC122067853;gene-LOC122060047;gene-LOC122086320;gene-LOC122087428;gene-LOC122061005;gene-LOC122068847
Biological Process: epithelial cell differentiation (GO:0030855);	10	gene-LOC122087428;gene-LOC122086320;gene-LOC122061005;gene-LOC122094177;gene-LOC122074143;gene-LOC122060047;gene-LOC122067853;gene-LOC122061560;gene-LOC122068847;gene-LOC122088269
Biological Process: epithelial cilium movement (GO:0003351);	5	gene-LOC122061886;gene-LOC122083764;gene-LOC122078383;gene-LOC122081192;gene-LOC122077252
Biological Process: epithelial cilium movement involved in determination of left/right asymmetry (GO:0060287);	5	gene-LOC122061886;gene-LOC122083764;gene-LOC122078383;gene-LOC122081192;gene-LOC122077252
Biological Process: epithelial tube morphogenesis (GO:0060562);	16	gene-LOC122081192;gene-LOC122078383;gene-LOC122083764;gene-LOC122077252;gene-LOC122094177;gene-LOC122071871;gene-LOC122087428;gene-LOC122068847;gene-LOC122073639;gene-LOC122061886;gene-LOC122060047;gene-LOC122067853;gene-LOC122074143;gene-LOC122073640;gene-LOC122061005;gene-LOC122086320
Biological Process: epithelium development (GO:0060429);	20	gene-LOC122068847;gene-LOC122061560;gene-LOC122073639;gene-LOC122061886;gene-LOC122067853;gene-LOC122060047;gene-LOC122074143;gene-LOC122061005;gene-LOC122073640;gene-LOC122086320;gene-LOC122088269;gene-LOC122081192;gene-LOC122078383;gene-LOC122083764;gene-LOC122057773;gene-LOC122077252;gene-LOC122094177;gene-LOC122071871;gene-LOC122087428;gene-LOC122092396
Biological Process: error-free translesion synthesis (GO:0070987);	1	gene-LOC122081405
Biological Process: error-prone translesion synthesis (GO:0042276);	2	gene-LOC122084309;gene-LOC122081405
Biological Process: establishment of RNA localization (GO:0051236);	12	gene-LOC122058475;gene-LOC122072084;gene-LOC122082975;gene-LOC122060748;gene-LOC122077860;gene-LOC122062031;gene-LOC122086086;gene-LOC122093970;gene-LOC122060553;gene-LOC122067340;gene-LOC122085911;gene-LOC122057726
Biological Process: establishment of apical/basal cell polarity (GO:0035089);	4	gene-LOC122074143;gene-LOC122068847;gene-LOC122061005;gene-LOC122086320
Biological Process: establishment of cell polarity (GO:0030010);	4	gene-LOC122074143;gene-LOC122068847;gene-LOC122061005;gene-LOC122086320
Biological Process: establishment of chromosome localization (GO:0051303);	2	gene-LOC122073026;gene-LOC122068228
Biological Process: establishment of epithelial cell apical/basal polarity (GO:0045198);	4	gene-LOC122068847;gene-LOC122074143;gene-LOC122086320;gene-LOC122061005
Biological Process: establishment of epithelial cell polarity (GO:0090162);	4	gene-LOC122061005;gene-LOC122086320;gene-LOC122068847;gene-LOC122074143
Biological Process: establishment of imaginal disc-derived wing hair orientation (GO:0001737);	4	gene-LOC122068847;gene-LOC122074143;gene-LOC122086320;gene-LOC122061005
Biological Process: establishment of localization (GO:0051234);	212	gene-LOC122079028;gene-LOC122081881;gene-LOC122073450;gene-LOC122079456;gene-LOC122063266;Macadamia_integrifolia_newGene_6498;Macadamia_integrifolia_newGene_7158;gene-LOC122068228;gene-LOC122065382;gene-LOC122067340;gene-LOC122075730;gene-LOC122091306;gene-LOC122068489;gene-LOC122084986;gene-LOC122067819;gene-LOC122072038;gene-LOC122076770;gene-LOC122067945;gene-LOC122057073;gene-LOC122087288;gen…
Biological Process: establishment of localization in cell (GO:0051649);	97	gene-LOC122093673;gene-LOC122083341;gene-LOC122087344;gene-LOC122081577;gene-LOC122078739;gene-LOC122083410;gene-LOC122083117;gene-LOC122058228;gene-LOC122064334;gene-LOC122082557;gene-LOC122086107;gene-LOC122059886;gene-LOC122077297;gene-LOC122085911;gene-LOC122072074;gene-LOC122060553;gene-LOC122093970;gene-LOC122059534;gene-LOC122072084;gene-LOC122058475;gene-LOC122087257;gene-LOC122077093;gen…
Biological Process: establishment of monopolar cell polarity (GO:0061162);	4	gene-LOC122074143;gene-LOC122068847;gene-LOC122086320;gene-LOC122061005
Biological Process: establishment of ommatidial planar polarity (GO:0042067);	4	gene-LOC122074143;gene-LOC122068847;gene-LOC122061005;gene-LOC122086320
Biological Process: establishment of organelle localization (GO:0051656);	17	gene-LOC122075811;gene-LOC122084986;gene-LOC122083806;gene-LOC122081577;gene-LOC122071162;gene-LOC122059886;gene-LOC122071735;gene-LOC122063902;gene-LOC122084597;gene-LOC122073026;gene-LOC122093180;gene-LOC122083397;gene-LOC122092675;gene-LOC122078854;gene-LOC122081034;gene-LOC122075132;gene-LOC122068228
Biological Process: establishment of planar polarity (GO:0001736);	4	gene-LOC122068847;gene-LOC122074143;gene-LOC122086320;gene-LOC122061005
Biological Process: establishment of plastid localization (GO:0051667);	13	gene-LOC122075132;gene-LOC122059886;gene-LOC122081034;gene-LOC122071735;gene-LOC122084597;gene-LOC122075811;gene-LOC122093180;gene-LOC122083397;gene-LOC122084986;gene-LOC122081577;gene-LOC122083806;gene-LOC122078854;gene-LOC122092675
Biological Process: establishment of protein localization (GO:0045184);	73	gene-LOC122076713;gene-LOC122087640;gene-LOC122074000;gene-LOC122090406;gene-LOC122087157;gene-LOC122082975;gene-LOC122062031;gene-LOC122060812;gene-LOC122089862;gene-LOC122059970;gene-LOC122087430;gene-LOC122077419;gene-LOC122069070;gene-LOC122068019;gene-LOC122090649;gene-LOC122094723;gene-LOC122060748;gene-LOC122084582;gene-LOC122091934;gene-LOC122089239;gene-LOC122075890;gene-LOC122076366;gen…
Biological Process: establishment of protein localization to chloroplast (GO:0072596);	8	gene-LOC122087157;gene-LOC122076624;gene-LOC122075890;gene-LOC122089022;gene-LOC122084582;gene-LOC122081881;gene-LOC122087344;gene-LOC122076713
Biological Process: establishment of protein localization to membrane (GO:0090150);	5	gene-LOC122060812;gene-LOC122073613;gene-LOC122074000;gene-LOC122069070;gene-LOC122089239
Biological Process: establishment of protein localization to mitochondrion (GO:0072655);	8	gene-LOC122083410;gene-LOC122086204;gene-LOC122091934;gene-LOC122091306;gene-LOC122072074;gene-LOC122071908;gene-LOC122081434;gene-LOC122087157
Biological Process: establishment of protein localization to organelle (GO:0072594);	36	gene-LOC122072084;gene-LOC122059534;gene-LOC122076713;gene-LOC122073725;gene-LOC122087157;gene-LOC122071908;gene-LOC122083117;gene-LOC122078739;gene-LOC122083410;gene-LOC122062031;gene-LOC122087344;gene-LOC122082975;gene-LOC122072074;gene-LOC122077419;gene-LOC122077297;gene-LOC122060152;gene-LOC122081881;gene-LOC122091934;gene-LOC122084582;gene-LOC122094723;gene-LOC122070272;gene-LOC122092300;gen…
Biological Process: establishment of protein localization to peroxisome (GO:0072663);	5	gene-LOC122060152;gene-LOC122077419;gene-LOC122076366;gene-LOC122078739;gene-LOC122059534
Biological Process: establishment of protein localization to vacuole (GO:0072666);	9	gene-LOC122083186;gene-LOC122070272;gene-LOC122073725;gene-LOC122071094;gene-LOC122077297;gene-LOC122077209;gene-LOC122061750;gene-LOC122083117;gene-LOC122094723
Biological Process: establishment of tissue polarity (GO:0007164);	4	gene-LOC122074143;gene-LOC122068847;gene-LOC122086320;gene-LOC122061005
Biological Process: establishment of vesicle localization (GO:0051650);	2	gene-LOC122063902;gene-LOC122071162
Biological Process: establishment or maintenance of apical/basal cell polarity (GO:0035088);	6	gene-LOC122086320;gene-LOC122078147;gene-LOC122090406;gene-LOC122061005;gene-LOC122074143;gene-LOC122068847
Biological Process: establishment or maintenance of bipolar cell polarity (GO:0061245);	6	gene-LOC122078147;gene-LOC122086320;gene-LOC122061005;gene-LOC122090406;gene-LOC122068847;gene-LOC122074143
Biological Process: establishment or maintenance of cell polarity (GO:0007163);	15	gene-LOC122061005;gene-LOC122074130;gene-LOC122088057;gene-LOC122086320;gene-LOC122074070;Macadamia_integrifolia_newGene_1399;gene-LOC122074143;gene-LOC122090406;gene-LOC122074723;gene-LOC122088576;gene-LOC122074277;gene-LOC122078147;gene-LOC122066962;gene-LOC122094400;gene-LOC122068847
Biological Process: establishment or maintenance of epithelial cell apical/basal polarity (GO:0045197);	6	gene-LOC122090406;gene-LOC122061005;gene-LOC122078147;gene-LOC122086320;gene-LOC122074143;gene-LOC122068847
Biological Process: establishment or maintenance of monopolar cell polarity (GO:0061339);	4	gene-LOC122061005;gene-LOC122086320;gene-LOC122074143;gene-LOC122068847
Biological Process: establishment or maintenance of polarity of embryonic epithelium (GO:0016332);	4	gene-LOC122086320;gene-LOC122061005;gene-LOC122074143;gene-LOC122068847
Biological Process: establishment or maintenance of polarity of follicular epithelium (GO:0016334);	4	gene-LOC122061005;gene-LOC122086320;gene-LOC122068847;gene-LOC122074143
Biological Process: establishment or maintenance of polarity of larval imaginal disc epithelium (GO:0016336);	4	gene-LOC122074143;gene-LOC122068847;gene-LOC122061005;gene-LOC122086320
Biological Process: ethanol oxidation (GO:0006069);	1	gene-LOC122084601
Biological Process: ethanolamine-containing compound metabolic process (GO:0042439);	1	gene-LOC122059185
Biological Process: ethylene biosynthetic process (GO:0009693);	1	gene-LOC122092663
Biological Process: ethylene metabolic process (GO:0009692);	1	gene-LOC122092663
Biological Process: ethylene-activated signaling pathway (GO:0009873);	7	gene-LOC122057682;gene-LOC122075573;gene-LOC122059520;gene-LOC122077860;gene-LOC122094791;gene-LOC122085796;gene-LOC122069283
Biological Process: exocyst localization (GO:0051601);	2	gene-LOC122084656;gene-LOC122073931
Biological Process: exocytic process (GO:0140029);	1	gene-LOC122093300
Biological Process: exocytosis (GO:0006887);	43	gene-LOC122057556;gene-LOC122079874;gene-LOC122058195;gene-LOC122086922;gene-LOC122075907;gene-LOC122094126;gene-LOC122086928;gene-LOC122090589;gene-LOC122094062;gene-LOC122073931;gene-LOC122060888;gene-LOC122077297;gene-LOC122081413;gene-LOC122090492;gene-LOC122088994;gene-LOC122058344;gene-LOC122077235;gene-LOC122079706;gene-LOC122072918;gene-LOC122082093;gene-LOC122083256;gene-LOC122090733;gen…
Biological Process: exon-exon junction complex disassembly (GO:1903259);	3	gene-LOC122068416;gene-LOC122084670;gene-LOC122075632
Biological Process: exonucleolytic nuclear-transcribed mRNA catabolic process involved in deadenylation-dependent decay (GO:0043928);	7	gene-LOC122077982;gene-LOC122068159;gene-LOC122077577;gene-LOC122092020;gene-LOC122057995;gene-LOC122062140;gene-LOC122066464
Biological Process: exonucleolytic trimming involved in rRNA processing (GO:0000459);	2	gene-LOC122077577;gene-LOC122066464
Biological Process: exonucleolytic trimming to generate mature 3'-end of 5.8S rRNA from tricistronic rRNA transcript (SSU-rRNA, 5.8S rRNA, LSU-rRNA) (GO:0000467);	3	gene-LOC122077577;gene-LOC122092020;gene-LOC122066464
Biological Process: external encapsulating structure organization (GO:0045229);	26	gene-LOC122064766;gene-LOC122063902;gene-LOC122072806;gene-LOC122067907;gene-LOC122060744;gene-LOC122073206;gene-LOC122071162;gene-LOC122080690;gene-LOC122087212;gene-LOC122090108;gene-LOC122071419;gene-LOC122082093;gene-LOC122072601;gene-LOC122082381;gene-LOC122059098;Macadamia_integrifolia_newGene_7002;gene-LOC122077972;gene-LOC122087691;gene-LOC122079486;gene-LOC122078032;gene-LOC122077917;Mac…
Biological Process: extracellular matrix assembly (GO:0085029);	3	gene-LOC122073206;gene-LOC122072655;gene-LOC122079486
Biological Process: extracellular matrix organization (GO:0030198);	5	gene-LOC122063902;gene-LOC122079486;gene-LOC122071162;gene-LOC122072655;gene-LOC122073206
Biological Process: extracellular structure organization (GO:0043062);	5	gene-LOC122072655;gene-LOC122073206;gene-LOC122079486;gene-LOC122071162;gene-LOC122063902
Biological Process: eye development (GO:0001654);	9	gene-LOC122091103;gene-LOC122068847;gene-LOC122060047;gene-LOC122067853;gene-LOC122094177;gene-LOC122074143;gene-LOC122061005;gene-LOC122087428;gene-LOC122086320
Biological Process: eye morphogenesis (GO:0048592);	5	gene-LOC122086320;gene-LOC122061005;gene-LOC122068847;gene-LOC122074143;gene-LOC122091103
Biological Process: eye photoreceptor cell development (GO:0042462);	1	gene-LOC122091103
Biological Process: eye photoreceptor cell differentiation (GO:0001754);	5	gene-LOC122086320;gene-LOC122061005;gene-LOC122074143;gene-LOC122068847;gene-LOC122091103
Biological Process: eye photoreceptor cell fate commitment (GO:0042706);	4	gene-LOC122061005;gene-LOC122086320;gene-LOC122068847;gene-LOC122074143
Biological Process: eye pigmentation (GO:0048069);	1	gene-LOC122093300
Biological Process: far-red light signaling pathway (GO:0010018);	1	gene-LOC122063765
Biological Process: farnesyl diphosphate metabolic process (GO:0045338);	1	gene-LOC122090603
Biological Process: fatty acid beta-oxidation (GO:0006635);	11	gene-LOC122059037;gene-LOC122077419;gene-LOC122089241;gene-LOC122076058;gene-LOC122082081;gene-LOC122092068;Macadamia_integrifolia_newGene_301;gene-LOC122086810;gene-LOC122073830;gene-LOC122074323;gene-LOC122092067
Biological Process: fatty acid beta-oxidation, unsaturated, even number (GO:0033542);	1	gene-LOC122073830
Biological Process: fatty acid biosynthetic process (GO:0006633);	89	gene-LOC122088835;gene-LOC122063454;gene-LOC122081767;gene-LOC122073281;gene-LOC122080975;gene-LOC122080267;gene-LOC122078064;gene-LOC122081174;gene-LOC122088447;gene-LOC122077164;gene-LOC122061078;gene-LOC122072799;gene-LOC122057929;gene-LOC122066600;gene-LOC122062896;gene-LOC122062163;gene-LOC122093804;gene-LOC122090144;gene-LOC122073316;gene-LOC122092385;gene-LOC122061441;gene-LOC122058664;gen…
Biological Process: fatty acid catabolic process (GO:0009062);	2	gene-LOC122073830;gene-LOC122077419
Biological Process: fatty acid derivative biosynthetic process (GO:1901570);	1	gene-LOC122062177
Biological Process: fatty acid derivative metabolic process (GO:1901568);	1	gene-LOC122062177
Biological Process: fatty acid elongation (GO:0030497);	2	gene-LOC122088447;gene-LOC122087444
Biological Process: fatty acid metabolic process (GO:0006631);	42	gene-LOC122057095;gene-LOC122093487;gene-LOC122092898;gene-LOC122070826;gene-LOC122080058;Macadamia_integrifolia_newGene_6966;gene-LOC122078679;gene-LOC122090971;gene-LOC122076957;gene-LOC122077419;gene-LOC122080033;gene-LOC122091877;gene-LOC122060224;gene-LOC122067195;gene-LOC122076956;gene-LOC122067532;gene-LOC122076150;gene-LOC122073818;gene-LOC122092385;gene-LOC122058317;gene-LOC122076302;Mac…
Biological Process: fatty acid oxidation (GO:0019395);	2	gene-LOC122073830;gene-LOC122077419
Biological Process: fatty acid transport (GO:0015908);	1	gene-LOC122069751
Biological Process: female gamete generation (GO:0007292);	11	gene-LOC122074143;gene-LOC122094177;gene-LOC122067853;gene-LOC122060047;gene-LOC122086320;gene-LOC122087428;gene-LOC122061005;gene-LOC122089248;gene-LOC122068847;gene-LOC122061150;gene-LOC122068661
Biological Process: female meiotic nuclear division (GO:0007143);	6	gene-LOC122077753;gene-LOC122067108;gene-LOC122069926;gene-LOC122088378;gene-LOC122063133;gene-LOC122074684
Biological Process: ferredoxin metabolic process (GO:0006124);	1	gene-LOC122070113
Biological Process: fertilization (GO:0009566);	7	gene-LOC122074150;Macadamia_integrifolia_newGene_2295;gene-LOC122072228;gene-LOC122070154;gene-LOC122070459;gene-LOC122074687;gene-LOC122077377
Biological Process: filamentous growth (GO:0030447);	1	gene-LOC122071581
Biological Process: filamentous growth of a population of unicellular organisms (GO:0044182);	1	gene-LOC122071581
Biological Process: flavin-containing compound biosynthetic process (GO:0042727);	1	gene-LOC122094429
Biological Process: flavin-containing compound metabolic process (GO:0042726);	1	gene-LOC122094429
Biological Process: flavone biosynthetic process (GO:0051553);	4	gene-LOC122082415;gene-LOC122075407;gene-LOC122086214;gene-LOC122084796
Biological Process: flavone metabolic process (GO:0051552);	4	gene-LOC122084796;gene-LOC122086214;gene-LOC122075407;gene-LOC122082415
Biological Process: flavonoid biosynthetic process (GO:0009813);	12	gene-LOC122076455;gene-LOC122084796;gene-LOC122086214;gene-LOC122075407;gene-LOC122079931;gene-LOC122070729;Macadamia_integrifolia_newGene_3864;gene-LOC122061735;gene-LOC122072269;gene-LOC122057692;gene-LOC122075601;gene-LOC122082415
Biological Process: flavonoid metabolic process (GO:0009812);	13	gene-LOC122086214;gene-LOC122084796;gene-LOC122076455;gene-LOC122075407;gene-LOC122079931;gene-LOC122070729;Macadamia_integrifolia_newGene_3864;gene-LOC122080714;gene-LOC122082415;gene-LOC122075601;gene-LOC122057692;gene-LOC122072269;gene-LOC122061735
Biological Process: flavonoid transport from endoplasmic reticulum to plant-type vacuole (GO:1903415);	1	gene-LOC122076455
Biological Process: flavonol biosynthetic process (GO:0051555);	4	gene-LOC122084796;gene-LOC122086214;gene-LOC122075407;gene-LOC122082415
Biological Process: flavonol metabolic process (GO:0051554);	4	gene-LOC122075407;gene-LOC122082415;gene-LOC122084796;gene-LOC122086214
Biological Process: floral meristem determinacy (GO:0010582);	5	Macadamia_integrifolia_newGene_2138;gene-LOC122077225;gene-LOC122085926;gene-LOC122091059;gene-LOC122074182
Biological Process: floral organ abscission (GO:0010227);	6	gene-LOC122083574;gene-LOC122086396;gene-LOC122085926;Macadamia_integrifolia_newGene_2138;gene-LOC122091059;gene-LOC122073104
Biological Process: floral organ development (GO:0048437);	54	gene-LOC122063024;gene-LOC122072852;gene-LOC122083898;gene-LOC122073206;gene-LOC122075684;gene-LOC122077102;gene-LOC122081658;gene-LOC122076937;gene-LOC122076764;gene-LOC122079362;Macadamia_integrifolia_newGene_5107;gene-LOC122089388;gene-LOC122069491;gene-LOC122067904;gene-LOC122058161;Macadamia_integrifolia_newGene_1358;gene-LOC122073104;gene-LOC122077225;gene-LOC122076708;gene-LOC122074353;gen…
Biological Process: floral organ formation (GO:0048449);	4	gene-LOC122085023;gene-LOC122077102;gene-LOC122069769;gene-LOC122088783
Biological Process: floral organ morphogenesis (GO:0048444);	8	gene-LOC122074703;gene-LOC122069491;gene-LOC122089388;gene-LOC122085023;gene-LOC122088783;Macadamia_integrifolia_newGene_6160;gene-LOC122077102;gene-LOC122069769
Biological Process: floral whorl development (GO:0048438);	38	gene-LOC122057935;gene-LOC122091289;gene-LOC122085023;gene-LOC122092405;gene-LOC122074703;Macadamia_integrifolia_newGene_32;gene-LOC122076346;gene-LOC122069769;gene-LOC122086160;gene-LOC122068588;gene-LOC122071082;gene-LOC122057762;gene-LOC122088783;gene-LOC122061639;gene-LOC122079486;gene-LOC122082749;gene-LOC122085127;gene-LOC122073025;gene-LOC122089019;gene-LOC122086434;gene-LOC122067904;gene-…
Biological Process: flower development (GO:0009908);	89	gene-LOC122089388;gene-LOC122067904;gene-LOC122076764;gene-LOC122076937;gene-LOC122081658;Macadamia_integrifolia_newGene_5107;gene-LOC122083898;gene-LOC122074654;gene-LOC122066605;gene-LOC122072852;gene-LOC122076190;gene-LOC122076708;gene-LOC122076300;gene-LOC122077225;gene-LOC122079709;gene-LOC122093630;gene-LOC122073607;gene-LOC122062574;gene-LOC122058161;gene-LOC122073104;gene-LOC122085023;gen…
Biological Process: flower morphogenesis (GO:0048439);	4	gene-LOC122091059;gene-LOC122085926;Macadamia_integrifolia_newGene_2138;gene-LOC122081310
Biological Process: fluid transport (GO:0042044);	4	gene-LOC122059970;gene-LOC122068019;gene-LOC122086195;gene-LOC122078200
Biological Process: folic acid biosynthetic process (GO:0046656);	2	gene-LOC122077754;gene-LOC122080294
Biological Process: folic acid-containing compound biosynthetic process (GO:0009396);	4	gene-LOC122057234;gene-LOC122094169;gene-LOC122063836;gene-LOC122076904
Biological Process: formaldehyde catabolic process (GO:0046294);	6	gene-LOC122065998;gene-LOC122081262;gene-LOC122088950;gene-LOC122089284;gene-LOC122083106;gene-LOC122065188
Biological Process: formate catabolic process (GO:0042183);	3	gene-LOC122069409;gene-LOC122077066;gene-LOC122077067
Biological Process: formation of anatomical boundary (GO:0048859);	7	gene-LOC122094750;gene-LOC122087428;gene-LOC122059282;gene-LOC122060047;gene-LOC122077102;gene-LOC122067853;gene-LOC122094177
Biological Process: formation of animal organ boundary (GO:0010160);	4	gene-LOC122087428;gene-LOC122094177;gene-LOC122060047;gene-LOC122067853
Biological Process: formation of cytoplasmic translation initiation complex (GO:0001732);	30	gene-LOC122066092;gene-LOC122083995;gene-LOC122059903;gene-LOC122081986;gene-LOC122077136;gene-LOC122068370;gene-LOC122084099;gene-LOC122071356;gene-LOC122075930;gene-LOC122067041;gene-LOC122075249;gene-LOC122059550;gene-LOC122082416;gene-LOC122086217;gene-LOC122093650;gene-LOC122076095;gene-LOC122080395;gene-LOC122091135;gene-LOC122087190;gene-LOC122060401;gene-LOC122064062;gene-LOC122083769;gen…
Biological Process: formation of extrachromosomal circular DNA (GO:0001325);	1	gene-LOC122085944
Biological Process: formation of plant organ boundary (GO:0090691);	3	gene-LOC122077102;gene-LOC122059282;gene-LOC122094750
Biological Process: formation of primary germ layer (GO:0001704);	4	gene-LOC122068019;gene-LOC122069791;gene-LOC122059970;gene-LOC122086195
Biological Process: formation of translation preinitiation complex (GO:0001731);	3	gene-LOC122074525;gene-LOC122057872;gene-LOC122068750
Biological Process: forward locomotion (GO:0043056);	1	gene-LOC122057773
Biological Process: fructose 1,6-bisphosphate metabolic process (GO:0030388);	1	gene-LOC122092355
Biological Process: fructose 2,6-bisphosphate metabolic process (GO:0006003);	2	gene-LOC122071848;gene-LOC122087254
Biological Process: fructose 6-phosphate metabolic process (GO:0006002);	10	gene-LOC122094407;gene-LOC122059366;gene-LOC122059882;gene-LOC122092355;gene-LOC122092114;gene-LOC122084486;gene-LOC122077189;gene-LOC122092360;gene-LOC122092673;gene-LOC122084774
Biological Process: fructose metabolic process (GO:0006000);	4	gene-LOC122071848;gene-LOC122087254;gene-LOC122092355;gene-LOC122065928
Biological Process: fruit development (GO:0010154);	123	gene-LOC122068480;gene-LOC122058065;gene-LOC122061389;gene-LOC122066641;Macadamia_integrifolia_newGene_6160;gene-LOC122083574;gene-LOC122078110;gene-LOC122060644;gene-LOC122092885;gene-LOC122074749;gene-LOC122075214;gene-LOC122068906;gene-LOC122067711;gene-LOC122070905;gene-LOC122071749;gene-LOC122079659;gene-LOC122068019;gene-LOC122090833;gene-LOC122077419;gene-LOC122069257;gene-LOC122064555;gen…
Biological Process: fruit ripening (GO:0009835);	5	gene-LOC122064149;gene-LOC122076443;gene-LOC122079709;gene-LOC122078110;gene-LOC122060644
Biological Process: fucose metabolic process (GO:0006004);	43	gene-LOC122071106;gene-LOC122080224;gene-LOC122073540;gene-LOC122072144;gene-LOC122093501;gene-LOC122090110;Macadamia_integrifolia_newGene_7625;gene-LOC122079390;gene-LOC122077289;gene-LOC122079305;gene-LOC122073473;gene-LOC122066886;gene-LOC122091639;gene-LOC122061061;gene-LOC122083136;gene-LOC122062370;gene-LOC122082773;gene-LOC122061949;gene-LOC122076875;gene-LOC122064120;gene-LOC122061673;gen…
Biological Process: fumarate metabolic process (GO:0006106);	2	gene-LOC122061642;Macadamia_integrifolia_newGene_2618
Biological Process: fumarate transport (GO:0015741);	1	gene-LOC122086384
Biological Process: galactolipid biosynthetic process (GO:0019375);	8	gene-LOC122068998;gene-LOC122088566;gene-LOC122057095;gene-LOC122067243;gene-LOC122082472;gene-LOC122087640;gene-LOC122086152;gene-LOC122058228
Biological Process: galactolipid metabolic process (GO:0019374);	8	gene-LOC122067243;gene-LOC122082472;gene-LOC122087640;gene-LOC122058228;gene-LOC122086152;gene-LOC122068998;gene-LOC122088566;gene-LOC122057095
Biological Process: galactose catabolic process via UDP-galactose (GO:0033499);	1	gene-LOC122088379
Biological Process: galactose metabolic process (GO:0006012);	16	gene-LOC122092490;gene-LOC122075147;gene-LOC122091965;gene-LOC122060040;Macadamia_integrifolia_newGene_7001;Macadamia_integrifolia_newGene_5287;gene-LOC122078669;gene-LOC122090614;gene-LOC122094071;gene-LOC122068779;gene-LOC122076870;gene-LOC122081244;gene-LOC122071960;gene-LOC122094311;gene-LOC122092471;gene-LOC122078881
Biological Process: galacturonan metabolic process (GO:0010393);	11	gene-LOC122067907;gene-LOC122064766;gene-LOC122067930;gene-LOC122088770;gene-LOC122085443;gene-LOC122090108;gene-LOC122077917;gene-LOC122091423;Macadamia_integrifolia_newGene_7459;gene-LOC122087691;gene-LOC122080690
Biological Process: gamete generation (GO:0007276);	39	gene-LOC122060047;gene-LOC122074216;gene-LOC122074143;gene-LOC122069070;gene-LOC122085429;gene-LOC122089248;gene-LOC122086320;gene-LOC122069516;gene-LOC122068847;gene-LOC122088690;gene-LOC122064992;gene-LOC122086798;gene-LOC122087540;gene-LOC122094177;gene-LOC122075977;gene-LOC122087428;gene-LOC122063310;gene-LOC122081157;gene-LOC122081576;gene-LOC122068661;gene-LOC122065718;gene-LOC122077377;gen…
Biological Process: gametophyte development (GO:0048229);	93	gene-LOC122070720;gene-LOC122089120;gene-LOC122082749;gene-LOC122082593;gene-LOC122083574;Macadamia_integrifolia_newGene_6615;gene-LOC122090406;gene-LOC122079486;gene-LOC122068629;gene-LOC122074150;gene-LOC122088468;gene-LOC122074216;gene-LOC122069769;gene-LOC122067846;gene-LOC122090788;gene-LOC122074703;gene-LOC122086798;gene-LOC122089591;gene-LOC122088690;gene-LOC122091289;gene-LOC122071425;gen…
Biological Process: gamma-aminobutyric acid catabolic process (GO:0009450);	1	gene-LOC122086042
Biological Process: gamma-aminobutyric acid transport (GO:0015812);	1	gene-LOC122088684
Biological Process: gamma-tubulin complex localization (GO:0033566);	2	gene-LOC122078626;gene-LOC122092817
Biological Process: gastrulation (GO:0007369);	9	gene-LOC122077252;gene-LOC122086195;gene-LOC122068019;gene-LOC122081192;gene-LOC122078383;gene-LOC122083764;gene-LOC122061886;gene-LOC122059970;gene-LOC122069791
Biological Process: gene expression (GO:0010467);	148	gene-LOC122077995;gene-LOC122061801;gene-LOC122078642;gene-LOC122094248;gene-LOC122081998;gene-LOC122086583;gene-LOC122064382;Macadamia_integrifolia_newGene_3255;gene-LOC122057391;gene-LOC122080347;gene-LOC122092194;gene-LOC122073349;gene-LOC122077577;gene-LOC122066917;Macadamia_integrifolia_newGene_5624;gene-LOC122088800;gene-LOC122069020;gene-LOC122090092;gene-LOC122082216;gene-LOC122069213;gen…
Biological Process: gene silencing (GO:0016458);	23	gene-LOC122094017;gene-LOC122076032;gene-LOC122076184;gene-LOC122088142;gene-LOC122077860;gene-LOC122078974;gene-LOC122063545;gene-LOC122065344;gene-LOC122079092;Macadamia_integrifolia_newGene_4583;gene-LOC122082896;gene-LOC122082748;gene-LOC122068069;gene-LOC122079783;gene-LOC122067934;gene-LOC122068669;gene-LOC122062177;gene-LOC122069199;gene-LOC122093098;gene-LOC122059147;gene-LOC122093099;gen…
Biological Process: gene silencing by RNA (GO:0031047);	68	gene-LOC122082748;gene-LOC122079766;gene-LOC122079611;gene-LOC122061122;Macadamia_integrifolia_newGene_4583;gene-LOC122094219;gene-LOC122079783;gene-LOC122078702;gene-LOC122091872;gene-LOC122059410;gene-LOC122081353;gene-LOC122076205;gene-LOC122061556;gene-LOC122078405;gene-LOC122065344;gene-LOC122071630;gene-LOC122093456;gene-LOC122073630;gene-LOC122071511;gene-LOC122080020;gene-LOC122089077;gen…
Biological Process: gene silencing by miRNA (GO:0035195);	3	gene-LOC122094017;gene-LOC122076032;gene-LOC122081424
Biological Process: generation of catalytic spliceosome for second transesterification step (GO:0000350);	1	gene-LOC122089811
Biological Process: generation of neurons (GO:0048699);	12	gene-LOC122081769;gene-LOC122061005;gene-LOC122086320;gene-LOC122087428;gene-LOC122060047;gene-LOC122067853;gene-LOC122074143;gene-LOC122094177;gene-LOC122059949;gene-LOC122071109;gene-LOC122068847;gene-LOC122091103
Biological Process: generation of precursor metabolites and energy (GO:0006091);	13	gene-LOC122091383;gene-LOC122075629;gene-LOC122073285;gene-LOC122092260;gene-LOC122061849;gene-LOC122073573;gene-LOC122085208;gene-LOC122070113;gene-LOC122067736;gene-LOC122061023;gene-LOC122089064;gene-LOC122066836;gene-LOC122078520
Biological Process: generative cell mitosis (GO:0055047);	2	gene-LOC122061451;gene-LOC122090674
Biological Process: genetic imprinting (GO:0071514);	12	gene-LOC122063545;gene-LOC122063909;gene-LOC122078974;gene-LOC122061053;gene-LOC122092885;gene-LOC122065491;gene-LOC122064555;gene-LOC122071824;gene-LOC122065842;Macadamia_integrifolia_newGene_2030;gene-LOC122089031;gene-LOC122076184
Biological Process: genetic transfer (GO:0009292);	7	gene-LOC122086107;gene-LOC122058906;gene-LOC122076972;gene-LOC122093220;gene-LOC122073570;gene-LOC122065295;gene-LOC122061038
Biological Process: germ cell development (GO:0007281);	12	gene-LOC122074143;gene-LOC122094177;gene-LOC122060047;gene-LOC122067853;gene-LOC122075977;gene-LOC122086320;gene-LOC122087428;gene-LOC122061005;gene-LOC122068847;gene-LOC122078192;gene-LOC122077377;gene-LOC122068661
Biological Process: germ-line cyst formation (GO:0048134);	1	gene-LOC122068661
Biological Process: germ-line stem cell population maintenance (GO:0030718);	4	gene-LOC122067853;gene-LOC122060047;gene-LOC122094177;gene-LOC122087428
Biological Process: germarium-derived egg chamber formation (GO:0007293);	1	gene-LOC122068661
Biological Process: germarium-derived oocyte differentiation (GO:0030706);	1	gene-LOC122068661
Biological Process: germarium-derived oocyte fate determination (GO:0007294);	1	gene-LOC122068661
Biological Process: gibberellic acid homeostasis (GO:0010336);	1	gene-LOC122063196
Biological Process: gibberellic acid mediated signaling pathway (GO:0009740);	14	gene-LOC122088808;gene-LOC122084496;gene-LOC122088683;gene-LOC122078742;gene-LOC122075511;gene-LOC122069145;gene-LOC122059230;gene-LOC122077501;gene-LOC122064760;gene-LOC122091292;gene-LOC122080217;gene-LOC122066810;gene-LOC122077806;gene-LOC122075137
Biological Process: gibberellin biosynthetic process (GO:0009686);	1	gene-LOC122092863
Biological Process: gibberellin catabolic process (GO:0045487);	4	gene-LOC122076242;gene-LOC122079528;gene-LOC122094830;gene-LOC122079535
Biological Process: gibberellin mediated signaling pathway (GO:0010476);	13	gene-LOC122066810;gene-LOC122077806;gene-LOC122075137;gene-LOC122077501;gene-LOC122059230;gene-LOC122080217;gene-LOC122091292;gene-LOC122064760;gene-LOC122088683;gene-LOC122078742;gene-LOC122075511;gene-LOC122084496;gene-LOC122088808
Biological Process: gibberellin metabolic process (GO:0009685);	5	gene-LOC122079535;gene-LOC122092863;gene-LOC122094830;gene-LOC122079528;gene-LOC122076242
Biological Process: gland development (GO:0048732);	8	gene-LOC122073639;gene-LOC122078383;gene-LOC122083764;gene-LOC122061886;gene-LOC122081192;gene-LOC122073640;gene-LOC122077252;gene-LOC122071871
Biological Process: global genome nucleotide-excision repair (GO:0070911);	1	gene-LOC122074488
Biological Process: glucan biosynthetic process (GO:0009250);	9	gene-LOC122073206;gene-LOC122080258;gene-LOC122079486;gene-LOC122062863;gene-LOC122089872;gene-LOC122072655;gene-LOC122090108;gene-LOC122075817;gene-LOC122061801
Biological Process: glucan catabolic process (GO:0009251);	5	gene-LOC122085126;gene-LOC122092355;gene-LOC122073252;gene-LOC122075725;gene-LOC122086081
Biological Process: glucan metabolic process (GO:0044042);	16	gene-LOC122086081;gene-LOC122062692;gene-LOC122079486;gene-LOC122062863;gene-LOC122073252;gene-LOC122072655;gene-LOC122085126;gene-LOC122061801;gene-LOC122072829;gene-LOC122080258;gene-LOC122073206;gene-LOC122089872;gene-LOC122075725;gene-LOC122090108;gene-LOC122092355;gene-LOC122075817
Biological Process: gluconeogenesis (GO:0006094);	9	gene-LOC122076978;gene-LOC122057911;gene-LOC122084957;gene-LOC122077267;gene-LOC122079200;gene-LOC122092355;gene-LOC122090034;gene-LOC122093592;gene-LOC122088894
Biological Process: glucosamine-containing compound catabolic process (GO:1901072);	1	gene-LOC122061849
Biological Process: glucosamine-containing compound metabolic process (GO:1901071);	1	gene-LOC122061849
Biological Process: glucose 6-phosphate metabolic process (GO:0051156);	2	gene-LOC122085002;gene-LOC122075131
Biological Process: glucose catabolic process (GO:0006007);	2	gene-LOC122057844;gene-LOC122077826
Biological Process: glucose import (GO:0046323);	9	Macadamia_integrifolia_newGene_306;gene-LOC122076321;gene-LOC122084820;gene-LOC122076323;Macadamia_integrifolia_newGene_6494;gene-LOC122077925;Macadamia_integrifolia_newGene_6498;gene-LOC122076322;gene-LOC122070799
Biological Process: glucose metabolic process (GO:0006006);	17	gene-LOC122092355;gene-LOC122083679;gene-LOC122060012;gene-LOC122093627;gene-LOC122075416;gene-LOC122078229;gene-LOC122092924;gene-LOC122077084;gene-LOC122073493;gene-LOC122077035;gene-LOC122082667;gene-LOC122077761;gene-LOC122059112;gene-LOC122089453;gene-LOC122088261;gene-LOC122074791;gene-LOC122077567
Biological Process: glucose transmembrane transport (GO:1904659);	4	gene-LOC122084820;gene-LOC122070799;Macadamia_integrifolia_newGene_6494;Macadamia_integrifolia_newGene_6498
Biological Process: glucoside transport (GO:0042946);	1	Macadamia_integrifolia_newGene_7158
Biological Process: glucosinolate catabolic process (GO:0019762);	4	gene-LOC122072841;gene-LOC122070657;gene-LOC122081220;gene-LOC122085378
Biological Process: glucosinolate metabolic process (GO:0019760);	7	gene-LOC122081220;gene-LOC122080217;gene-LOC122058621;gene-LOC122079412;gene-LOC122075137;gene-LOC122070817;gene-LOC122078238
Biological Process: glucosylceramide catabolic process (GO:0006680);	2	gene-LOC122084102;gene-LOC122091458
Biological Process: glutamate biosynthetic process (GO:0006537);	4	gene-LOC122062882;gene-LOC122057294;gene-LOC122081042;gene-LOC122093253
Biological Process: glutamate metabolic process (GO:0006536);	5	gene-LOC122080506;gene-LOC122078823;Macadamia_integrifolia_newGene_4216;gene-LOC122080246;gene-LOC122078978
Biological Process: glutamine biosynthetic process (GO:0006542);	6	gene-LOC122071002;gene-LOC122066829;gene-LOC122084592;gene-LOC122078139;gene-LOC122087319;gene-LOC122057031
Biological Process: glutamine family amino acid biosynthetic process (GO:0009084);	1	Macadamia_integrifolia_newGene_3864
Biological Process: glutamine family amino acid metabolic process (GO:0009064);	1	Macadamia_integrifolia_newGene_3864
Biological Process: glutamine metabolic process (GO:0006541);	34	gene-LOC122080883;gene-LOC122075703;gene-LOC122066947;gene-LOC122062293;gene-LOC122071598;gene-LOC122083572;gene-LOC122074705;gene-LOC122080950;gene-LOC122080303;gene-LOC122090107;gene-LOC122082536;gene-LOC122091751;gene-LOC122060537;gene-LOC122060201;gene-LOC122085800;gene-LOC122088717;gene-LOC122058024;gene-LOC122088915;gene-LOC122080199;gene-LOC122071696;gene-LOC122073589;gene-LOC122074029;gen…
Biological Process: glutaminyl-tRNA aminoacylation (GO:0006425);	2	gene-LOC122072006;gene-LOC122059284
Biological Process: glutaminyl-tRNAGln biosynthesis via transamidation (GO:0070681);	5	gene-LOC122069709;gene-LOC122092825;Macadamia_integrifolia_newGene_3417;gene-LOC122066780;gene-LOC122092153
Biological Process: glutamyl-tRNA aminoacylation (GO:0006424);	2	gene-LOC122069751;gene-LOC122078144
Biological Process: glutathione biosynthetic process (GO:0006750);	1	gene-LOC122093975
Biological Process: glutathione catabolic process (GO:0006751);	5	gene-LOC122061106;gene-LOC122079645;gene-LOC122074639;gene-LOC122071607;gene-LOC122093062
Biological Process: glutathione metabolic process (GO:0006749);	29	gene-LOC122089831;gene-LOC122058776;gene-LOC122078835;gene-LOC122080129;gene-LOC122080851;gene-LOC122079761;gene-LOC122078836;gene-LOC122080242;gene-LOC122077780;gene-LOC122067319;gene-LOC122080127;gene-LOC122087981;gene-LOC122079762;gene-LOC122082024;Macadamia_integrifolia_newGene_3103;gene-LOC122082143;gene-LOC122079065;gene-LOC122058775;gene-LOC122069365;gene-LOC122060194;gene-LOC122077539;gen…
Biological Process: glycerol ether metabolic process (GO:0006662);	11	gene-LOC122084277;gene-LOC122081560;gene-LOC122094084;gene-LOC122062859;gene-LOC122083766;gene-LOC122060483;gene-LOC122079676;gene-LOC122057022;gene-LOC122073384;gene-LOC122076157;gene-LOC122078371
Biological Process: glycerol metabolic process (GO:0006071);	1	gene-LOC122061594
Biological Process: glycerol-3-phosphate catabolic process (GO:0046168);	8	gene-LOC122088705;gene-LOC122078764;gene-LOC122088244;gene-LOC122061130;gene-LOC122082622;Macadamia_integrifolia_newGene_2222;Macadamia_integrifolia_newGene_1296;Macadamia_integrifolia_newGene_3616
Biological Process: glycerol-3-phosphate metabolic process (GO:0006072);	6	gene-LOC122072662;gene-LOC122058025;gene-LOC122066326;gene-LOC122091694;gene-LOC122081341;Macadamia_integrifolia_newGene_3616
Biological Process: glycerolipid biosynthetic process (GO:0045017);	11	gene-LOC122057402;gene-LOC122081558;gene-LOC122064215;gene-LOC122094306;gene-LOC122091603;gene-LOC122064218;gene-LOC122075896;gene-LOC122058667;gene-LOC122070844;gene-LOC122072209;gene-LOC122066639
Biological Process: glycerolipid metabolic process (GO:0046486);	7	gene-LOC122057402;gene-LOC122090986;gene-LOC122085138;gene-LOC122060224;gene-LOC122071012;gene-LOC122088645;gene-LOC122059443
Biological Process: glycerophospholipid biosynthetic process (GO:0046474);	1	gene-LOC122057402
Biological Process: glycerophospholipid metabolic process (GO:0006650);	7	gene-LOC122059443;gene-LOC122088645;gene-LOC122071012;gene-LOC122060224;gene-LOC122085138;gene-LOC122090986;gene-LOC122057402
Biological Process: glycine biosynthetic process from serine (GO:0019264);	9	gene-LOC122057455;Macadamia_integrifolia_newGene_4303;gene-LOC122084376;gene-LOC122071994;gene-LOC122070397;gene-LOC122090732;gene-LOC122073845;gene-LOC122075490;gene-LOC122059930
Biological Process: glycine catabolic process (GO:0006546);	4	Macadamia_integrifolia_newGene_6771;gene-LOC122083780;gene-LOC122093546;gene-LOC122059725
Biological Process: glycine decarboxylation via glycine cleavage system (GO:0019464);	2	gene-LOC122065774;gene-LOC122058930
Biological Process: glycogen biosynthetic process (GO:0005978);	15	Macadamia_integrifolia_newGene_7749;gene-LOC122093557;gene-LOC122076449;gene-LOC122059196;Macadamia_integrifolia_newGene_2226;gene-LOC122079810;gene-LOC122068643;Macadamia_integrifolia_newGene_940;gene-LOC122069800;gene-LOC122077852;gene-LOC122085142;gene-LOC122060182;gene-LOC122089363;gene-LOC122059166;gene-LOC122063081
Biological Process: glycogen catabolic process (GO:0005980);	2	gene-LOC122071245;gene-LOC122087585
Biological Process: glycolipid biosynthetic process (GO:0009247);	12	gene-LOC122087640;gene-LOC122082472;gene-LOC122067243;gene-LOC122066766;gene-LOC122086152;gene-LOC122058228;gene-LOC122082450;gene-LOC122057095;gene-LOC122088566;Macadamia_integrifolia_newGene_2033;gene-LOC122068998;gene-LOC122073030
Biological Process: glycolipid metabolic process (GO:0006664);	8	gene-LOC122057095;gene-LOC122088566;gene-LOC122068998;gene-LOC122058228;gene-LOC122086152;gene-LOC122087640;gene-LOC122082472;gene-LOC122067243
Biological Process: glycolytic process (GO:0006096);	43	gene-LOC122062382;gene-LOC122076259;gene-LOC122079421;gene-LOC122070485;gene-LOC122093592;gene-LOC122073949;gene-LOC122094746;gene-LOC122082385;gene-LOC122073487;gene-LOC122074108;gene-LOC122076978;gene-LOC122089321;gene-LOC122089838;gene-LOC122088231;gene-LOC122061862;gene-LOC122071547;Macadamia_integrifolia_newGene_140;gene-LOC122070477;gene-LOC122093714;Macadamia_integrifolia_newGene_801;gene-…
Biological Process: glycoprotein biosynthetic process (GO:0009101);	2	gene-LOC122077093;gene-LOC122075182
Biological Process: glycoprotein catabolic process (GO:0006516);	1	gene-LOC122058761
Biological Process: glycoprotein metabolic process (GO:0009100);	6	gene-LOC122070602;gene-LOC122077093;gene-LOC122060635;gene-LOC122073739;gene-LOC122075182;gene-LOC122058761
Biological Process: glycoside catabolic process (GO:0016139);	15	gene-LOC122062368;gene-LOC122062364;gene-LOC122068826;gene-LOC122084909;gene-LOC122092722;gene-LOC122057808;gene-LOC122057809;gene-LOC122067292;gene-LOC122062369;gene-LOC122085189;gene-LOC122065115;gene-LOC122062367;gene-LOC122083264;gene-LOC122062366;gene-LOC122062361
Biological Process: glycoside metabolic process (GO:0016137);	15	gene-LOC122062364;gene-LOC122068826;gene-LOC122084909;gene-LOC122062368;gene-LOC122092722;gene-LOC122057808;gene-LOC122065115;gene-LOC122085189;gene-LOC122067292;gene-LOC122062369;gene-LOC122057809;gene-LOC122062361;gene-LOC122062367;gene-LOC122083264;gene-LOC122062366
Biological Process: glycoside transport (GO:1901656);	1	Macadamia_integrifolia_newGene_7158
Biological Process: glycosinolate catabolic process (GO:0019759);	1	gene-LOC122081220
Biological Process: glycosinolate metabolic process (GO:0019757);	6	gene-LOC122075137;gene-LOC122078238;gene-LOC122081220;gene-LOC122080217;gene-LOC122079412;gene-LOC122058621
Biological Process: glycosyl compound biosynthetic process (GO:1901659);	1	gene-LOC122066435
Biological Process: glycosyl compound catabolic process (GO:1901658);	17	gene-LOC122067292;gene-LOC122062369;gene-LOC122062366;gene-LOC122062367;gene-LOC122091032;gene-LOC122068826;gene-LOC122084909;gene-LOC122057809;gene-LOC122065115;gene-LOC122085189;gene-LOC122083264;gene-LOC122062361;gene-LOC122062368;gene-LOC122062364;gene-LOC122057808;gene-LOC122081220;gene-LOC122092722
Biological Process: glycosyl compound metabolic process (GO:1901657);	23	gene-LOC122084909;gene-LOC122091032;gene-LOC122068826;gene-LOC122075137;gene-LOC122062369;gene-LOC122067292;gene-LOC122058621;gene-LOC122062367;gene-LOC122062366;gene-LOC122062364;gene-LOC122078238;gene-LOC122066435;gene-LOC122062368;gene-LOC122079412;gene-LOC122092722;gene-LOC122081220;gene-LOC122057808;gene-LOC122065115;gene-LOC122085189;gene-LOC122057809;gene-LOC122062361;gene-LOC122083264;gen…
Biological Process: glycosylation (GO:0070085);	2	gene-LOC122075182;gene-LOC122077093
Biological Process: glycyl-tRNA aminoacylation (GO:0006426);	3	gene-LOC122076702;gene-LOC122070081;gene-LOC122076463
Biological Process: glyoxylate cycle (GO:0006097);	1	gene-LOC122058416
Biological Process: granulocyte activation (GO:0036230);	3	gene-LOC122077297;gene-LOC122077209;gene-LOC122060635
Biological Process: granum assembly (GO:0090391);	1	gene-LOC122073910
Biological Process: gravitropism (GO:0009630);	19	gene-LOC122069969;gene-LOC122080374;gene-LOC122087494;gene-LOC122078141;gene-LOC122092206;gene-LOC122077806;gene-LOC122075563;gene-LOC122086514;gene-LOC122080947;gene-LOC122062460;gene-LOC122077209;gene-LOC122086554;gene-LOC122057075;gene-LOC122074665;gene-LOC122077297;gene-LOC122065412;gene-LOC122080341;gene-LOC122093980;gene-LOC122058321
Biological Process: growth (GO:0040007);	65	gene-LOC122079486;gene-LOC122083753;gene-LOC122079914;gene-LOC122068906;gene-LOC122067711;gene-LOC122091411;Macadamia_integrifolia_newGene_6684;gene-LOC122078110;gene-LOC122060644;gene-LOC122081310;gene-LOC122074128;gene-LOC122064016;gene-LOC122071162;gene-LOC122083408;gene-LOC122066261;gene-LOC122076443;gene-LOC122077757;gene-LOC122086019;gene-LOC122080240;gene-LOC122069769;gene-LOC122064760;gen…
Biological Process: growth involved in symbiotic interaction (GO:0044110);	2	gene-LOC122066261;gene-LOC122065804
Biological Process: growth of symbiont in host (GO:0044117);	2	gene-LOC122066261;gene-LOC122065804
Biological Process: growth of symbiont involved in interaction with host (GO:0044116);	2	gene-LOC122065804;gene-LOC122066261
Biological Process: growth of unicellular organism as a thread of attached cells (GO:0070783);	1	gene-LOC122071581
Biological Process: guanosine tetraphosphate metabolic process (GO:0015969);	5	gene-LOC122071972;gene-LOC122066257;gene-LOC122059842;gene-LOC122087964;gene-LOC122093646
Biological Process: guard cell differentiation (GO:0010052);	1	gene-LOC122073596
Biological Process: guard mother cell cytokinesis (GO:0010235);	3	gene-LOC122066711;gene-LOC122077923;gene-LOC122066710
Biological Process: gynoecium development (GO:0048467);	11	gene-LOC122073206;gene-LOC122082749;gene-LOC122077225;gene-LOC122057762;gene-LOC122086434;gene-LOC122072655;gene-LOC122061639;gene-LOC122081658;gene-LOC122076708;gene-LOC122079486;gene-LOC122074703
Biological Process: hair cell differentiation (GO:0035315);	4	gene-LOC122086320;gene-LOC122061005;gene-LOC122074143;gene-LOC122068847
Biological Process: head development (GO:0060322);	4	gene-LOC122057773;gene-LOC122073613;gene-LOC122069070;gene-LOC122089239
Biological Process: heart contraction (GO:0060047);	1	gene-LOC122057773
Biological Process: heart development (GO:0007507);	11	gene-LOC122073640;gene-LOC122077252;gene-LOC122071871;gene-LOC122079881;gene-LOC122083764;gene-LOC122078383;gene-LOC122073639;gene-LOC122057773;gene-LOC122057223;gene-LOC122061886;gene-LOC122081192
Biological Process: heart growth (GO:0060419);	1	gene-LOC122057773
Biological Process: heart looping (GO:0001947);	8	gene-LOC122073640;gene-LOC122071871;gene-LOC122077252;gene-LOC122061886;gene-LOC122083764;gene-LOC122078383;gene-LOC122073639;gene-LOC122081192
Biological Process: heart morphogenesis (GO:0003007);	9	gene-LOC122081192;gene-LOC122061886;gene-LOC122083764;gene-LOC122078383;gene-LOC122057773;gene-LOC122073639;gene-LOC122071871;gene-LOC122077252;gene-LOC122073640
Biological Process: heart process (GO:0003015);	1	gene-LOC122057773
Biological Process: heat acclimation (GO:0010286);	12	gene-LOC122085867;gene-LOC122080959;Macadamia_integrifolia_newGene_3259;gene-LOC122094418;gene-LOC122094352;gene-LOC122086156;gene-LOC122059741;gene-LOC122078651;gene-LOC122089064;gene-LOC122072968;gene-LOC122065351;gene-LOC122090525
Biological Process: hematopoietic or lymphoid organ development (GO:0048534);	3	gene-LOC122074778;gene-LOC122065127;gene-LOC122063694
Biological Process: hematopoietic progenitor cell differentiation (GO:0002244);	1	gene-LOC122074778
Biological Process: heme O biosynthetic process (GO:0048034);	1	gene-LOC122082561
Biological Process: heme a biosynthetic process (GO:0006784);	1	gene-LOC122079930
Biological Process: heme biosynthetic process (GO:0006783);	5	gene-LOC122077806;gene-LOC122085494;Macadamia_integrifolia_newGene_3400;Macadamia_integrifolia_newGene_3130;gene-LOC122073735
Biological Process: heme metabolic process (GO:0042168);	1	gene-LOC122077806
Biological Process: heme oxidation (GO:0006788);	2	gene-LOC122073629;gene-LOC122067297
Biological Process: hemicellulose metabolic process (GO:0010410);	3	gene-LOC122060177;gene-LOC122087061;gene-LOC122090108
Biological Process: hemopoiesis (GO:0030097);	3	gene-LOC122063694;gene-LOC122074778;gene-LOC122065127
Biological Process: hepaticobiliary system development (GO:0061008);	8	gene-LOC122061886;gene-LOC122073639;gene-LOC122083764;gene-LOC122078383;gene-LOC122081192;gene-LOC122073640;gene-LOC122071871;gene-LOC122077252
Biological Process: heterochromatin assembly (GO:0031507);	1	gene-LOC122093807
Biological Process: heterochromatin maintenance (GO:0070829);	2	Macadamia_integrifolia_newGene_4003;Macadamia_integrifolia_newGene_4479
Biological Process: heterochromatin organization (GO:0070828);	3	gene-LOC122093807;Macadamia_integrifolia_newGene_4479;Macadamia_integrifolia_newGene_4003
Biological Process: heterocycle biosynthetic process (GO:0018130);	85	gene-LOC122059964;gene-LOC122091323;gene-LOC122070057;gene-LOC122081465;gene-LOC122083448;gene-LOC122080606;gene-LOC122065535;gene-LOC122061509;Macadamia_integrifolia_newGene_3864;gene-LOC122068640;gene-LOC122062877;gene-LOC122089568;gene-LOC122068389;gene-LOC122068489;gene-LOC122083002;gene-LOC122085626;gene-LOC122061227;gene-LOC122070924;gene-LOC122080347;gene-LOC122066435;gene-LOC122086583;gen…
Biological Process: heterocycle catabolic process (GO:0046700);	24	gene-LOC122058136;gene-LOC122057995;gene-LOC122061023;gene-LOC122093290;gene-LOC122077982;gene-LOC122062140;gene-LOC122068159;gene-LOC122067173;gene-LOC122080343;gene-LOC122064079;gene-LOC122057726;gene-LOC122066918;gene-LOC122091032;gene-LOC122073240;gene-LOC122093970;gene-LOC122060553;gene-LOC122081754;gene-LOC122066464;gene-LOC122068389;gene-LOC122088022;gene-LOC122057766;gene-LOC122085585;gen…
Biological Process: heterocycle metabolic process (GO:0046483);	592	gene-LOC122066917;gene-LOC122062840;gene-LOC122063616;gene-LOC122059973;gene-LOC122080621;gene-LOC122092612;gene-LOC122091324;gene-LOC122089525;gene-LOC122063694;gene-LOC122070264;gene-LOC122069020;gene-LOC122087248;Macadamia_integrifolia_newGene_7792;gene-LOC122089427;gene-LOC122081998;gene-LOC122090872;gene-LOC122059634;gene-LOC122063583;gene-LOC122081477;gene-LOC122082748;gene-LOC122086583;gen…
Biological Process: hexose biosynthetic process (GO:0019319);	1	gene-LOC122092355
Biological Process: hexose metabolic process (GO:0019318);	9	gene-LOC122065928;gene-LOC122077779;gene-LOC122092355;gene-LOC122060635;gene-LOC122088463;gene-LOC122075464;gene-LOC122070602;gene-LOC122073739;gene-LOC122078908
Biological Process: hexose transport (GO:0008645);	4	gene-LOC122084820;gene-LOC122070799;Macadamia_integrifolia_newGene_6498;Macadamia_integrifolia_newGene_6494
Biological Process: histidine biosynthetic process (GO:0000105);	11	gene-LOC122066947;gene-LOC122062953;Macadamia_integrifolia_newGene_5329;gene-LOC122066053;gene-LOC122080035;gene-LOC122093268;gene-LOC122091827;gene-LOC122058460;gene-LOC122074954;gene-LOC122079880;gene-LOC122090497
Biological Process: histidyl-tRNA aminoacylation (GO:0006427);	2	gene-LOC122058104;gene-LOC122082543
Biological Process: histone H2A K63-linked ubiquitination (GO:0070535);	2	gene-LOC122075977;gene-LOC122078192
Biological Process: histone H2A acetylation (GO:0043968);	2	gene-LOC122091687;gene-LOC122090540
Biological Process: histone H2A monoubiquitination (GO:0035518);	1	gene-LOC122074488
Biological Process: histone H2A ubiquitination (GO:0033522);	3	gene-LOC122078192;gene-LOC122075977;gene-LOC122074488
Biological Process: histone H2B ubiquitination (GO:0033523);	2	gene-LOC122075977;gene-LOC122078192
Biological Process: histone H3 acetylation (GO:0043966);	4	gene-LOC122057575;gene-LOC122086928;Macadamia_integrifolia_newGene_2511;gene-LOC122058448
Biological Process: histone H3-K18 acetylation (GO:0043971);	1	gene-LOC122058448
Biological Process: histone H3-K27 methylation (GO:0070734);	9	gene-LOC122089981;gene-LOC122076184;gene-LOC122077460;gene-LOC122065491;gene-LOC122092885;gene-LOC122088095;gene-LOC122078974;gene-LOC122058298;gene-LOC122063545
Biological Process: histone H3-K36 demethylation (GO:0070544);	1	gene-LOC122091786
Biological Process: histone H3-K36 methylation (GO:0010452);	3	gene-LOC122082749;gene-LOC122068669;gene-LOC122057762
Biological Process: histone H3-K4 methylation (GO:0051568);	7	gene-LOC122088866;gene-LOC122057762;gene-LOC122068669;gene-LOC122074576;gene-LOC122059949;gene-LOC122082749;gene-LOC122071109
Biological Process: histone H3-K9 demethylation (GO:0033169);	2	gene-LOC122081310;gene-LOC122065030
Biological Process: histone H3-R17 methylation (GO:0034971);	2	gene-LOC122057482;gene-LOC122080700
Biological Process: histone H4 acetylation (GO:0043967);	4	gene-LOC122090540;gene-LOC122059949;gene-LOC122091687;gene-LOC122071109
Biological Process: histone H4-K16 acetylation (GO:0043984);	2	gene-LOC122059949;gene-LOC122071109
Biological Process: histone H4-K20 methylation (GO:0034770);	3	gene-LOC122079376;gene-LOC122082899;gene-LOC122079495
Biological Process: histone H4-K20 trimethylation (GO:0034773);	3	gene-LOC122082899;gene-LOC122079376;gene-LOC122079495
Biological Process: histone H4-K5 acetylation (GO:0043981);	2	gene-LOC122071109;gene-LOC122059949
Biological Process: histone H4-K8 acetylation (GO:0043982);	2	gene-LOC122059949;gene-LOC122071109
Biological Process: histone acetylation (GO:0016573);	10	gene-LOC122086555;gene-LOC122057575;gene-LOC122088165;gene-LOC122058448;gene-LOC122071109;gene-LOC122059949;Macadamia_integrifolia_newGene_3620;gene-LOC122091800;gene-LOC122063118;gene-LOC122086928
Biological Process: histone arginine methylation (GO:0034969);	2	gene-LOC122057482;gene-LOC122080700
Biological Process: histone deacetylation (GO:0016575);	6	gene-LOC122069383;gene-LOC122083874;gene-LOC122077850;gene-LOC122079227;gene-LOC122083625;gene-LOC122086021
Biological Process: histone demethylation (GO:0016577);	3	gene-LOC122091786;gene-LOC122065030;gene-LOC122081310
Biological Process: histone deubiquitination (GO:0016578);	2	gene-LOC122075630;gene-LOC122078781
Biological Process: histone exchange (GO:0043486);	12	gene-LOC122075977;gene-LOC122070792;gene-LOC122082219;gene-LOC122093390;gene-LOC122058191;gene-LOC122063512;gene-LOC122057978;gene-LOC122093673;gene-LOC122078192;gene-LOC122093880;gene-LOC122083341;gene-LOC122084948
Biological Process: histone lysine demethylation (GO:0070076);	3	gene-LOC122065030;gene-LOC122081310;gene-LOC122091786
Biological Process: histone lysine methylation (GO:0034968);	17	gene-LOC122065491;gene-LOC122092885;gene-LOC122088095;gene-LOC122068669;gene-LOC122089981;gene-LOC122082749;gene-LOC122079495;gene-LOC122059949;gene-LOC122058298;gene-LOC122063545;gene-LOC122078974;gene-LOC122071109;gene-LOC122076184;gene-LOC122057762;gene-LOC122079376;gene-LOC122077460;gene-LOC122082899
Biological Process: histone mRNA catabolic process (GO:0071044);	1	gene-LOC122062140
Biological Process: histone mRNA metabolic process (GO:0008334);	1	gene-LOC122062140
Biological Process: histone methylation (GO:0016571);	19	gene-LOC122082749;gene-LOC122089981;gene-LOC122068669;gene-LOC122088095;gene-LOC122065491;gene-LOC122092885;gene-LOC122077460;gene-LOC122079376;gene-LOC122082899;gene-LOC122076184;gene-LOC122057762;gene-LOC122057482;gene-LOC122078974;gene-LOC122059949;gene-LOC122058298;gene-LOC122063545;gene-LOC122071109;gene-LOC122080700;gene-LOC122079495
Biological Process: histone modification (GO:0016570);	41	gene-LOC122092885;gene-LOC122074488;gene-LOC122068669;gene-LOC122075977;gene-LOC122077850;gene-LOC122081310;gene-LOC122082749;gene-LOC122080700;gene-LOC122063545;gene-LOC122059949;Macadamia_integrifolia_newGene_3620;gene-LOC122078974;gene-LOC122091786;gene-LOC122067455;gene-LOC122057762;gene-LOC122076184;gene-LOC122082899;gene-LOC122086928;gene-LOC122079376;gene-LOC122065491;gene-LOC122076868;gen…
Biological Process: histone monoubiquitination (GO:0010390);	7	gene-LOC122081722;gene-LOC122089189;gene-LOC122061963;gene-LOC122086893;gene-LOC122071329;gene-LOC122074488;gene-LOC122068253
Biological Process: histone phosphorylation (GO:0016572);	1	gene-LOC122059008
Biological Process: histone ubiquitination (GO:0016574);	5	gene-LOC122078192;gene-LOC122057951;gene-LOC122075977;gene-LOC122086500;gene-LOC122074488
Biological Process: homeostasis of number of cells (GO:0048872);	2	gene-LOC122065127;gene-LOC122063694
Biological Process: homeostatic process (GO:0042592);	73	gene-LOC122084067;gene-LOC122077252;gene-LOC122078695;gene-LOC122070116;gene-LOC122057172;gene-LOC122093997;gene-LOC122085944;Macadamia_integrifolia_newGene_6900;gene-LOC122063694;gene-LOC122086851;gene-LOC122092826;gene-LOC122093970;gene-LOC122060553;gene-LOC122065127;gene-LOC122088618;gene-LOC122071581;Macadamia_integrifolia_newGene_2588;gene-LOC122083117;gene-LOC122084227;gene-LOC122067936;gen…
Biological Process: homogalacturonan biosynthetic process (GO:0010289);	1	Macadamia_integrifolia_newGene_7459
Biological Process: homogalacturonan metabolic process (GO:0010394);	1	Macadamia_integrifolia_newGene_7459
Biological Process: homologous chromosome segregation (GO:0045143);	9	gene-LOC122075248;gene-LOC122091450;gene-LOC122057962;gene-LOC122073613;gene-LOC122078982;gene-LOC122057424;gene-LOC122058357;gene-LOC122089239;gene-LOC122069070
Biological Process: hormone biosynthetic process (GO:0042446);	13	gene-LOC122086214;gene-LOC122091321;gene-LOC122084796;gene-LOC122068640;gene-LOC122091324;gene-LOC122072814;Macadamia_integrifolia_newGene_1358;gene-LOC122083698;gene-LOC122092075;gene-LOC122091323;gene-LOC122057594;gene-LOC122092663;gene-LOC122092863
Biological Process: hormone catabolic process (GO:0042447);	5	gene-LOC122061804;gene-LOC122094830;gene-LOC122076242;gene-LOC122079528;gene-LOC122079535
Biological Process: hormone metabolic process (GO:0042445);	37	gene-LOC122092075;gene-LOC122072814;gene-LOC122062364;gene-LOC122062368;gene-LOC122062361;gene-LOC122092663;gene-LOC122085189;gene-LOC122065115;gene-LOC122057809;gene-LOC122094830;gene-LOC122091324;gene-LOC122082216;gene-LOC122091321;gene-LOC122086214;gene-LOC122088987;gene-LOC122062367;gene-LOC122093676;gene-LOC122062369;gene-LOC122091323;gene-LOC122057808;Macadamia_integrifolia_newGene_1358;gen…
Biological Process: hormone transport (GO:0009914);	14	gene-LOC122067747;gene-LOC122094017;gene-LOC122078664;gene-LOC122069020;gene-LOC122089197;gene-LOC122064385;gene-LOC122075407;gene-LOC122058943;gene-LOC122094352;gene-LOC122059741;gene-LOC122067953;gene-LOC122075844;gene-LOC122082415;gene-LOC122093790
Biological Process: hormone-mediated signaling pathway (GO:0009755);	108	gene-LOC122091059;gene-LOC122090012;gene-LOC122079341;gene-LOC122080217;gene-LOC122083819;gene-LOC122077986;gene-LOC122064975;gene-LOC122094791;gene-LOC122065178;gene-LOC122076326;gene-LOC122066641;gene-LOC122075511;gene-LOC122072267;Macadamia_integrifolia_newGene_2138;gene-LOC122057095;gene-LOC122083574;gene-LOC122088330;gene-LOC122057751;gene-LOC122093676;gene-LOC122057716;gene-LOC122074346;gen…
Biological Process: host programmed cell death induced by symbiont (GO:0034050);	39	gene-LOC122074279;gene-LOC122086781;gene-LOC122081691;gene-LOC122072852;gene-LOC122080267;gene-LOC122076299;gene-LOC122081689;gene-LOC122079402;gene-LOC122074288;gene-LOC122059923;gene-LOC122073242;gene-LOC122080340;gene-LOC122093116;gene-LOC122092740;gene-LOC122069688;gene-LOC122057594;gene-LOC122071434;gene-LOC122077296;gene-LOC122059765;gene-LOC122089625;gene-LOC122057919;gene-LOC122066136;gen…
Biological Process: hydrogen ion export across plasma membrane (GO:0120029);	7	gene-LOC122083451;gene-LOC122091092;gene-LOC122071628;gene-LOC122062861;gene-LOC122076462;gene-LOC122068489;gene-LOC122060696
Biological Process: hydrogen ion transmembrane transport (GO:1902600);	9	gene-LOC122068489;gene-LOC122084820;gene-LOC122091944;gene-LOC122071383;gene-LOC122070799;gene-LOC122073968;Macadamia_integrifolia_newGene_6498;Macadamia_integrifolia_newGene_6494;gene-LOC122070997
Biological Process: hydrogen peroxide catabolic process (GO:0042744);	94	gene-LOC122073500;gene-LOC122092103;gene-LOC122061299;gene-LOC122075537;gene-LOC122067587;gene-LOC122082623;gene-LOC122072725;gene-LOC122060699;gene-LOC122088272;gene-LOC122092439;gene-LOC122071709;gene-LOC122069774;gene-LOC122073130;gene-LOC122064990;gene-LOC122070188;gene-LOC122060700;gene-LOC122064834;gene-LOC122094208;gene-LOC122092042;gene-LOC122089891;gene-LOC122067841;gene-LOC122087889;gen…
Biological Process: hydrogen peroxide metabolic process (GO:0042743);	1	gene-LOC122069365
Biological Process: hydrogen sulfide biosynthetic process (GO:0070814);	2	gene-LOC122062039;gene-LOC122074533
Biological Process: hydrotropism (GO:0010274);	14	gene-LOC122083646;gene-LOC122089545;gene-LOC122074797;gene-LOC122062744;gene-LOC122072932;gene-LOC122073546;gene-LOC122074352;gene-LOC122074785;Macadamia_integrifolia_newGene_7123;gene-LOC122056987;gene-LOC122061265;gene-LOC122076276;gene-LOC122087936;gene-LOC122079945
Biological Process: hyperosmotic response (GO:0006972);	6	gene-LOC122089981;gene-LOC122088095;gene-LOC122058298;gene-LOC122077460;Macadamia_integrifolia_newGene_3864;gene-LOC122089064
Biological Process: hyperosmotic salinity response (GO:0042538);	6	gene-LOC122088095;gene-LOC122077460;gene-LOC122058298;gene-LOC122089064;Macadamia_integrifolia_newGene_3864;gene-LOC122089981
Biological Process: hypotonic salinity response (GO:0042539);	1	gene-LOC122082465
Biological Process: imaginal disc development (GO:0007444);	8	gene-LOC122068847;gene-LOC122074143;gene-LOC122094177;gene-LOC122067853;gene-LOC122060047;gene-LOC122086320;gene-LOC122087428;gene-LOC122061005
Biological Process: imaginal disc morphogenesis (GO:0007560);	8	gene-LOC122086320;gene-LOC122087428;gene-LOC122061005;gene-LOC122074143;gene-LOC122094177;gene-LOC122060047;gene-LOC122067853;gene-LOC122068847
Biological Process: imaginal disc-derived appendage development (GO:0048737);	8	gene-LOC122068847;gene-LOC122061005;gene-LOC122086320;gene-LOC122087428;gene-LOC122067853;gene-LOC122060047;gene-LOC122074143;gene-LOC122094177
Biological Process: imaginal disc-derived appendage morphogenesis (GO:0035114);	8	gene-LOC122068847;gene-LOC122086320;gene-LOC122087428;gene-LOC122061005;gene-LOC122074143;gene-LOC122094177;gene-LOC122067853;gene-LOC122060047
Biological Process: imaginal disc-derived wing hair organization (GO:0035317);	4	gene-LOC122074143;gene-LOC122068847;gene-LOC122061005;gene-LOC122086320
Biological Process: imaginal disc-derived wing morphogenesis (GO:0007476);	8	gene-LOC122068847;gene-LOC122087428;gene-LOC122086320;gene-LOC122061005;gene-LOC122094177;gene-LOC122074143;gene-LOC122060047;gene-LOC122067853
Biological Process: immune effector process (GO:0002252);	26	gene-LOC122076299;gene-LOC122080267;gene-LOC122079402;gene-LOC122077297;gene-LOC122077209;gene-LOC122071434;gene-LOC122092385;gene-LOC122089029;gene-LOC122078192;gene-LOC122087072;gene-LOC122067819;gene-LOC122089625;gene-LOC122075977;Macadamia_integrifolia_newGene_2138;gene-LOC122085926;gene-LOC122060635;gene-LOC122091059;gene-LOC122074270;gene-LOC122076650;gene-LOC122077087;gene-LOC122068207;gen…
Biological Process: immune response (GO:0006955);	99	gene-LOC122074773;gene-LOC122067604;gene-LOC122062364;gene-LOC122085926;Macadamia_integrifolia_newGene_6533;gene-LOC122060635;gene-LOC122069854;gene-LOC122068866;gene-LOC122061996;gene-LOC122057809;gene-LOC122081183;gene-LOC122092329;gene-LOC122063694;gene-LOC122071082;gene-LOC122060406;gene-LOC122065127;gene-LOC122077297;gene-LOC122079761;gene-LOC122062367;gene-LOC122065675;gene-LOC122092385;gen…
Biological Process: immune response-activating cell surface receptor signaling pathway (GO:0002429);	1	gene-LOC122069070
Biological Process: immune response-activating signal transduction (GO:0002757);	1	gene-LOC122069070
Biological Process: immune response-regulating cell surface receptor signaling pathway (GO:0002768);	1	gene-LOC122069070
Biological Process: immune response-regulating signaling pathway (GO:0002764);	1	gene-LOC122069070
Biological Process: immune system development (GO:0002520);	5	gene-LOC122078192;gene-LOC122063694;gene-LOC122074778;gene-LOC122065127;gene-LOC122075977
Biological Process: immune system process (GO:0002376);	108	gene-LOC122062369;gene-LOC122062367;gene-LOC122065675;gene-LOC122092385;gene-LOC122077297;gene-LOC122079761;gene-LOC122063694;gene-LOC122065127;gene-LOC122071082;gene-LOC122060406;gene-LOC122057809;gene-LOC122061996;gene-LOC122092329;gene-LOC122081183;gene-LOC122060635;gene-LOC122068866;gene-LOC122068207;gene-LOC122069854;Macadamia_integrifolia_newGene_6533;gene-LOC122085926;gene-LOC122062364;gen…
Biological Process: immunoglobulin mediated immune response (GO:0016064);	2	gene-LOC122078192;gene-LOC122075977
Biological Process: immunoglobulin production (GO:0002377);	2	gene-LOC122075977;gene-LOC122078192
Biological Process: immunoglobulin production involved in immunoglobulin mediated immune response (GO:0002381);	2	gene-LOC122075977;gene-LOC122078192
Biological Process: import into cell (GO:0098657);	17	Macadamia_integrifolia_newGene_2294;gene-LOC122077297;gene-LOC122090482;gene-LOC122060744;gene-LOC122077209;gene-LOC122084597;gene-LOC122079778;gene-LOC122083397;gene-LOC122072610;gene-LOC122078032;gene-LOC122083690;gene-LOC122057037;gene-LOC122067246;Macadamia_integrifolia_newGene_6533;gene-LOC122065382;gene-LOC122073725;gene-LOC122058382
Biological Process: in utero embryonic development (GO:0001701);	1	gene-LOC122057773
Biological Process: inactivation of MAPK activity (GO:0000188);	1	gene-LOC122069791
Biological Process: indeterminate inflorescence morphogenesis (GO:0048283);	1	gene-LOC122074703
Biological Process: indole phytoalexin biosynthetic process (GO:0009700);	3	Macadamia_integrifolia_newGene_3864;gene-LOC122070057;gene-LOC122061227
Biological Process: indole phytoalexin metabolic process (GO:0046217);	3	Macadamia_integrifolia_newGene_3864;gene-LOC122070057;gene-LOC122061227
Biological Process: indole-containing compound biosynthetic process (GO:0042435);	10	gene-LOC122061227;Macadamia_integrifolia_newGene_3864;gene-LOC122091324;gene-LOC122070057;gene-LOC122091323;gene-LOC122092075;gene-LOC122086214;gene-LOC122084796;gene-LOC122068640;gene-LOC122091321
Biological Process: indole-containing compound metabolic process (GO:0042430);	10	Macadamia_integrifolia_newGene_3864;gene-LOC122061227;gene-LOC122086214;gene-LOC122068640;gene-LOC122091321;gene-LOC122084796;gene-LOC122091324;gene-LOC122070057;gene-LOC122091323;gene-LOC122092075
Biological Process: indoleacetic acid biosynthetic process (GO:0009684);	5	gene-LOC122091324;gene-LOC122091323;gene-LOC122092075;gene-LOC122091321;gene-LOC122068640
Biological Process: indoleacetic acid metabolic process (GO:0009683);	5	gene-LOC122091324;gene-LOC122092075;gene-LOC122091323;gene-LOC122091321;gene-LOC122068640
Biological Process: induced systemic resistance (GO:0009682);	7	gene-LOC122091059;gene-LOC122076119;Macadamia_integrifolia_newGene_2138;gene-LOC122089029;gene-LOC122089030;gene-LOC122077237;gene-LOC122085926
Biological Process: induced systemic resistance, jasmonic acid mediated signaling pathway (GO:0009864);	5	gene-LOC122091059;gene-LOC122089030;gene-LOC122085926;Macadamia_integrifolia_newGene_2138;gene-LOC122089029
Biological Process: induction of programmed cell death (GO:0012502);	1	gene-LOC122081183
Biological Process: inflorescence development (GO:0010229);	3	gene-LOC122074703;gene-LOC122091200;gene-LOC122080884
Biological Process: inflorescence morphogenesis (GO:0048281);	1	gene-LOC122074703
Biological Process: innate immune response (GO:0045087);	93	gene-LOC122079761;gene-LOC122071082;gene-LOC122060406;gene-LOC122065127;gene-LOC122063694;gene-LOC122062369;gene-LOC122092385;gene-LOC122065675;gene-LOC122062367;gene-LOC122062364;gene-LOC122085926;gene-LOC122067604;gene-LOC122074773;gene-LOC122081183;gene-LOC122092329;gene-LOC122061996;gene-LOC122057809;gene-LOC122068866;gene-LOC122069854;gene-LOC122081691;gene-LOC122086781;gene-LOC122079762;gen…
Biological Process: innate immune response-activating signal transduction (GO:0002758);	1	gene-LOC122060802
Biological Process: inner dynein arm assembly (GO:0036159);	3	gene-LOC122073640;gene-LOC122073639;gene-LOC122071871
Biological Process: inorganic anion transport (GO:0015698);	9	Macadamia_integrifolia_newGene_3578;gene-LOC122069288;gene-LOC122093220;Macadamia_integrifolia_newGene_4481;gene-LOC122059906;gene-LOC122071783;gene-LOC122086107;Macadamia_integrifolia_newGene_7158;gene-LOC122058906
Biological Process: inorganic cation transmembrane transport (GO:0098662);	13	Macadamia_integrifolia_newGene_6494;Macadamia_integrifolia_newGene_6498;gene-LOC122070799;gene-LOC122084864;gene-LOC122086799;gene-LOC122062987;gene-LOC122086798;Macadamia_integrifolia_newGene_7837;gene-LOC122084820;gene-LOC122086380;gene-LOC122062623;gene-LOC122068489;Macadamia_integrifolia_newGene_6073
Biological Process: inorganic ion homeostasis (GO:0098771);	25	gene-LOC122071783;gene-LOC122083117;Macadamia_integrifolia_newGene_2411;gene-LOC122059970;gene-LOC122077485;gene-LOC122086380;gene-LOC122068489;gene-LOC122074775;gene-LOC122068019;gene-LOC122083186;gene-LOC122074302;gene-LOC122088439;gene-LOC122071094;gene-LOC122071581;gene-LOC122069693;gene-LOC122089038;gene-LOC122060893;gene-LOC122089036;gene-LOC122061112;gene-LOC122094723;gene-LOC122067936;gen…
Biological Process: inorganic ion transmembrane transport (GO:0098660);	14	gene-LOC122062987;gene-LOC122086799;gene-LOC122084864;gene-LOC122070799;Macadamia_integrifolia_newGene_6494;Macadamia_integrifolia_newGene_6498;Macadamia_integrifolia_newGene_7158;Macadamia_integrifolia_newGene_6073;gene-LOC122068489;gene-LOC122086380;gene-LOC122062623;gene-LOC122084820;Macadamia_integrifolia_newGene_7837;gene-LOC122086798
Biological Process: inosine catabolic process (GO:0006148);	1	gene-LOC122091032
Biological Process: inosine metabolic process (GO:0046102);	1	gene-LOC122091032
Biological Process: inositol biosynthetic process (GO:0006021);	5	gene-LOC122093141;gene-LOC122094316;gene-LOC122073833;gene-LOC122072820;gene-LOC122093842
Biological Process: inositol catabolic process (GO:0019310);	2	gene-LOC122089622;gene-LOC122063701
Biological Process: inositol lipid-mediated signaling (GO:0048017);	2	gene-LOC122093373;gene-LOC122061533
Biological Process: inositol phosphate biosynthetic process (GO:0032958);	3	gene-LOC122071037;gene-LOC122057225;gene-LOC122086543
Biological Process: inositol phosphate dephosphorylation (GO:0046855);	10	gene-LOC122091979;gene-LOC122072593;gene-LOC122062507;gene-LOC122093141;gene-LOC122059786;Macadamia_integrifolia_newGene_2642;gene-LOC122093842;gene-LOC122072599;gene-LOC122068183;gene-LOC122070021
Biological Process: inositol phosphate metabolic process (GO:0043647);	2	gene-LOC122057225;gene-LOC122086543
Biological Process: inositol trisphosphate metabolic process (GO:0032957);	6	gene-LOC122084598;gene-LOC122081777;gene-LOC122070684;gene-LOC122085004;gene-LOC122059111;gene-LOC122089168
Biological Process: instar larval development (GO:0002168);	4	gene-LOC122074143;gene-LOC122068847;gene-LOC122086320;gene-LOC122061005
Biological Process: instar larval or pupal development (GO:0002165);	8	gene-LOC122068847;gene-LOC122074143;gene-LOC122094177;gene-LOC122067853;gene-LOC122060047;gene-LOC122086320;gene-LOC122087428;gene-LOC122061005
Biological Process: instar larval or pupal morphogenesis (GO:0048707);	8	gene-LOC122068847;gene-LOC122087428;gene-LOC122086320;gene-LOC122061005;gene-LOC122094177;gene-LOC122074143;gene-LOC122067853;gene-LOC122060047
Biological Process: insulin receptor signaling pathway (GO:0008286);	2	gene-LOC122085392;gene-LOC122092300
Biological Process: inter-Golgi cisterna vesicle-mediated transport (GO:0048219);	1	gene-LOC122085121
Biological Process: interaction with host (GO:0051701);	6	gene-LOC122068207;gene-LOC122077087;gene-LOC122076650;gene-LOC122067819;gene-LOC122073199;gene-LOC122059147
Biological Process: interaction with symbiont (GO:0051702);	1	gene-LOC122080755
Biological Process: intercellular transport (GO:0010496);	2	gene-LOC122075196;gene-LOC122061639
Biological Process: interleukin-1-mediated signaling pathway (GO:0070498);	2	gene-LOC122089472;gene-LOC122066292
Biological Process: interleukin-7-mediated signaling pathway (GO:0038111);	2	gene-LOC122085392;gene-LOC122092300
Biological Process: intermembrane lipid transfer (GO:0120009);	2	gene-LOC122075118;gene-LOC122080993
Biological Process: intermembrane phospholipid transfer (GO:0120010);	2	gene-LOC122075118;gene-LOC122080993
Biological Process: internal peptidyl-lysine acetylation (GO:0018393);	9	gene-LOC122073613;gene-LOC122086928;gene-LOC122069070;gene-LOC122089239;gene-LOC122057575;Macadamia_integrifolia_newGene_3620;gene-LOC122059949;gene-LOC122058448;gene-LOC122071109
Biological Process: internal protein amino acid acetylation (GO:0006475);	9	gene-LOC122069070;gene-LOC122089239;gene-LOC122086928;gene-LOC122073613;gene-LOC122058448;gene-LOC122071109;gene-LOC122059949;Macadamia_integrifolia_newGene_3620;gene-LOC122057575
Biological Process: interphase microtubule nucleation by interphase microtubule organizing center (GO:0051415);	1	gene-LOC122092817
Biological Process: interspecies interaction between organisms (GO:0044419);	12	gene-LOC122073199;gene-LOC122067819;gene-LOC122066261;gene-LOC122059147;gene-LOC122076650;gene-LOC122060045;gene-LOC122065804;gene-LOC122077087;gene-LOC122068207;gene-LOC122080755;gene-LOC122083833;gene-LOC122073215
Biological Process: interstrand cross-link repair (GO:0036297);	6	gene-LOC122065676;gene-LOC122078676;gene-LOC122071660;gene-LOC122074469;gene-LOC122057878;gene-LOC122074819
Biological Process: intra-Golgi vesicle-mediated transport (GO:0006891);	14	gene-LOC122059648;gene-LOC122084201;gene-LOC122082548;gene-LOC122085121;gene-LOC122072793;gene-LOC122079333;gene-LOC122076872;gene-LOC122089600;gene-LOC122093196;gene-LOC122088863;gene-LOC122077093;Macadamia_integrifolia_newGene_3453;gene-LOC122094107;gene-LOC122069131
Biological Process: intracellular cholesterol transport (GO:0032367);	2	gene-LOC122079146;gene-LOC122078319
Biological Process: intracellular distribution of mitochondria (GO:0048312);	1	gene-LOC122086758
Biological Process: intracellular lipid transport (GO:0032365);	1	gene-LOC122058170
Biological Process: intracellular pH reduction (GO:0051452);	2	gene-LOC122068489;gene-LOC122060893
Biological Process: intracellular protein transmembrane transport (GO:0065002);	15	gene-LOC122072074;gene-LOC122077419;gene-LOC122076366;gene-LOC122089022;gene-LOC122081434;gene-LOC122087157;gene-LOC122071908;gene-LOC122083410;gene-LOC122086204;gene-LOC122087344;gene-LOC122059534;gene-LOC122081881;gene-LOC122084582;gene-LOC122091934;gene-LOC122091306
Biological Process: intracellular protein transport (GO:0006886);	241	gene-LOC122057957;Macadamia_integrifolia_newGene_6764;gene-LOC122058475;gene-LOC122077093;gene-LOC122079545;gene-LOC122065272;gene-LOC122057346;gene-LOC122079273;gene-LOC122088126;gene-LOC122078001;gene-LOC122089306;gene-LOC122088769;gene-LOC122073725;gene-LOC122081873;gene-LOC122063116;gene-LOC122078739;gene-LOC122083410;gene-LOC122070302;gene-LOC122065457;gene-LOC122088326;gene-LOC122090818;gen…
Biological Process: intracellular receptor signaling pathway (GO:0030522);	8	gene-LOC122088330;gene-LOC122089438;gene-LOC122064382;gene-LOC122076762;gene-LOC122076326;Macadamia_integrifolia_newGene_1217;gene-LOC122089439;gene-LOC122088329
Biological Process: intracellular sequestering of iron ion (GO:0006880);	4	gene-LOC122061791;gene-LOC122085869;gene-LOC122086380;gene-LOC122070619
Biological Process: intracellular signal transduction (GO:0035556);	48	gene-LOC122091103;gene-LOC122069283;gene-LOC122090765;gene-LOC122069070;gene-LOC122092802;gene-LOC122060927;gene-LOC122065127;gene-LOC122062837;gene-LOC122063694;gene-LOC122059520;gene-LOC122067989;gene-LOC122067503;gene-LOC122090521;gene-LOC122076460;Macadamia_integrifolia_newGene_4883;gene-LOC122071842;gene-LOC122065040;gene-LOC122089472;Macadamia_integrifolia_newGene_5253;gene-LOC122086268;gen…
Biological Process: intracellular steroid hormone receptor signaling pathway (GO:0030518);	1	gene-LOC122064382
Biological Process: intracellular sterol transport (GO:0032366);	3	gene-LOC122091329;gene-LOC122085850;gene-LOC122058307
Biological Process: intracellular transport (GO:0046907);	89	gene-LOC122071094;gene-LOC122085392;gene-LOC122089022;gene-LOC122057073;gene-LOC122080742;gene-LOC122081712;gene-LOC122076770;gene-LOC122076624;gene-LOC122060518;gene-LOC122091306;gene-LOC122067340;gene-LOC122068228;gene-LOC122092300;gene-LOC122083473;gene-LOC122063266;gene-LOC122073910;gene-LOC122079456;gene-LOC122067158;gene-LOC122060152;gene-LOC122081881;gene-LOC122077297;gene-LOC122072074;gen…
Biological Process: intraspecies interaction between organisms (GO:0051703);	11	gene-LOC122059248;gene-LOC122063936;gene-LOC122084026;gene-LOC122058032;gene-LOC122070154;gene-LOC122089791;gene-LOC122086349;gene-LOC122067246;gene-LOC122077142;gene-LOC122083835;gene-LOC122081469
Biological Process: intrinsic apoptotic signaling pathway (GO:0097193);	4	gene-LOC122089239;gene-LOC122091103;gene-LOC122069070;gene-LOC122073613
Biological Process: intrinsic apoptotic signaling pathway by p53 class mediator (GO:0072332);	3	gene-LOC122073613;gene-LOC122089239;gene-LOC122069070
Biological Process: intrinsic apoptotic signaling pathway in response to DNA damage (GO:0008630);	4	gene-LOC122089239;gene-LOC122091103;gene-LOC122069070;gene-LOC122073613
Biological Process: intrinsic apoptotic signaling pathway in response to DNA damage by p53 class mediator (GO:0042771);	3	gene-LOC122073613;gene-LOC122089239;gene-LOC122069070
Biological Process: intrinsic apoptotic signaling pathway in response to endoplasmic reticulum stress (GO:0070059);	3	gene-LOC122073613;gene-LOC122069070;gene-LOC122089239
Biological Process: invasive filamentous growth (GO:0036267);	1	gene-LOC122071581
Biological Process: invasive growth in response to glucose limitation (GO:0001403);	1	gene-LOC122071581
Biological Process: ion homeostasis (GO:0050801);	29	gene-LOC122083186;gene-LOC122068019;gene-LOC122074302;gene-LOC122088439;gene-LOC122071094;gene-LOC122088618;gene-LOC122071581;gene-LOC122069693;gene-LOC122071783;Macadamia_integrifolia_newGene_2411;gene-LOC122087077;gene-LOC122083117;gene-LOC122077485;gene-LOC122059970;gene-LOC122063196;gene-LOC122086380;gene-LOC122068489;gene-LOC122074775;gene-LOC122094293;gene-LOC122067936;gene-LOC122078369;gen…
Biological Process: ion transmembrane transport (GO:0034220);	23	gene-LOC122070799;gene-LOC122087157;gene-LOC122084864;Macadamia_integrifolia_newGene_6494;Macadamia_integrifolia_newGene_7158;Macadamia_integrifolia_newGene_6498;Macadamia_integrifolia_newGene_6073;gene-LOC122084820;gene-LOC122069323;gene-LOC122088188;gene-LOC122062987;gene-LOC122088684;gene-LOC122086799;gene-LOC122071034;gene-LOC122086204;gene-LOC122078200;gene-LOC122068489;gene-LOC122062623;gen…
Biological Process: ion transport (GO:0006811);	67	gene-LOC122084430;gene-LOC122086799;gene-LOC122083186;Macadamia_integrifolia_newGene_3578;gene-LOC122062623;gene-LOC122086204;gene-LOC122062716;gene-LOC122071783;gene-LOC122075118;gene-LOC122077485;Macadamia_integrifolia_newGene_7837;gene-LOC122091709;gene-LOC122089628;gene-LOC122058906;gene-LOC122094293;gene-LOC122087720;gene-LOC122089203;gene-LOC122067974;Macadamia_integrifolia_newGene_6073;gen…
Biological Process: iron ion homeostasis (GO:0055072);	13	gene-LOC122058402;gene-LOC122089038;gene-LOC122072731;gene-LOC122057414;gene-LOC122086380;gene-LOC122086316;gene-LOC122089036;gene-LOC122077387;gene-LOC122067521;gene-LOC122057496;gene-LOC122088439;gene-LOC122085893;gene-LOC122069693
Biological Process: iron ion transmembrane transport (GO:0034755);	1	gene-LOC122086380
Biological Process: iron ion transport (GO:0006826);	10	gene-LOC122067521;gene-LOC122060918;gene-LOC122086380;gene-LOC122086316;gene-LOC122072731;gene-LOC122057414;gene-LOC122085869;gene-LOC122058402;gene-LOC122085893;gene-LOC122057496
Biological Process: iron-sulfur cluster assembly (GO:0016226);	21	gene-LOC122092333;gene-LOC122082118;gene-LOC122072266;Macadamia_integrifolia_newGene_6010;gene-LOC122075944;gene-LOC122081001;gene-LOC122072652;gene-LOC122075553;gene-LOC122063274;gene-LOC122076542;gene-LOC122094228;gene-LOC122083477;gene-LOC122083578;gene-LOC122094385;Macadamia_integrifolia_newGene_2876;gene-LOC122078740;gene-LOC122087547;gene-LOC122074286;gene-LOC122094245;gene-LOC122078753;gen…
Biological Process: isocitrate metabolic process (GO:0006102);	3	Macadamia_integrifolia_newGene_7007;gene-LOC122089123;gene-LOC122080027
Biological Process: isoleucine biosynthetic process (GO:0009097);	8	gene-LOC122058669;gene-LOC122094170;gene-LOC122058263;gene-LOC122077062;gene-LOC122058420;gene-LOC122079464;gene-LOC122078422;gene-LOC122069232
Biological Process: isoleucyl-tRNA aminoacylation (GO:0006428);	4	gene-LOC122063601;gene-LOC122092313;gene-LOC122069530;gene-LOC122084832
Biological Process: isopentenyl diphosphate biosynthetic process, methylerythritol 4-phosphate pathway (GO:0019288);	2	gene-LOC122059945;gene-LOC122083396
Biological Process: isopentenyl diphosphate biosynthetic process, methylerythritol 4-phosphate pathway involved in terpenoid biosynthetic process (GO:0051484);	1	Macadamia_integrifolia_newGene_6994
Biological Process: isopentenyl diphosphate biosynthetic process, mevalonate pathway (GO:0019287);	2	gene-LOC122085533;gene-LOC122081717
Biological Process: isoprenoid biosynthetic process (GO:0008299);	27	gene-LOC122092863;gene-LOC122059732;gene-LOC122076998;gene-LOC122062718;gene-LOC122077195;gene-LOC122077069;gene-LOC122064197;gene-LOC122072814;gene-LOC122071674;gene-LOC122081878;gene-LOC122084512;gene-LOC122094335;Macadamia_integrifolia_newGene_115;gene-LOC122077507;gene-LOC122073999;gene-LOC122083058;gene-LOC122058829;gene-LOC122074500;gene-LOC122059093;gene-LOC122088360;gene-LOC122083698;gene…
Biological Process: isoprenoid catabolic process (GO:0008300);	4	gene-LOC122079535;gene-LOC122094830;gene-LOC122076242;gene-LOC122079528
Biological Process: isoprenoid metabolic process (GO:0006720);	15	gene-LOC122082749;gene-LOC122076242;gene-LOC122057762;gene-LOC122064197;gene-LOC122072814;gene-LOC122088360;gene-LOC122083698;gene-LOC122090603;gene-LOC122094830;gene-LOC122079528;gene-LOC122062718;gene-LOC122094081;gene-LOC122079535;gene-LOC122088987;gene-LOC122092863
Biological Process: isotype switching (GO:0045190);	2	gene-LOC122075977;gene-LOC122078192
Biological Process: jasmonic acid and ethylene-dependent systemic resistance (GO:0009861);	2	gene-LOC122086160;gene-LOC122071082
Biological Process: jasmonic acid biosynthetic process (GO:0009695);	4	gene-LOC122075712;gene-LOC122078647;Macadamia_integrifolia_newGene_1358;gene-LOC122075946
Biological Process: jasmonic acid mediated signaling pathway (GO:0009867);	36	gene-LOC122077237;gene-LOC122072098;gene-LOC122087062;gene-LOC122065261;gene-LOC122070741;gene-LOC122081009;gene-LOC122076119;gene-LOC122089030;gene-LOC122080665;gene-LOC122072317;gene-LOC122065975;gene-LOC122091794;gene-LOC122076493;gene-LOC122093763;gene-LOC122081331;gene-LOC122065976;gene-LOC122083984;gene-LOC122057095;Macadamia_integrifolia_newGene_2138;gene-LOC122064595;gene-LOC122085926;gen…
Biological Process: jasmonic acid metabolic process (GO:0009694);	3	gene-LOC122073755;Macadamia_integrifolia_newGene_1358;gene-LOC122067342
Biological Process: karyogamy (GO:0000741);	7	gene-LOC122061738;gene-LOC122093657;gene-LOC122082593;gene-LOC122078646;gene-LOC122079282;Macadamia_integrifolia_newGene_6615;gene-LOC122067849
Biological Process: karyosome formation (GO:0030717);	1	gene-LOC122068661
Biological Process: ketone biosynthetic process (GO:0042181);	4	gene-LOC122073518;gene-LOC122057766;gene-LOC122089798;gene-LOC122074804
Biological Process: ketone body biosynthetic process (GO:0046951);	2	gene-LOC122070243;gene-LOC122057060
Biological Process: kidney development (GO:0001822);	8	gene-LOC122061886;gene-LOC122078383;gene-LOC122083764;gene-LOC122081192;gene-LOC122073613;gene-LOC122089239;gene-LOC122069070;gene-LOC122077252
Biological Process: kidney morphogenesis (GO:0060993);	5	gene-LOC122083764;gene-LOC122078383;gene-LOC122061886;gene-LOC122077252;gene-LOC122081192
Biological Process: kinetochore assembly (GO:0051382);	4	gene-LOC122079556;gene-LOC122076845;Macadamia_integrifolia_newGene_12;gene-LOC122063437
Biological Process: lactate catabolic process (GO:1903457);	1	gene-LOC122062550
Biological Process: lactate oxidation (GO:0019516);	1	gene-LOC122070912
Biological Process: lactone biosynthetic process (GO:1901336);	3	gene-LOC122083448;gene-LOC122072814;gene-LOC122083698
Biological Process: lactone metabolic process (GO:1901334);	3	gene-LOC122083448;gene-LOC122083698;gene-LOC122072814
Biological Process: larval development (GO:0002164);	4	gene-LOC122061005;gene-LOC122086320;gene-LOC122068847;gene-LOC122074143
Biological Process: late endosome to vacuole transport (GO:0045324);	3	gene-LOC122073725;gene-LOC122077297;gene-LOC122077209
Biological Process: late endosome to vacuole transport via multivesicular body sorting pathway (GO:0032511);	4	gene-LOC122093256;gene-LOC122057312;gene-LOC122073725;gene-LOC122092842
Biological Process: lateral root development (GO:0048527);	27	gene-LOC122090020;gene-LOC122088021;gene-LOC122091289;gene-LOC122079362;gene-LOC122076937;gene-LOC122087408;gene-LOC122069020;gene-LOC122090525;Macadamia_integrifolia_newGene_32;gene-LOC122081128;gene-LOC122059904;gene-LOC122069516;gene-LOC122083612;gene-LOC122088390;gene-LOC122086641;gene-LOC122063260;gene-LOC122082633;gene-LOC122083668;gene-LOC122072968;gene-LOC122072944;gene-LOC122069392;gene-…
Biological Process: lateral root formation (GO:0010311);	16	gene-LOC122093839;gene-LOC122079492;gene-LOC122070799;gene-LOC122058161;gene-LOC122073976;gene-LOC122072944;gene-LOC122072968;gene-LOC122082633;gene-LOC122088390;gene-LOC122063260;gene-LOC122086641;gene-LOC122059904;gene-LOC122090525;gene-LOC122069020;gene-LOC122091289;gene-LOC122088021
Biological Process: lateral root morphogenesis (GO:0010102);	18	gene-LOC122069020;gene-LOC122087408;gene-LOC122090525;gene-LOC122059904;gene-LOC122069516;gene-LOC122088021;gene-LOC122091289;gene-LOC122072968;gene-LOC122072944;gene-LOC122073976;gene-LOC122073594;gene-LOC122058161;gene-LOC122070799;gene-LOC122093839;gene-LOC122086641;gene-LOC122063260;gene-LOC122088390;gene-LOC122082633
Biological Process: leaf abscission (GO:0060866);	1	Macadamia_integrifolia_newGene_2314
Biological Process: leaf development (GO:0048366);	66	gene-LOC122075287;gene-LOC122086109;gene-LOC122091059;gene-LOC122075214;gene-LOC122091042;Macadamia_integrifolia_newGene_6160;Macadamia_integrifolia_newGene_2138;gene-LOC122081310;gene-LOC122060644;gene-LOC122078110;gene-LOC122061420;gene-LOC122059564;gene-LOC122078219;gene-LOC122073025;gene-LOC122083599;gene-LOC122071252;gene-LOC122076443;gene-LOC122086181;Macadamia_integrifolia_newGene_2294;gen…
Biological Process: leaf formation (GO:0010338);	1	gene-LOC122058067
Biological Process: leaf morphogenesis (GO:0009965);	20	gene-LOC122083898;gene-LOC122076346;gene-LOC122080343;gene-LOC122087288;gene-LOC122083599;gene-LOC122071252;Macadamia_integrifolia_newGene_2294;gene-LOC122079323;gene-LOC122093290;gene-LOC122085926;Macadamia_integrifolia_newGene_2138;gene-LOC122091469;gene-LOC122085127;gene-LOC122058943;gene-LOC122073025;gene-LOC122089019;gene-LOC122075287;gene-LOC122072269;gene-LOC122091059;gene-LOC122073148
Biological Process: leaf pavement cell development (GO:0090436);	2	Macadamia_integrifolia_newGene_4003;Macadamia_integrifolia_newGene_4479
Biological Process: leaf senescence (GO:0010150);	23	gene-LOC122065413;gene-LOC122076443;gene-LOC122064149;gene-LOC122086181;gene-LOC122091032;gene-LOC122060053;gene-LOC122069769;gene-LOC122077381;gene-LOC122070790;gene-LOC122090481;Macadamia_integrifolia_newGene_3864;gene-LOC122084492;gene-LOC122086109;gene-LOC122078110;gene-LOC122061420;gene-LOC122060644;gene-LOC122091042;gene-LOC122079709;gene-LOC122078219;gene-LOC122091992;gene-LOC122081220;gen…
Biological Process: leaf vascular tissue pattern formation (GO:0010305);	11	gene-LOC122059904;gene-LOC122073105;gene-LOC122058943;gene-LOC122058184;gene-LOC122091469;gene-LOC122087257;gene-LOC122079323;gene-LOC122060010;gene-LOC122072269;gene-LOC122070216;gene-LOC122075287
Biological Process: learning (GO:0007612);	2	Macadamia_integrifolia_newGene_2295;gene-LOC122072228
Biological Process: learning or memory (GO:0007611);	12	gene-LOC122074143;gene-LOC122082216;Macadamia_integrifolia_newGene_2295;gene-LOC122094177;gene-LOC122072228;gene-LOC122060047;gene-LOC122067853;gene-LOC122086320;gene-LOC122087428;gene-LOC122061005;gene-LOC122068847;gene-LOC122064205
Biological Process: left/right pattern formation (GO:0060972);	3	gene-LOC122071871;gene-LOC122073639;gene-LOC122073640
Biological Process: leucine biosynthetic process (GO:0009098);	5	gene-LOC122068882;gene-LOC122063201;gene-LOC122082591;gene-LOC122091465;gene-LOC122079604
Biological Process: leucyl-tRNA aminoacylation (GO:0006429);	2	gene-LOC122059541;gene-LOC122093821
Biological Process: leukocyte activation (GO:0045321);	8	gene-LOC122078192;gene-LOC122060635;gene-LOC122077297;gene-LOC122069070;gene-LOC122077209;gene-LOC122063694;gene-LOC122065127;gene-LOC122075977
Biological Process: leukocyte activation involved in immune response (GO:0002366);	5	gene-LOC122078192;gene-LOC122077297;gene-LOC122077209;gene-LOC122060635;gene-LOC122075977
Biological Process: leukocyte apoptotic process (GO:0071887);	2	gene-LOC122063694;gene-LOC122065127
Biological Process: leukocyte degranulation (GO:0043299);	3	gene-LOC122060635;gene-LOC122077209;gene-LOC122077297
Biological Process: leukocyte differentiation (GO:0002521);	2	gene-LOC122063694;gene-LOC122065127
Biological Process: leukocyte homeostasis (GO:0001776);	2	gene-LOC122063694;gene-LOC122065127
Biological Process: leukocyte mediated immunity (GO:0002443);	5	gene-LOC122077297;gene-LOC122078192;gene-LOC122077209;gene-LOC122060635;gene-LOC122075977
Biological Process: lignan biosynthetic process (GO:0009807);	2	Macadamia_integrifolia_newGene_4842;gene-LOC122062626
Biological Process: lignan metabolic process (GO:0009806);	2	Macadamia_integrifolia_newGene_4842;gene-LOC122062626
Biological Process: lignin biosynthetic process (GO:0009809);	4	gene-LOC122057095;gene-LOC122086214;gene-LOC122064611;gene-LOC122084796
Biological Process: lignin catabolic process (GO:0046274);	30	gene-LOC122073945;gene-LOC122090025;gene-LOC122085952;gene-LOC122071221;gene-LOC122085776;gene-LOC122088186;gene-LOC122088185;gene-LOC122088627;Macadamia_integrifolia_newGene_1447;gene-LOC122069423;gene-LOC122086318;gene-LOC122058402;gene-LOC122060018;gene-LOC122089699;gene-LOC122085893;gene-LOC122061261;gene-LOC122085845;gene-LOC122072730;gene-LOC122086316;gene-LOC122060698;gene-LOC122088626;gen…
Biological Process: lignin metabolic process (GO:0009808);	4	gene-LOC122084796;gene-LOC122086214;gene-LOC122057095;gene-LOC122061804
Biological Process: lipid A biosynthetic process (GO:0009245);	5	gene-LOC122092660;gene-LOC122092749;gene-LOC122093314;gene-LOC122059277;Macadamia_integrifolia_newGene_5470
Biological Process: lipid biosynthetic process (GO:0008610);	49	gene-LOC122086152;gene-LOC122079802;gene-LOC122092863;gene-LOC122080155;gene-LOC122087440;gene-LOC122075784;gene-LOC122062718;gene-LOC122067243;Macadamia_integrifolia_newGene_1358;gene-LOC122057402;gene-LOC122090972;gene-LOC122071858;gene-LOC122058317;gene-LOC122078828;gene-LOC122085506;gene-LOC122091955;gene-LOC122079078;gene-LOC122088835;gene-LOC122085181;gene-LOC122059443;gene-LOC122073165;gen…
Biological Process: lipid catabolic process (GO:0016042);	68	gene-LOC122082652;gene-LOC122069431;gene-LOC122092063;gene-LOC122056979;gene-LOC122092385;gene-LOC122074815;gene-LOC122059481;gene-LOC122079226;Macadamia_integrifolia_newGene_4171;Macadamia_integrifolia_newGene_7450;gene-LOC122091688;gene-LOC122061533;gene-LOC122084063;gene-LOC122093373;gene-LOC122057262;gene-LOC122078271;gene-LOC122078356;gene-LOC122085456;gene-LOC122078134;gene-LOC122061710;gen…
Biological Process: lipid glycosylation (GO:0030259);	5	gene-LOC122065367;gene-LOC122061822;gene-LOC122059273;gene-LOC122088475;gene-LOC122084020
Biological Process: lipid homeostasis (GO:0055088);	1	gene-LOC122063196
Biological Process: lipid localization (GO:0010876);	12	gene-LOC122069751;gene-LOC122090842;gene-LOC122089434;gene-LOC122080993;gene-LOC122087720;gene-LOC122089433;gene-LOC122058170;gene-LOC122093652;gene-LOC122079149;gene-LOC122090057;gene-LOC122075118;gene-LOC122093300
Biological Process: lipid metabolic process (GO:0006629);	174	gene-LOC122082518;gene-LOC122088360;gene-LOC122074329;gene-LOC122083900;gene-LOC122083698;gene-LOC122072192;gene-LOC122068384;gene-LOC122088566;gene-LOC122059592;gene-LOC122083835;gene-LOC122076242;gene-LOC122071631;gene-LOC122079535;gene-LOC122058929;gene-LOC122091382;gene-LOC122085181;gene-LOC122059443;gene-LOC122093697;gene-LOC122071424;gene-LOC122083663;gene-LOC122057402;gene-LOC122090972;gen…
Biological Process: lipid modification (GO:0030258);	6	gene-LOC122073830;gene-LOC122085138;gene-LOC122090986;gene-LOC122088645;gene-LOC122071012;gene-LOC122077419
Biological Process: lipid oxidation (GO:0034440);	4	gene-LOC122089004;gene-LOC122088943;gene-LOC122077419;gene-LOC122073830
Biological Process: lipid particle organization (GO:0034389);	7	gene-LOC122085181;gene-LOC122083900;gene-LOC122090971;gene-LOC122091955;Macadamia_integrifolia_newGene_1154;gene-LOC122091411;gene-LOC122090972
Biological Process: lipid phosphorylation (GO:0046834);	3	gene-LOC122085138;gene-LOC122090986;gene-LOC122088645
Biological Process: lipid storage (GO:0019915);	5	gene-LOC122058786;gene-LOC122065173;gene-LOC122079149;gene-LOC122090842;gene-LOC122090139
Biological Process: lipid transport (GO:0006869);	47	gene-LOC122081938;gene-LOC122089433;gene-LOC122080993;gene-LOC122090061;gene-LOC122069734;gene-LOC122090057;gene-LOC122065926;gene-LOC122093652;gene-LOC122084427;gene-LOC122072179;gene-LOC122073271;gene-LOC122067797;gene-LOC122090719;gene-LOC122079532;gene-LOC122069751;gene-LOC122084787;gene-LOC122079228;gene-LOC122091327;gene-LOC122093300;gene-LOC122081378;gene-LOC122083923;gene-LOC122058170;gen…
Biological Process: lipoprotein biosynthetic process (GO:0042158);	4	gene-LOC122085613;gene-LOC122073082;gene-LOC122082016;gene-LOC122092071
Biological Process: lipoprotein metabolic process (GO:0042157);	4	gene-LOC122085613;gene-LOC122073082;gene-LOC122092071;gene-LOC122082016
Biological Process: liposaccharide metabolic process (GO:1903509);	8	gene-LOC122082472;gene-LOC122067243;gene-LOC122087640;gene-LOC122058228;gene-LOC122086152;gene-LOC122068998;gene-LOC122057095;gene-LOC122088566
Biological Process: liver development (GO:0001889);	8	gene-LOC122073640;gene-LOC122071871;gene-LOC122077252;gene-LOC122061886;gene-LOC122083764;gene-LOC122078383;gene-LOC122073639;gene-LOC122081192
Biological Process: localization (GO:0051179);	247	gene-LOC122073082;Macadamia_integrifolia_newGene_7158;Macadamia_integrifolia_newGene_6498;gene-LOC122065382;gene-LOC122068228;gene-LOC122075730;gene-LOC122067340;gene-LOC122087599;gene-LOC122081881;gene-LOC122079028;gene-LOC122073450;gene-LOC122079456;gene-LOC122063266;gene-LOC122076770;gene-LOC122092071;gene-LOC122089791;gene-LOC122087288;gene-LOC122057073;gene-LOC122067945;gene-LOC122061005;gen…
Biological Process: localization of cell (GO:0051674);	6	gene-LOC122058032;gene-LOC122077142;gene-LOC122081469;gene-LOC122089791;gene-LOC122084026;gene-LOC122086349
Biological Process: localization within membrane (GO:0051668);	2	gene-LOC122063694;gene-LOC122065127
Biological Process: locomotion (GO:0040011);	15	gene-LOC122068207;gene-LOC122077087;gene-LOC122084026;gene-LOC122057773;gene-LOC122057917;gene-LOC122076650;gene-LOC122058032;gene-LOC122073199;gene-LOC122067819;gene-LOC122086349;gene-LOC122070154;gene-LOC122089791;gene-LOC122081469;gene-LOC122077142;gene-LOC122075684
Biological Process: long-chain fatty acid import (GO:0044539);	1	gene-LOC122069751
Biological Process: long-chain fatty acid metabolic process (GO:0001676);	1	gene-LOC122061799
Biological Process: long-chain fatty acid transport (GO:0015909);	1	gene-LOC122069751
Biological Process: long-chain fatty-acyl-CoA metabolic process (GO:0035336);	1	gene-LOC122073178
Biological Process: long-day photoperiodism (GO:0048571);	1	gene-LOC122089734
Biological Process: long-day photoperiodism, flowering (GO:0048574);	1	gene-LOC122089734
Biological Process: long-term memory (GO:0007616);	4	gene-LOC122087428;gene-LOC122094177;gene-LOC122067853;gene-LOC122060047
Biological Process: longitudinal axis specification (GO:0009942);	1	gene-LOC122069020
Biological Process: lung development (GO:0030324);	12	gene-LOC122073639;gene-LOC122078383;gene-LOC122083764;gene-LOC122061886;gene-LOC122081192;gene-LOC122073640;gene-LOC122077923;gene-LOC122073613;gene-LOC122077252;gene-LOC122089239;gene-LOC122071871;gene-LOC122069070
Biological Process: lymphocyte activation (GO:0046649);	5	gene-LOC122078192;gene-LOC122069070;gene-LOC122063694;gene-LOC122075977;gene-LOC122065127
Biological Process: lymphocyte activation involved in immune response (GO:0002285);	2	gene-LOC122075977;gene-LOC122078192
Biological Process: lymphocyte apoptotic process (GO:0070227);	2	gene-LOC122063694;gene-LOC122065127
Biological Process: lymphocyte differentiation (GO:0030098);	2	gene-LOC122065127;gene-LOC122063694
Biological Process: lymphocyte homeostasis (GO:0002260);	2	gene-LOC122063694;gene-LOC122065127
Biological Process: lymphocyte mediated immunity (GO:0002449);	2	gene-LOC122075977;gene-LOC122078192
Biological Process: lysine biosynthetic process via diaminopimelate (GO:0009089);	15	gene-LOC122077062;gene-LOC122080393;gene-LOC122069661;gene-LOC122079537;gene-LOC122086477;gene-LOC122079496;Macadamia_integrifolia_newGene_649;gene-LOC122093689;gene-LOC122078422;gene-LOC122091515;gene-LOC122063091;gene-LOC122075119;gene-LOC122086225;gene-LOC122093733;gene-LOC122057961
Biological Process: lysosomal transport (GO:0007041);	4	gene-LOC122093300;gene-LOC122082557;gene-LOC122087257;gene-LOC122083473
Biological Process: lysosome organization (GO:0007040);	1	gene-LOC122093300
Biological Process: lysyl-tRNA aminoacylation (GO:0006430);	2	gene-LOC122075758;gene-LOC122079660
Biological Process: lytic vacuole organization (GO:0080171);	1	gene-LOC122093300
Biological Process: mRNA 3'-end processing (GO:0031124);	15	gene-LOC122070383;gene-LOC122091848;gene-LOC122069605;gene-LOC122060477;gene-LOC122093286;gene-LOC122088783;gene-LOC122069206;gene-LOC122081465;gene-LOC122084751;gene-LOC122073942;gene-LOC122060748;gene-LOC122079329;gene-LOC122081162;gene-LOC122062084;gene-LOC122081301
Biological Process: mRNA 5'-splice site recognition (GO:0000395);	3	gene-LOC122080164;gene-LOC122089988;gene-LOC122091397
Biological Process: mRNA catabolic process (GO:0006402);	19	gene-LOC122093970;gene-LOC122060553;gene-LOC122093826;gene-LOC122064956;gene-LOC122066918;gene-LOC122093014;gene-LOC122057726;gene-LOC122064079;gene-LOC122080343;gene-LOC122077577;gene-LOC122078916;gene-LOC122081754;gene-LOC122066464;gene-LOC122077982;gene-LOC122093290;gene-LOC122057995;gene-LOC122058136;gene-LOC122068159;gene-LOC122062140
Biological Process: mRNA cis splicing, via spliceosome (GO:0045292);	8	gene-LOC122091932;gene-LOC122073727;gene-LOC122075433;gene-LOC122072242;gene-LOC122076531;gene-LOC122082743;gene-LOC122080164;gene-LOC122061138
Biological Process: mRNA cleavage (GO:0006379);	12	gene-LOC122090886;gene-LOC122087261;gene-LOC122060748;gene-LOC122080259;gene-LOC122079329;gene-LOC122081162;gene-LOC122081301;gene-LOC122062084;gene-LOC122069605;gene-LOC122093569;gene-LOC122069206;gene-LOC122081465
Biological Process: mRNA cleavage involved in mRNA processing (GO:0098787);	1	gene-LOC122060748
Biological Process: mRNA export from nucleus (GO:0006406);	16	gene-LOC122093687;gene-LOC122060748;gene-LOC122058475;gene-LOC122079208;gene-LOC122067340;gene-LOC122078781;gene-LOC122075630;gene-LOC122063487;gene-LOC122065788;gene-LOC122077860;gene-LOC122079964;gene-LOC122085911;gene-LOC122057726;gene-LOC122086086;gene-LOC122093970;gene-LOC122060553
Biological Process: mRNA metabolic process (GO:0016071);	82	gene-LOC122081162;gene-LOC122094248;gene-LOC122057200;gene-LOC122073170;gene-LOC122061801;gene-LOC122077982;Macadamia_integrifolia_newGene_3255;gene-LOC122057995;gene-LOC122086043;gene-LOC122078916;gene-LOC122077577;gene-LOC122060138;gene-LOC122087597;gene-LOC122073349;gene-LOC122093970;gene-LOC122060553;gene-LOC122092612;gene-LOC122088783;gene-LOC122069213;gene-LOC122089248;gene-LOC122066918;gen…
Biological Process: mRNA methylation (GO:0080009);	2	gene-LOC122078060;gene-LOC122075420
Biological Process: mRNA modification (GO:0016556);	23	gene-LOC122075360;gene-LOC122057200;gene-LOC122070099;gene-LOC122059890;gene-LOC122088452;Macadamia_integrifolia_newGene_3255;gene-LOC122086043;gene-LOC122082550;gene-LOC122093815;gene-LOC122061339;gene-LOC122058155;gene-LOC122069429;gene-LOC122061597;gene-LOC122060138;gene-LOC122090778;gene-LOC122071130;gene-LOC122092612;gene-LOC122090809;gene-LOC122081281;gene-LOC122086243;gene-LOC122076149;gen…
Biological Process: mRNA polyadenylation (GO:0006378);	14	gene-LOC122069605;gene-LOC122088783;gene-LOC122069206;gene-LOC122087553;gene-LOC122081465;Macadamia_integrifolia_newGene_1417;gene-LOC122082347;gene-LOC122060748;gene-LOC122084437;gene-LOC122087261;gene-LOC122079329;gene-LOC122081301;gene-LOC122062084;gene-LOC122081162
Biological Process: mRNA processing (GO:0006397);	101	gene-LOC122081465;gene-LOC122093847;gene-LOC122057643;gene-LOC122077242;gene-LOC122069605;gene-LOC122058146;gene-LOC122089319;gene-LOC122064488;Macadamia_integrifolia_newGene_6322;gene-LOC122062142;gene-LOC122090892;gene-LOC122059857;gene-LOC122073439;gene-LOC122057482;gene-LOC122072996;gene-LOC122070740;gene-LOC122078018;gene-LOC122057008;gene-LOC122091765;gene-LOC122074036;gene-LOC122080164;Mac…
Biological Process: mRNA splice site selection (GO:0006376);	4	gene-LOC122065502;gene-LOC122067748;gene-LOC122080164;gene-LOC122081884
Biological Process: mRNA splicing, via spliceosome (GO:0000398);	71	gene-LOC122067916;gene-LOC122070383;gene-LOC122070987;gene-LOC122063962;gene-LOC122068884;gene-LOC122094039;gene-LOC122057715;gene-LOC122060199;gene-LOC122089837;gene-LOC122065515;gene-LOC122071506;gene-LOC122094017;gene-LOC122083700;gene-LOC122085838;gene-LOC122084939;gene-LOC122074056;gene-LOC122061150;gene-LOC122069369;gene-LOC122084691;gene-LOC122080921;Macadamia_integrifolia_newGene_3488;gen…
Biological Process: mRNA stabilization (GO:0048255);	1	gene-LOC122083989
Biological Process: mRNA transcription (GO:0009299);	7	gene-LOC122059282;gene-LOC122091233;gene-LOC122069213;gene-LOC122067356;gene-LOC122086144;gene-LOC122093607;gene-LOC122094242
Biological Process: mRNA transport (GO:0051028);	14	gene-LOC122085911;gene-LOC122057726;gene-LOC122067340;gene-LOC122076531;gene-LOC122093970;gene-LOC122060553;gene-LOC122079911;gene-LOC122086086;gene-LOC122062016;gene-LOC122060748;gene-LOC122077860;gene-LOC122089333;gene-LOC122058475;gene-LOC122063827
Biological Process: mRNA-containing ribonucleoprotein complex export from nucleus (GO:0071427);	9	gene-LOC122060553;gene-LOC122093970;gene-LOC122086086;gene-LOC122085911;gene-LOC122057726;gene-LOC122067340;gene-LOC122058475;gene-LOC122077860;gene-LOC122060748
Biological Process: macroautophagy (GO:0016236);	14	gene-LOC122082557;gene-LOC122074073;gene-LOC122084371;gene-LOC122064435;gene-LOC122083473;gene-LOC122073082;gene-LOC122092396;gene-LOC122082016;gene-LOC122092071;gene-LOC122060123;gene-LOC122073725;gene-LOC122085613;gene-LOC122067246;gene-LOC122091837
Biological Process: macromolecular complex assembly (GO:0065003);	66	gene-LOC122091964;gene-LOC122073026;gene-LOC122088068;gene-LOC122075271;gene-LOC122058060;gene-LOC122069769;gene-LOC122073518;gene-LOC122070792;gene-LOC122089591;gene-LOC122078520;gene-LOC122062589;gene-LOC122094177;gene-LOC122076783;gene-LOC122067738;gene-LOC122069751;gene-LOC122065351;gene-LOC122072923;gene-LOC122091143;Macadamia_integrifolia_newGene_3154;gene-LOC122073285;gene-LOC122086086;gen…
Biological Process: macromolecular complex disassembly (GO:0032984);	11	gene-LOC122074073;gene-LOC122083821;gene-LOC122084371;gene-LOC122085130;gene-LOC122074756;gene-LOC122075158;gene-LOC122074291;gene-LOC122073288;gene-LOC122079795;gene-LOC122078576;gene-LOC122080240
Biological Process: macromolecular complex subunit organization (GO:0043933);	87	gene-LOC122073578;gene-LOC122067853;gene-LOC122080164;gene-LOC122073640;gene-LOC122085739;gene-LOC122078192;gene-LOC122068936;gene-LOC122073639;gene-LOC122068228;gene-LOC122071871;gene-LOC122073456;Macadamia_integrifolia_newGene_6793;gene-LOC122075629;gene-LOC122060893;gene-LOC122080959;gene-LOC122057773;gene-LOC122085136;gene-LOC122060047;gene-LOC122078576;gene-LOC122064873;gene-LOC122085429;gen…
Biological Process: macromolecule biosynthetic process (GO:0009059);	101	gene-LOC122094242;gene-LOC122086839;gene-LOC122093607;gene-LOC122077859;gene-LOC122076460;gene-LOC122084104;gene-LOC122079486;gene-LOC122062863;gene-LOC122077455;gene-LOC122067356;gene-LOC122079329;gene-LOC122083548;gene-LOC122082896;gene-LOC122069751;gene-LOC122091233;gene-LOC122065162;gene-LOC122074201;gene-LOC122090108;gene-LOC122091103;gene-LOC122081405;gene-LOC122080690;gene-LOC122062084;gen…
Biological Process: macromolecule catabolic process (GO:0009057);	215	gene-LOC122075362;gene-LOC122072852;gene-LOC122076368;gene-LOC122090525;gene-LOC122069865;gene-LOC122075725;gene-LOC122076764;gene-LOC122093413;gene-LOC122061589;gene-LOC122092355;gene-LOC122067527;gene-LOC122078736;gene-LOC122077923;gene-LOC122093630;gene-LOC122069264;gene-LOC122061682;gene-LOC122063260;gene-LOC122059167;gene-LOC122083287;gene-LOC122068977;gene-LOC122071082;gene-LOC122082216;gen…
Biological Process: macromolecule deacylation (GO:0098732);	5	gene-LOC122086021;gene-LOC122069383;gene-LOC122077850;gene-LOC122083874;gene-LOC122079227
Biological Process: macromolecule glycosylation (GO:0043413);	2	gene-LOC122075182;gene-LOC122077093
Biological Process: macromolecule localization (GO:0033036);	115	gene-LOC122071908;gene-LOC122073725;gene-LOC122087428;gene-LOC122092052;gene-LOC122058475;gene-LOC122077093;gene-LOC122090986;gene-LOC122079149;gene-LOC122072084;gene-LOC122059534;gene-LOC122089433;gene-LOC122063694;gene-LOC122093970;gene-LOC122086320;gene-LOC122082016;gene-LOC122065127;gene-LOC122060553;gene-LOC122060047;gene-LOC122077297;gene-LOC122085911;gene-LOC122072074;gene-LOC122060744;gen…
Biological Process: macromolecule metabolic process (GO:0043170);	972	gene-LOC122079237;gene-LOC122090903;gene-LOC122069501;gene-LOC122086413;gene-LOC122058960;gene-LOC122086262;gene-LOC122088254;gene-LOC122078032;gene-LOC122087046;gene-LOC122076575;gene-LOC122057575;gene-LOC122082132;gene-LOC122061761;gene-LOC122089749;gene-LOC122059144;Macadamia_integrifolia_newGene_3082;gene-LOC122060631;gene-LOC122087091;gene-LOC122060506;gene-LOC122073240;gene-LOC122089674;gen…
Biological Process: macromolecule methylation (GO:0043414);	34	gene-LOC122082896;gene-LOC122082749;gene-LOC122082748;Macadamia_integrifolia_newGene_4583;gene-LOC122068069;gene-LOC122079783;gene-LOC122068669;gene-LOC122077995;gene-LOC122079300;gene-LOC122092885;gene-LOC122079376;gene-LOC122082899;gene-LOC122092066;gene-LOC122076184;gene-LOC122057762;gene-LOC122078974;gene-LOC122063545;gene-LOC122059949;gene-LOC122080700;gene-LOC122065344;gene-LOC122092065;gen…
Biological Process: macromolecule modification (GO:0043412);	676	gene-LOC122073104;gene-LOC122061088;gene-LOC122058146;gene-LOC122094745;gene-LOC122084100;gene-LOC122084614;Macadamia_integrifolia_newGene_7104;gene-LOC122073374;gene-LOC122088026;gene-LOC122075629;gene-LOC122076190;gene-LOC122073257;gene-LOC122090809;gene-LOC122066890;gene-LOC122059495;gene-LOC122076021;gene-LOC122057482;gene-LOC122075913;gene-LOC122093491;gene-LOC122076378;gene-LOC122085613;gen…
Biological Process: magnesium ion transport (GO:0015693);	1	gene-LOC122062716
Biological Process: maintenance of DNA methylation (GO:0010216);	3	gene-LOC122072003;gene-LOC122077884;gene-LOC122059147
Biological Process: maintenance of animal organ identity (GO:0048496);	5	gene-LOC122078383;gene-LOC122083764;gene-LOC122061886;gene-LOC122077252;gene-LOC122081192
Biological Process: maintenance of apical/basal cell polarity (GO:0035090);	6	gene-LOC122078147;gene-LOC122086320;gene-LOC122061005;gene-LOC122090406;gene-LOC122068847;gene-LOC122074143
Biological Process: maintenance of cell number (GO:0098727);	12	gene-LOC122079886;gene-LOC122093841;gene-LOC122059282;gene-LOC122061682;gene-LOC122059850;gene-LOC122094177;gene-LOC122061681;Macadamia_integrifolia_newGene_6160;gene-LOC122060047;gene-LOC122060021;gene-LOC122067853;gene-LOC122087428
Biological Process: maintenance of cell polarity (GO:0030011);	6	gene-LOC122068847;gene-LOC122074143;gene-LOC122078147;gene-LOC122086320;gene-LOC122061005;gene-LOC122090406
Biological Process: maintenance of dormancy (GO:0097437);	3	gene-LOC122063545;gene-LOC122065491;gene-LOC122092885
Biological Process: maintenance of epithelial cell apical/basal polarity (GO:0045199);	6	gene-LOC122074143;gene-LOC122068847;gene-LOC122061005;gene-LOC122090406;gene-LOC122086320;gene-LOC122078147
Biological Process: maintenance of floral meristem identity (GO:0010076);	2	gene-LOC122060021;gene-LOC122093841
Biological Process: maintenance of floral organ identity (GO:0048497);	7	Macadamia_integrifolia_newGene_5107;gene-LOC122073170;gene-LOC122058655;gene-LOC122082545;gene-LOC122076632;gene-LOC122057955;gene-LOC122087597
Biological Process: maintenance of inflorescence meristem identity (GO:0010077);	3	gene-LOC122093841;Macadamia_integrifolia_newGene_6160;gene-LOC122060021
Biological Process: maintenance of location (GO:0051235);	7	gene-LOC122058321;gene-LOC122079149;gene-LOC122093896;gene-LOC122090842;gene-LOC122086380;gene-LOC122087599;gene-LOC122091103
Biological Process: maintenance of location in cell (GO:0051651);	5	gene-LOC122087599;gene-LOC122086380;gene-LOC122091103;gene-LOC122058321;gene-LOC122093896
Biological Process: maintenance of meristem identity (GO:0010074);	8	gene-LOC122079886;gene-LOC122093841;gene-LOC122061682;gene-LOC122059850;gene-LOC122059282;gene-LOC122061681;Macadamia_integrifolia_newGene_6160;gene-LOC122060021
Biological Process: maintenance of mitotic sister chromatid cohesion (GO:0034088);	1	gene-LOC122057227
Biological Process: maintenance of plant organ identity (GO:0090700);	4	gene-LOC122057955;gene-LOC122087597;gene-LOC122073170;Macadamia_integrifolia_newGene_5107
Biological Process: maintenance of protein localization in endoplasmic reticulum (GO:0035437);	2	gene-LOC122087599;gene-LOC122093896
Biological Process: maintenance of protein localization in organelle (GO:0072595);	4	gene-LOC122058321;gene-LOC122093896;gene-LOC122087599;gene-LOC122091103
Biological Process: maintenance of protein location (GO:0045185);	4	gene-LOC122087599;gene-LOC122091103;gene-LOC122058321;gene-LOC122093896
Biological Process: maintenance of protein location in cell (GO:0032507);	4	gene-LOC122091103;gene-LOC122087599;gene-LOC122093896;gene-LOC122058321
Biological Process: maintenance of protein location in nucleus (GO:0051457);	2	gene-LOC122058321;gene-LOC122091103
Biological Process: maintenance of seed dormancy (GO:0010231);	3	gene-LOC122092885;gene-LOC122065491;gene-LOC122063545
Biological Process: maintenance of shoot apical meristem identity (GO:0010492);	7	gene-LOC122059282;gene-LOC122061682;gene-LOC122059850;gene-LOC122060021;gene-LOC122061681;gene-LOC122079886;gene-LOC122093841
Biological Process: maintenance of unfolded protein (GO:0036506);	1	gene-LOC122069070
Biological Process: maintenance of unfolded protein involved in ERAD pathway (GO:1904378);	1	gene-LOC122069070
Biological Process: malate metabolic process (GO:0006108);	14	gene-LOC122086919;gene-LOC122059616;gene-LOC122084660;gene-LOC122059681;gene-LOC122074587;gene-LOC122092708;Macadamia_integrifolia_newGene_2618;gene-LOC122088862;gene-LOC122089263;gene-LOC122071089;gene-LOC122081728;Macadamia_integrifolia_newGene_4907;gene-LOC122081181;gene-LOC122086045
Biological Process: malate transport (GO:0015743);	10	gene-LOC122080135;gene-LOC122081534;gene-LOC122092074;gene-LOC122082766;gene-LOC122063830;gene-LOC122092692;gene-LOC122060902;gene-LOC122068641;gene-LOC122064274;gene-LOC122062124
Biological Process: male gamete generation (GO:0048232);	27	gene-LOC122087540;gene-LOC122059589;gene-LOC122089239;gene-LOC122075977;gene-LOC122073613;gene-LOC122081576;gene-LOC122081157;gene-LOC122073764;gene-LOC122063310;gene-LOC122090674;gene-LOC122077377;gene-LOC122065718;gene-LOC122069070;gene-LOC122089734;gene-LOC122074216;gene-LOC122086799;gene-LOC122061451;gene-LOC122069516;gene-LOC122085429;gene-LOC122088690;gene-LOC122093394;gene-LOC122086942;gen…
Biological Process: male meiosis II (GO:0007142);	4	gene-LOC122070340;gene-LOC122090884;gene-LOC122071453;gene-LOC122058648
Biological Process: male meiotic nuclear division (GO:0007140);	7	gene-LOC122093394;gene-LOC122067108;gene-LOC122069926;gene-LOC122063133;gene-LOC122088378;gene-LOC122074684;gene-LOC122077753
Biological Process: malonate catabolic process (GO:0090410);	1	gene-LOC122077462
Biological Process: malonyl-CoA biosynthetic process (GO:2001295);	2	gene-LOC122071688;gene-NX54_p060
Biological Process: malonyl-CoA catabolic process (GO:2001294);	1	gene-LOC122094275
Biological Process: manganese ion homeostasis (GO:0055071);	1	gene-LOC122086380
Biological Process: manganese ion transmembrane transport (GO:0071421);	5	gene-LOC122086380;gene-LOC122067941;Macadamia_integrifolia_newGene_6073;gene-LOC122067940;gene-LOC122079863
Biological Process: manganese ion transport (GO:0006828);	2	Macadamia_integrifolia_newGene_6073;gene-LOC122086380
Biological Process: mannose metabolic process (GO:0006013);	11	gene-LOC122059611;gene-LOC122060635;gene-LOC122080165;gene-LOC122093666;gene-LOC122079250;gene-LOC122092972;gene-LOC122070602;gene-LOC122073739;gene-LOC122078380;gene-LOC122078097;gene-LOC122075952
Biological Process: maternal determination of anterior/posterior axis, embryo (GO:0008358);	4	gene-LOC122086320;gene-LOC122061005;gene-LOC122074143;gene-LOC122068847
Biological Process: maturation of 5.8S rRNA (GO:0000460);	3	gene-LOC122077577;gene-LOC122062140;gene-LOC122066464
Biological Process: maturation of 5.8S rRNA from tricistronic rRNA transcript (SSU-rRNA, 5.8S rRNA, LSU-rRNA) (GO:0000466);	6	gene-LOC122082384;gene-LOC122077577;gene-LOC122061529;gene-LOC122060120;gene-LOC122089026;gene-LOC122066464
Biological Process: maturation of LSU-rRNA (GO:0000470);	5	Macadamia_integrifolia_newGene_7734;gene-LOC122094288;gene-LOC122072997;gene-LOC122072970;Macadamia_integrifolia_newGene_7733
Biological Process: maturation of LSU-rRNA from tricistronic rRNA transcript (SSU-rRNA, 5.8S rRNA, LSU-rRNA) (GO:0000463);	11	gene-LOC122075393;gene-LOC122075994;gene-LOC122079357;gene-LOC122064039;gene-LOC122060120;gene-LOC122089026;gene-LOC122083482;gene-LOC122064174;gene-LOC122084565;gene-LOC122082384;gene-LOC122061529
Biological Process: maturation of SSU-rRNA (GO:0030490);	15	gene-LOC122090562;gene-LOC122079184;gene-LOC122061083;gene-LOC122061460;gene-LOC122058856;gene-LOC122067519;gene-LOC122081810;gene-LOC122057520;gene-LOC122079962;Macadamia_integrifolia_newGene_5845;gene-LOC122089591;gene-LOC122069200;gene-LOC122058813;gene-LOC122066537;gene-LOC122092430
Biological Process: maturation of SSU-rRNA from tricistronic rRNA transcript (SSU-rRNA, 5.8S rRNA, LSU-rRNA) (GO:0000462);	15	gene-LOC122067519;gene-LOC122061460;gene-LOC122091813;gene-LOC122067155;gene-LOC122079184;gene-LOC122090562;gene-LOC122089167;gene-LOC122066537;gene-LOC122069200;gene-LOC122089591;gene-LOC122068821;gene-LOC122078743;gene-LOC122057520;gene-LOC122079962;gene-LOC122087047
Biological Process: mature ribosome assembly (GO:0042256);	5	gene-LOC122058280;Macadamia_integrifolia_newGene_6870;gene-LOC122062855;gene-LOC122066887;gene-LOC122072207
Biological Process: mechanosensory behavior (GO:0007638);	2	gene-LOC122062623;gene-LOC122084864
Biological Process: megagametogenesis (GO:0009561);	16	gene-LOC122082593;gene-LOC122086523;Macadamia_integrifolia_newGene_6615;gene-LOC122078646;gene-LOC122077370;gene-LOC122068629;gene-LOC122090788;gene-LOC122089248;gene-LOC122068576;gene-LOC122061150;gene-LOC122071425;gene-LOC122067849;gene-LOC122079282;gene-LOC122063651;gene-LOC122073573;gene-LOC122061738
Biological Process: megasporogenesis (GO:0009554);	2	gene-LOC122093630;gene-LOC122078982
Biological Process: meiosis I (GO:0007127);	14	gene-LOC122078809;gene-LOC122073613;gene-LOC122058357;gene-LOC122078982;gene-LOC122057424;gene-LOC122069070;gene-LOC122089239;gene-LOC122091908;gene-LOC122075248;gene-LOC122089085;gene-LOC122079626;gene-LOC122086607;gene-LOC122091450;gene-LOC122057962
Biological Process: meiosis II (GO:0007135);	2	gene-LOC122091450;gene-LOC122057962
Biological Process: meiotic DNA double-strand break formation (GO:0042138);	3	gene-LOC122078558;gene-LOC122080284;gene-LOC122084698
Biological Process: meiotic cell cycle (GO:0051321);	35	gene-LOC122075118;gene-LOC122075248;gene-LOC122093394;gene-LOC122058357;gene-LOC122086235;gene-LOC122057726;gene-LOC122089085;gene-LOC122057962;gene-LOC122082161;gene-LOC122079626;gene-LOC122065535;gene-LOC122073104;gene-LOC122057424;gene-LOC122073613;gene-LOC122086794;gene-LOC122093630;gene-LOC122089239;gene-LOC122093710;gene-LOC122084227;gene-LOC122086607;gene-LOC122078982;gene-LOC122078809;gen…
Biological Process: meiotic cell cycle process (GO:1903046);	30	gene-LOC122086607;gene-LOC122084227;gene-LOC122093394;gene-LOC122075118;gene-LOC122075248;gene-LOC122080993;gene-LOC122069070;gene-LOC122057726;gene-LOC122078982;gene-LOC122058357;gene-LOC122086235;gene-LOC122060553;gene-LOC122086851;gene-LOC122078809;gene-LOC122077859;gene-LOC122057962;gene-LOC122091450;gene-LOC122065535;gene-LOC122075133;gene-LOC122079626;gene-LOC122068661;gene-LOC122089085;gen…
Biological Process: meiotic chromosome condensation (GO:0010032);	1	gene-LOC122057962
Biological Process: meiotic chromosome segregation (GO:0045132);	11	gene-LOC122057732;gene-LOC122069070;gene-LOC122089239;gene-LOC122073613;gene-LOC122058357;gene-LOC122078982;gene-LOC122057424;gene-LOC122091450;gene-LOC122057962;gene-LOC122075248;gene-LOC122079866
Biological Process: meiotic nuclear division (GO:0140013);	17	gene-LOC122075248;gene-LOC122093394;gene-LOC122086607;gene-LOC122058357;gene-LOC122078982;gene-LOC122078809;gene-LOC122060553;gene-LOC122069070;gene-LOC122057726;gene-LOC122089085;gene-LOC122057962;gene-LOC122079626;gene-LOC122091450;gene-LOC122057424;gene-LOC122073613;gene-LOC122091908;gene-LOC122089239
Biological Process: meiotic sister chromatid cohesion (GO:0051177);	2	gene-LOC122057962;gene-LOC122091450
Biological Process: meiotic sister chromatid cohesion, centromeric (GO:0051754);	2	gene-LOC122057962;gene-LOC122091450
Biological Process: meiotic sister chromatid segregation (GO:0045144);	2	gene-LOC122091450;gene-LOC122057962
Biological Process: meiotic spindle organization (GO:0000212);	3	gene-LOC122060553;gene-LOC122057726;gene-LOC122084698
Biological Process: melatonin biosynthetic process (GO:0030187);	2	gene-LOC122084796;gene-LOC122086214
Biological Process: melatonin metabolic process (GO:0030186);	2	gene-LOC122086214;gene-LOC122084796
Biological Process: membrane docking (GO:0022406);	2	gene-LOC122077419;gene-LOC122093300
Biological Process: membrane fusion (GO:0061025);	6	gene-LOC122075730;gene-LOC122081413;gene-LOC122090814;gene-LOC122076475;gene-LOC122060123;gene-LOC122079028
Biological Process: membrane invagination (GO:0010324);	3	Macadamia_integrifolia_newGene_6533;gene-LOC122065382;gene-LOC122058382
Biological Process: membrane lipid biosynthetic process (GO:0046467);	9	gene-LOC122057095;gene-LOC122088566;gene-LOC122068998;gene-LOC122087640;gene-LOC122082472;gene-LOC122077387;gene-LOC122067243;gene-LOC122086152;gene-LOC122058228
Biological Process: membrane lipid metabolic process (GO:0006643);	8	gene-LOC122088566;gene-LOC122057095;gene-LOC122068998;gene-LOC122087640;gene-LOC122067243;gene-LOC122082472;gene-LOC122058228;gene-LOC122086152
Biological Process: membrane organization (GO:0061024);	24	gene-LOC122065382;gene-LOC122061023;Macadamia_integrifolia_newGene_6533;gene-LOC122089239;gene-LOC122075730;gene-LOC122058382;gene-LOC122076475;gene-LOC122087720;gene-LOC122057402;gene-LOC122073613;gene-LOC122074000;gene-LOC122079028;gene-LOC122069070;gene-LOC122080993;gene-LOC122081413;gene-LOC122090814;gene-LOC122065127;gene-LOC122060123;gene-LOC122063694;gene-LOC122091899;gene-LOC122079020;gen…
Biological Process: membrane protein ectodomain proteolysis (GO:0006509);	2	gene-LOC122064205;gene-LOC122082216
Biological Process: membrane protein proteolysis (GO:0033619);	2	gene-LOC122064205;gene-LOC122082216
Biological Process: memory (GO:0007613);	10	gene-LOC122064205;gene-LOC122068847;gene-LOC122067853;gene-LOC122060047;gene-LOC122094177;gene-LOC122074143;gene-LOC122082216;gene-LOC122061005;gene-LOC122087428;gene-LOC122086320
Biological Process: menaquinone biosynthetic process (GO:0009234);	5	gene-LOC122078631;gene-LOC122069689;gene-LOC122079342;gene-LOC122063986;gene-LOC122062103
Biological Process: meristem determinacy (GO:0010022);	9	gene-LOC122091059;gene-LOC122088095;gene-LOC122058298;gene-LOC122089981;gene-LOC122074182;gene-LOC122085926;Macadamia_integrifolia_newGene_2138;gene-LOC122077460;gene-LOC122077225
Biological Process: meristem development (GO:0048507);	62	gene-LOC122088930;gene-LOC122077757;gene-LOC122090536;gene-LOC122060744;gene-LOC122069020;gene-LOC122067101;gene-LOC122060841;gene-LOC122061681;gene-LOC122064016;gene-LOC122060840;gene-LOC122088987;gene-LOC122091423;gene-LOC122093807;gene-LOC122079886;gene-LOC122059877;gene-LOC122074618;gene-LOC122074182;gene-LOC122064143;gene-LOC122085926;gene-LOC122090853;Macadamia_integrifolia_newGene_6160;Mac…
Biological Process: meristem growth (GO:0035266);	6	gene-LOC122077757;gene-LOC122093807;gene-LOC122090853;gene-LOC122064016;gene-LOC122060910;gene-LOC122059904
Biological Process: meristem initiation (GO:0010014);	11	gene-LOC122079969;gene-LOC122088930;gene-LOC122094750;gene-LOC122080343;gene-LOC122069020;gene-LOC122093290;gene-LOC122061344;gene-LOC122075372;gene-LOC122066387;gene-LOC122088924;gene-LOC122063070
Biological Process: meristem maintenance (GO:0010073);	44	gene-LOC122077460;gene-LOC122060021;gene-LOC122062848;gene-LOC122060839;gene-LOC122062126;gene-LOC122059904;gene-LOC122058298;gene-LOC122060843;gene-LOC122059869;gene-LOC122077225;gene-LOC122069396;gene-LOC122064577;gene-LOC122089981;gene-LOC122088770;gene-LOC122093841;gene-LOC122074141;gene-LOC122088095;gene-LOC122064592;gene-LOC122059870;gene-LOC122087046;gene-LOC122061682;gene-LOC122059282;gen…
Biological Process: meristem structural organization (GO:0009933);	14	gene-LOC122063070;gene-LOC122088924;gene-LOC122074618;gene-LOC122061344;gene-LOC122075372;gene-LOC122066387;gene-LOC122080343;gene-LOC122069020;gene-LOC122093290;gene-LOC122079969;gene-LOC122058943;gene-LOC122088930;gene-LOC122060910;gene-LOC122094750
Biological Process: mesoderm development (GO:0007498);	4	gene-LOC122087428;gene-LOC122060047;gene-LOC122067853;gene-LOC122094177
Biological Process: metabolic process (GO:0008152);	1197	gene-LOC122083895;gene-LOC122079616;gene-LOC122066189;gene-LOC122071783;gene-LOC122057726;gene-LOC122056903;gene-LOC122092942;gene-LOC122061451;Macadamia_integrifolia_newGene_742;gene-LOC122072655;gene-LOC122073343;gene-LOC122093585;gene-LOC122064579;gene-LOC122077586;gene-LOC122063123;gene-LOC122065601;gene-LOC122058317;gene-LOC122076555;gene-LOC122090108;gene-LOC122082550;gene-LOC122058621;gene…
Biological Process: metal ion homeostasis (GO:0055065);	13	gene-LOC122089036;gene-LOC122086380;gene-LOC122061112;gene-LOC122059970;gene-LOC122089038;Macadamia_integrifolia_newGene_2411;gene-LOC122069693;gene-LOC122071581;gene-LOC122086195;gene-LOC122088439;gene-LOC122094293;gene-LOC122067936;gene-LOC122068019
Biological Process: metal ion transport (GO:0030001);	115	gene-LOC122086798;Macadamia_integrifolia_newGene_1209;gene-LOC122069697;gene-LOC122076804;gene-LOC122073448;gene-LOC122076635;gene-LOC122076634;gene-LOC122084857;gene-LOC122093110;gene-LOC122086157;gene-LOC122088252;gene-LOC122088215;gene-LOC122073736;gene-LOC122062987;gene-LOC122083807;gene-LOC122079102;gene-LOC122085148;gene-LOC122059227;gene-LOC122082574;Macadamia_integrifolia_newGene_3797;gen…
Biological Process: metamorphosis (GO:0007552);	8	gene-LOC122068847;gene-LOC122094177;gene-LOC122074143;gene-LOC122067853;gene-LOC122060047;gene-LOC122087428;gene-LOC122086320;gene-LOC122061005
Biological Process: metaphase plate congression (GO:0051310);	2	gene-LOC122068228;gene-LOC122073026
Biological Process: methionine biosynthetic process (GO:0009086);	11	gene-LOC122070211;gene-LOC122069465;gene-LOC122087023;gene-LOC122061685;gene-LOC122078422;gene-LOC122078952;Macadamia_integrifolia_newGene_7706;gene-LOC122081798;gene-LOC122058263;gene-LOC122078951;gene-LOC122077062
Biological Process: methionine metabolic process (GO:0006555);	2	gene-LOC122066536;gene-LOC122089196
Biological Process: methionyl-tRNA aminoacylation (GO:0006431);	7	gene-LOC122066020;gene-LOC122057635;gene-LOC122089906;gene-LOC122057278;gene-LOC122088892;gene-LOC122092757;gene-LOC122077389
Biological Process: methylation (GO:0032259);	293	gene-LOC122086214;gene-LOC122085703;gene-LOC122092066;gene-LOC122093445;gene-LOC122092474;gene-LOC122065344;gene-LOC122092065;gene-LOC122091341;gene-LOC122091993;gene-LOC122069012;gene-LOC122079783;gene-LOC122065038;gene-LOC122063805;gene-LOC122057048;gene-LOC122064891;gene-LOC122070240;gene-LOC122084682;gene-LOC122084988;gene-LOC122091589;gene-LOC122057482;gene-LOC122088414;gene-LOC122092668;gen…
Biological Process: methylglyoxal catabolic process to D-lactate via S-lactoyl-glutathione (GO:0019243);	2	gene-LOC122062479;gene-LOC122085618
Biological Process: microgametogenesis (GO:0055046);	19	gene-LOC122086799;gene-LOC122074216;gene-LOC122089734;gene-LOC122090788;gene-LOC122065717;gene-LOC122063651;gene-LOC122088690;gene-LOC122064992;gene-LOC122086798;gene-LOC122078147;gene-LOC122087540;gene-LOC122059589;gene-LOC122086523;gene-LOC122063310;gene-LOC122081157;gene-LOC122073764;gene-LOC122090406;gene-LOC122065718;gene-LOC122068629
Biological Process: microsporogenesis (GO:0009556);	6	gene-LOC122083574;gene-LOC122078503;gene-LOC122093394;gene-LOC122075133;gene-LOC122073104;gene-LOC122078982
Biological Process: microtubule anchoring (GO:0034453);	2	gene-LOC122068936;gene-LOC122092038
Biological Process: microtubule bundle formation (GO:0001578);	10	gene-LOC122065663;gene-LOC122086942;gene-LOC122073639;gene-LOC122066962;gene-LOC122081970;gene-LOC122071871;gene-LOC122088057;gene-LOC122073640;gene-LOC122069516;gene-LOC122092166
Biological Process: microtubule cytoskeleton organization (GO:0000226);	48	gene-LOC122092166;gene-LOC122087673;gene-LOC122073640;gene-LOC122071188;gene-LOC122073578;gene-LOC122073206;gene-LOC122076382;gene-LOC122057726;gene-LOC122081970;gene-LOC122073639;gene-LOC122075118;gene-LOC122087212;Macadamia_integrifolia_newGene_2211;gene-LOC122086942;gene-LOC122061097;gene-LOC122058225;gene-LOC122068936;gene-LOC122087173;gene-LOC122058198;gene-LOC122086528;gene-LOC122075737;gen…
Biological Process: microtubule cytoskeleton organization involved in mitosis (GO:1902850);	1	gene-LOC122084401
Biological Process: microtubule nucleation (GO:0007020);	9	gene-LOC122087974;gene-LOC122058223;gene-LOC122084301;gene-LOC122086510;gene-LOC122070690;gene-LOC122084245;gene-LOC122092038;gene-LOC122068936;gene-LOC122060535
Biological Process: microtubule organizing center localization (GO:0061842);	1	gene-LOC122076458
Biological Process: microtubule organizing center organization (GO:0031023);	7	Macadamia_integrifolia_newGene_2211;gene-LOC122072744;gene-LOC122068936;gene-LOC122092038;gene-LOC122063541;gene-LOC122071188;gene-LOC122092144
Biological Process: microtubule polymerization (GO:0046785);	4	gene-LOC122092038;gene-LOC122068936;gene-LOC122073578;gene-LOC122084489
Biological Process: microtubule polymerization or depolymerization (GO:0031109);	4	gene-LOC122068936;gene-LOC122084489;gene-LOC122073578;gene-LOC122092038
Biological Process: microtubule severing (GO:0051013);	4	gene-LOC122070786;gene-LOC122083506;gene-LOC122093454;gene-LOC122081508
Biological Process: microtubule-based movement (GO:0007018);	79	gene-LOC122085115;gene-LOC122067685;gene-LOC122084338;gene-LOC122078885;gene-LOC122079335;gene-LOC122065622;gene-LOC122068185;gene-LOC122057785;gene-LOC122078383;gene-LOC122084715;gene-LOC122067100;gene-LOC122084401;gene-LOC122086036;gene-LOC122070121;gene-LOC122058334;gene-LOC122072843;gene-LOC122082360;gene-LOC122087927;gene-LOC122085928;gene-LOC122081192;gene-LOC122062685;gene-LOC122091949;gen…
Biological Process: microtubule-based process (GO:0007017);	72	gene-LOC122081279;gene-LOC122075118;gene-LOC122087212;Macadamia_integrifolia_newGene_6693;gene-LOC122086942;Macadamia_integrifolia_newGene_2211;gene-LOC122092166;gene-LOC122087673;gene-LOC122073702;gene-LOC122071188;gene-LOC122073206;gene-LOC122057726;gene-LOC122090623;gene-LOC122076685;gene-LOC122087578;gene-LOC122091731;gene-LOC122072655;gene-LOC122081192;gene-LOC122082838;gene-LOC122058198;gen…
Biological Process: misfolded or incompletely synthesized protein catabolic process (GO:0006515);	13	gene-LOC122091658;gene-LOC122075836;gene-LOC122058761;gene-LOC122064578;gene-LOC122064581;gene-LOC122087984;gene-LOC122075493;gene-LOC122069070;gene-LOC122089239;gene-LOC122086455;gene-LOC122074657;gene-LOC122073613;gene-LOC122086658
Biological Process: mismatch repair (GO:0006298);	16	Macadamia_integrifolia_newGene_880;gene-LOC122057811;gene-LOC122067237;Macadamia_integrifolia_newGene_879;gene-LOC122091908;gene-LOC122085852;gene-LOC122069690;gene-LOC122090948;gene-LOC122079289;gene-LOC122093159;gene-LOC122090130;gene-LOC122091400;gene-LOC122086443;gene-LOC122062403;gene-LOC122092237;gene-LOC122093295
Biological Process: mitochondria-nucleus signaling pathway (GO:0031930);	5	gene-LOC122091668;gene-LOC122090020;gene-LOC122072018;gene-LOC122091971;gene-LOC122070875
Biological Process: mitochondrial ATP synthesis coupled electron transport (GO:0042775);	5	gene-LOC122078520;gene-LOC122092260;gene-LOC122073285;gene-LOC122091383;gene-LOC122075629
Biological Process: mitochondrial DNA inheritance (GO:0033955);	1	Macadamia_integrifolia_newGene_7801
Biological Process: mitochondrial DNA metabolic process (GO:0032042);	2	gene-LOC122065127;gene-LOC122063694
Biological Process: mitochondrial DNA replication (GO:0006264);	2	gene-LOC122063694;gene-LOC122065127
Biological Process: mitochondrial RNA metabolic process (GO:0000959);	23	gene-LOC122059890;gene-LOC122094248;gene-LOC122070099;gene-LOC122057200;gene-LOC122075360;gene-LOC122089319;gene-LOC122088452;gene-LOC122068883;gene-LOC122077242;gene-LOC122060138;gene-LOC122090778;gene-LOC122058155;gene-LOC122061597;gene-LOC122082550;gene-LOC122078624;gene-LOC122063233;gene-LOC122076149;gene-LOC122081281;gene-LOC122086243;gene-LOC122092612;gene-LOC122060506;gene-LOC122090809;gen…
Biological Process: mitochondrial RNA modification (GO:1900864);	20	gene-LOC122058155;gene-LOC122061597;gene-LOC122082550;gene-LOC122090778;gene-LOC122060138;gene-LOC122092612;gene-LOC122060506;gene-LOC122090809;gene-LOC122071130;gene-LOC122078624;gene-LOC122063233;gene-LOC122076149;gene-LOC122081281;gene-LOC122086243;gene-LOC122070099;gene-LOC122057200;gene-LOC122075360;gene-LOC122059890;gene-LOC122088452;gene-LOC122068883
Biological Process: mitochondrial RNA processing (GO:0000963);	4	gene-LOC122094248;gene-LOC122071130;gene-LOC122089319;gene-LOC122077242
Biological Process: mitochondrial alanyl-tRNA aminoacylation (GO:0070143);	2	gene-LOC122081086;gene-LOC122079263
Biological Process: mitochondrial calcium ion homeostasis (GO:0051560);	3	gene-LOC122074588;gene-LOC122073499;gene-LOC122083776
Biological Process: mitochondrial calcium ion transmembrane transport (GO:0006851);	2	gene-LOC122083759;gene-LOC122071635
Biological Process: mitochondrial electron transport, NADH to ubiquinone (GO:0006120);	6	gene-LOC122071166;gene-LOC122091449;gene-LOC122078526;gene-LOC122065621;gene-LOC122065473;gene-LOC122084963
Biological Process: mitochondrial electron transport, cytochrome c to oxygen (GO:0006123);	1	gene-LOC122083491
Biological Process: mitochondrial electron transport, succinate to ubiquinone (GO:0006121);	2	gene-LOC122078520;gene-LOC122075629
Biological Process: mitochondrial electron transport, ubiquinol to cytochrome c (GO:0006122);	7	gene-LOC122091503;gene-LOC122083491;gene-LOC122062348;gene-LOC122094373;gene-LOC122060740;gene-LOC122057199;gene-LOC122073285
Biological Process: mitochondrial fission (GO:0000266);	4	gene-LOC122079622;Macadamia_integrifolia_newGene_7801;gene-LOC122070806;gene-LOC122088545
Biological Process: mitochondrial gene expression (GO:0140053);	7	gene-LOC122077242;gene-LOC122090903;gene-LOC122058091;gene-LOC122071130;gene-LOC122089319;gene-LOC122083548;gene-LOC122094248
Biological Process: mitochondrial genome maintenance (GO:0000002);	6	Macadamia_integrifolia_newGene_7801;gene-LOC122065127;Macadamia_integrifolia_newGene_7137;gene-LOC122063694;gene-LOC122070783;gene-LOC122065869
Biological Process: mitochondrial mRNA 5'-end processing (GO:0090617);	3	gene-LOC122077242;gene-LOC122089319;gene-LOC122094248
Biological Process: mitochondrial mRNA modification (GO:0080156);	21	gene-LOC122075360;gene-LOC122057200;gene-LOC122070099;gene-LOC122059289;gene-LOC122059890;gene-LOC122088452;gene-LOC122085018;gene-LOC122082550;gene-LOC122061597;gene-LOC122058155;gene-LOC122090778;gene-LOC122060138;gene-LOC122071130;gene-LOC122090721;gene-LOC122090809;gene-LOC122092612;gene-LOC122086243;gene-LOC122081281;gene-LOC122078624;gene-LOC122063233;gene-LOC122076149
Biological Process: mitochondrial mRNA processing (GO:0090615);	3	gene-LOC122089319;gene-LOC122094248;gene-LOC122077242
Biological Process: mitochondrial pyruvate transport (GO:0006850);	8	gene-LOC122093105;gene-LOC122080353;gene-LOC122071478;gene-LOC122094205;gene-LOC122094422;gene-LOC122061864;gene-LOC122093214;gene-LOC122080325
Biological Process: mitochondrial respiratory chain complex I assembly (GO:0032981);	8	gene-LOC122091438;gene-LOC122069874;gene-LOC122088818;gene-LOC122089713;gene-LOC122057390;gene-LOC122075604;gene-LOC122094803;gene-LOC122089711
Biological Process: mitochondrial respiratory chain complex II assembly (GO:0034553);	2	gene-LOC122075629;gene-LOC122078520
Biological Process: mitochondrial respiratory chain complex III assembly (GO:0034551);	1	gene-LOC122057199
Biological Process: mitochondrial respiratory chain complex IV assembly (GO:0033617);	3	gene-LOC122092037;gene-LOC122057327;gene-LOC122088758
Biological Process: mitochondrial respiratory chain complex assembly (GO:0033108);	4	gene-LOC122075629;gene-LOC122091438;gene-LOC122057390;gene-LOC122078520
Biological Process: mitochondrial translation (GO:0032543);	14	gene-LOC122083548;Macadamia_integrifolia_newGene_6354;gene-LOC122069709;gene-LOC122058091;gene-LOC122066780;gene-LOC122070927;Macadamia_integrifolia_newGene_3417;gene-LOC122075707;gene-LOC122092825;gene-LOC122070919;gene-LOC122092153;gene-LOC122061114;gene-LOC122090903;gene-LOC122059205
Biological Process: mitochondrial translational elongation (GO:0070125);	2	gene-LOC122080782;gene-LOC122061466
Biological Process: mitochondrial transmembrane transport (GO:1990542);	8	gene-LOC122086204;gene-LOC122083410;gene-LOC122091934;gene-LOC122091306;gene-LOC122072074;gene-LOC122071908;gene-LOC122081434;gene-LOC122087157
Biological Process: mitochondrial transport (GO:0006839);	10	gene-LOC122072074;gene-LOC122087321;gene-LOC122081434;gene-LOC122087157;gene-LOC122071908;gene-LOC122086204;gene-LOC122083483;gene-LOC122083410;gene-LOC122091306;gene-LOC122091934
Biological Process: mitochondrion disassembly (GO:0061726);	5	gene-LOC122085613;gene-LOC122073082;gene-LOC122092396;gene-LOC122092071;gene-LOC122082016
Biological Process: mitochondrion organization (GO:0007005);	28	gene-LOC122092396;gene-LOC122087157;gene-LOC122079238;gene-LOC122062145;gene-LOC122078520;gene-LOC122073082;gene-LOC122071908;gene-LOC122091438;gene-LOC122057390;Macadamia_integrifolia_newGene_7137;gene-LOC122091934;gene-LOC122075629;gene-LOC122065127;gene-LOC122092071;gene-LOC122082016;gene-LOC122081434;Macadamia_integrifolia_newGene_7801;gene-LOC122062642;gene-LOC122063694;gene-LOC122070783;gen…
Biological Process: mitophagy (GO:0000423);	1	gene-LOC122092396
Biological Process: mitotic DNA replication (GO:1902969);	5	gene-LOC122084227;gene-LOC122065535;gene-LOC122077859;gene-LOC122086851;gene-LOC122086235
Biological Process: mitotic DNA replication checkpoint (GO:0033314);	1	gene-LOC122087308
Biological Process: mitotic DNA replication termination (GO:1902979);	1	gene-LOC122068763
Biological Process: mitotic G2 DNA damage checkpoint (GO:0007095);	1	gene-LOC122083944
Biological Process: mitotic cell cycle (GO:0000278);	48	gene-LOC122077370;gene-LOC122090674;gene-LOC122079440;gene-LOC122065535;gene-LOC122078785;gene-LOC122072655;gene-LOC122077923;gene-LOC122086528;gene-LOC122058198;gene-LOC122058626;gene-LOC122083690;gene-LOC122069392;gene-LOC122091954;gene-LOC122075401;gene-LOC122068576;gene-LOC122094107;gene-LOC122068936;gene-LOC122083821;Macadamia_integrifolia_newGene_7113;gene-LOC122086235;gene-LOC122081901;gen…
Biological Process: mitotic cell cycle checkpoint (GO:0007093);	3	gene-LOC122077884;gene-LOC122072003;gene-LOC122075401
Biological Process: mitotic cell cycle phase transition (GO:0044772);	3	gene-LOC122093807;gene-LOC122074618;gene-LOC122091786
Biological Process: mitotic cell cycle process (GO:1903047);	33	gene-LOC122072003;gene-LOC122093196;Macadamia_integrifolia_newGene_2270;gene-LOC122074291;gene-LOC122079486;gene-LOC122070905;gene-LOC122077859;gene-LOC122079778;gene-LOC122091786;gene-LOC122086851;gene-LOC122090814;gene-LOC122073288;gene-LOC122084227;gene-LOC122093807;gene-LOC122070893;gene-LOC122084401;gene-LOC122074618;gene-LOC122058198;gene-LOC122086528;gene-LOC122077923;gene-LOC122083690;gen…
Biological Process: mitotic chromosome condensation (GO:0007076);	6	gene-LOC122085290;gene-LOC122057511;gene-LOC122059128;gene-LOC122086505;gene-LOC122092814;gene-LOC122057384
Biological Process: mitotic cytokinesis (GO:0000281);	19	gene-LOC122079486;gene-LOC122070905;gene-LOC122072655;gene-LOC122079778;gene-LOC122058198;gene-LOC122086528;gene-LOC122077923;gene-LOC122093196;Macadamia_integrifolia_newGene_2270;gene-LOC122074291;gene-LOC122083690;gene-LOC122083821;Macadamia_integrifolia_newGene_7113;gene-LOC122070893;gene-LOC122094107;gene-LOC122081901;gene-LOC122090814;gene-LOC122073288;gene-LOC122073206
Biological Process: mitotic cytokinetic process (GO:1902410);	13	gene-LOC122058198;gene-LOC122081901;gene-LOC122090814;gene-LOC122086528;gene-LOC122077923;gene-LOC122093196;Macadamia_integrifolia_newGene_2270;gene-LOC122083690;gene-LOC122070905;Macadamia_integrifolia_newGene_7113;gene-LOC122079778;gene-LOC122094107;gene-LOC122070893
Biological Process: mitotic nuclear division (GO:0140014);	5	gene-LOC122083690;gene-LOC122090674;gene-LOC122084401;gene-LOC122079778;gene-LOC122061451
Biological Process: mitotic recombination-dependent replication fork processing (GO:1990426);	2	gene-LOC122064076;gene-LOC122081474
Biological Process: mitotic sister chromatid cohesion (GO:0007064);	11	gene-LOC122086555;gene-LOC122086441;Macadamia_integrifolia_newGene_1579;gene-LOC122091457;gene-LOC122071395;gene-LOC122073829;gene-LOC122094388;gene-LOC122067511;gene-LOC122081442;gene-LOC122080894;gene-LOC122058699
Biological Process: mitotic sister chromatid segregation (GO:0000070);	3	gene-LOC122063437;gene-LOC122079866;Macadamia_integrifolia_newGene_12
Biological Process: mitotic spindle assembly (GO:0090307);	2	gene-LOC122084401;gene-LOC122092817
Biological Process: mitotic spindle assembly checkpoint (GO:0007094);	13	gene-LOC122088680;gene-LOC122076629;gene-LOC122090646;gene-LOC122075401;gene-LOC122088408;gene-LOC122060043;gene-LOC122090615;gene-LOC122085835;gene-LOC122085197;gene-LOC122085375;gene-LOC122092082;gene-LOC122085154;gene-LOC122074165
Biological Process: mitotic spindle checkpoint (GO:0071174);	1	gene-LOC122075401
Biological Process: mitotic spindle organization (GO:0007052);	3	gene-LOC122074343;gene-LOC122072638;gene-LOC122084401
Biological Process: modification by host of symbiont morphology or physiology (GO:0051851);	1	gene-LOC122080755
Biological Process: modification by symbiont of host morphology or physiology (GO:0044003);	1	gene-LOC122059147
Biological Process: modification of morphology or physiology of other organism (GO:0035821);	2	gene-LOC122080755;gene-LOC122059147
Biological Process: modification of morphology or physiology of other organism involved in symbiotic interaction (GO:0051817);	2	gene-LOC122080755;gene-LOC122059147
Biological Process: modification-dependent macromolecule catabolic process (GO:0043632);	170	gene-LOC122090574;gene-LOC122067246;gene-LOC122089239;gene-LOC122086523;gene-LOC122081637;gene-LOC122058278;gene-LOC122073613;gene-LOC122089964;gene-LOC122064995;gene-LOC122066836;gene-LOC122090674;gene-LOC122089373;gene-LOC122078595;gene-LOC122072723;gene-LOC122057741;gene-LOC122063696;gene-LOC122094395;gene-LOC122069454;gene-LOC122059443;gene-LOC122070407;gene-LOC122079690;gene-LOC122080938;gen…
Biological Process: modification-dependent protein catabolic process (GO:0019941);	174	gene-LOC122081333;gene-LOC122059979;gene-LOC122089677;gene-LOC122085926;gene-LOC122072800;gene-LOC122093839;gene-LOC122072003;gene-LOC122072801;gene-LOC122075493;gene-LOC122080635;gene-LOC122079323;gene-LOC122072104;gene-LOC122064279;gene-LOC122078050;gene-LOC122086736;gene-LOC122076190;gene-LOC122075836;gene-LOC122056911;gene-LOC122059230;gene-LOC122084614;gene-LOC122069549;gene-LOC122074640;gen…
Biological Process: modulation by host of viral process (GO:0044788);	1	gene-LOC122080755
Biological Process: modulation by symbiont of RNA levels in host (GO:0052018);	1	gene-LOC122059147
Biological Process: modulation of RNA levels in other organism involved in symbiotic interaction (GO:0052249);	1	gene-LOC122059147
Biological Process: modulation of chemical synaptic transmission (GO:0050804);	2	gene-LOC122082216;gene-LOC122064205
Biological Process: molybdopterin cofactor biosynthetic process (GO:0032324);	1	gene-LOC122093950
Biological Process: molybdopterin cofactor metabolic process (GO:0043545);	1	gene-LOC122069693
Biological Process: monocarboxylic acid biosynthetic process (GO:0072330);	20	gene-LOC122090971;gene-LOC122058317;gene-LOC122057095;Macadamia_integrifolia_newGene_1358;gene-LOC122092075;gene-LOC122090972;gene-LOC122091323;gene-LOC122085181;gene-LOC122059443;gene-LOC122091955;gene-LOC122057594;gene-LOC122088835;gene-LOC122092385;gene-LOC122088447;gene-LOC122068640;gene-LOC122091321;gene-LOC122091324;gene-LOC122060224;gene-LOC122080267;gene-LOC122083900
Biological Process: monocarboxylic acid catabolic process (GO:0072329);	3	gene-LOC122061804;gene-LOC122077419;gene-LOC122073830
Biological Process: monocarboxylic acid metabolic process (GO:0032787);	50	gene-LOC122088835;gene-LOC122073830;gene-LOC122091955;gene-LOC122057594;gene-LOC122062366;gene-LOC122061799;gene-LOC122059443;gene-LOC122085181;gene-LOC122067292;gene-LOC122083900;gene-LOC122080267;gene-LOC122068640;gene-LOC122083835;gene-LOC122084909;gene-LOC122068826;gene-LOC122088447;gene-LOC122061804;gene-LOC122063936;gene-LOC122087691;gene-LOC122083264;gene-LOC122059248;gene-LOC122077917;gen…
Biological Process: monocarboxylic acid transport (GO:0015718);	4	gene-LOC122093300;gene-LOC122071034;gene-LOC122069751;gene-LOC122088684
Biological Process: monosaccharide biosynthetic process (GO:0046364);	2	gene-LOC122092355;gene-LOC122083448
Biological Process: monosaccharide metabolic process (GO:0005996);	9	gene-LOC122083448;gene-LOC122073739;gene-LOC122070602;gene-LOC122060635;gene-LOC122074690;gene-LOC122092355;gene-LOC122065928;gene-LOC122069365;gene-LOC122060990
Biological Process: monosaccharide transport (GO:0015749);	4	gene-LOC122070799;Macadamia_integrifolia_newGene_6498;Macadamia_integrifolia_newGene_6494;gene-LOC122084820
Biological Process: monoterpene biosynthetic process (GO:0043693);	1	gene-LOC122062718
Biological Process: monoterpene metabolic process (GO:0043692);	1	gene-LOC122062718
Biological Process: monoterpenoid biosynthetic process (GO:0016099);	1	gene-LOC122062718
Biological Process: monoterpenoid metabolic process (GO:0016098);	1	gene-LOC122062718
Biological Process: monovalent inorganic anion homeostasis (GO:0055083);	1	gene-LOC122071783
Biological Process: monovalent inorganic cation homeostasis (GO:0055067);	14	gene-LOC122083186;gene-LOC122068019;gene-LOC122074302;gene-LOC122078369;gene-LOC122071094;gene-LOC122078695;gene-LOC122086195;gene-LOC122083117;gene-LOC122059970;gene-LOC122077485;gene-LOC122060893;gene-LOC122074775;gene-LOC122094723;gene-LOC122068489
Biological Process: monovalent inorganic cation transport (GO:0015672);	15	gene-LOC122094723;gene-LOC122068489;gene-LOC122074775;gene-LOC122084820;gene-LOC122077485;gene-LOC122083117;gene-LOC122062987;gene-LOC122078695;gene-LOC122071094;gene-LOC122078369;gene-LOC122074302;gene-LOC122070799;Macadamia_integrifolia_newGene_6498;Macadamia_integrifolia_newGene_6494;gene-LOC122083186
Biological Process: morphogenesis of a branching structure (GO:0001763);	6	gene-LOC122063070;gene-LOC122082749;gene-LOC122094750;gene-LOC122057762;gene-LOC122072814;gene-LOC122083698
Biological Process: morphogenesis of a polarized epithelium (GO:0001738);	4	gene-LOC122074143;gene-LOC122068847;gene-LOC122061005;gene-LOC122086320
Biological Process: morphogenesis of an epithelium (GO:0002009);	16	gene-LOC122086320;gene-LOC122061005;gene-LOC122073640;gene-LOC122074143;gene-LOC122067853;gene-LOC122060047;gene-LOC122061886;gene-LOC122073639;gene-LOC122068847;gene-LOC122087428;gene-LOC122071871;gene-LOC122094177;gene-LOC122077252;gene-LOC122083764;gene-LOC122078383;gene-LOC122081192
Biological Process: morphogenesis of embryonic epithelium (GO:0016331);	4	gene-LOC122074143;gene-LOC122068847;gene-LOC122061005;gene-LOC122086320
Biological Process: morphogenesis of follicular epithelium (GO:0016333);	4	gene-LOC122061005;gene-LOC122086320;gene-LOC122068847;gene-LOC122074143
Biological Process: morphogenesis of larval imaginal disc epithelium (GO:0016335);	4	gene-LOC122086320;gene-LOC122061005;gene-LOC122074143;gene-LOC122068847
Biological Process: motile cilium assembly (GO:0044458);	3	gene-LOC122071871;gene-LOC122073639;gene-LOC122073640
Biological Process: movement in environment of other organism involved in symbiotic interaction (GO:0052192);	5	gene-LOC122067819;gene-LOC122073199;gene-LOC122076650;gene-LOC122068207;gene-LOC122077087
Biological Process: movement in host (GO:0044000);	5	gene-LOC122073199;gene-LOC122067819;gene-LOC122076650;gene-LOC122077087;gene-LOC122068207
Biological Process: movement in host environment (GO:0052126);	5	gene-LOC122067819;gene-LOC122073199;gene-LOC122077087;gene-LOC122068207;gene-LOC122076650
Biological Process: movement in other organism involved in symbiotic interaction (GO:0051814);	5	gene-LOC122077087;gene-LOC122068207;gene-LOC122076650;gene-LOC122073199;gene-LOC122067819
Biological Process: movement of cell or subcellular component (GO:0006928);	16	gene-LOC122077252;gene-LOC122077142;gene-LOC122081469;gene-LOC122071871;gene-LOC122086349;gene-LOC122081192;gene-LOC122083764;gene-LOC122078383;gene-LOC122089791;gene-LOC122073640;gene-LOC122067100;gene-LOC122084401;gene-LOC122058032;gene-LOC122073639;gene-LOC122084026;gene-LOC122061886
Biological Process: mucilage biosynthetic process (GO:0010192);	2	gene-LOC122068906;gene-LOC122070817
Biological Process: mucilage biosynthetic process involved in seed coat development (GO:0048354);	1	gene-LOC122068906
Biological Process: mucilage extrusion from seed coat (GO:0080001);	3	gene-LOC122091423;gene-LOC122088770;gene-LOC122072213
Biological Process: mucilage metabolic process (GO:0010191);	3	gene-LOC122068906;gene-LOC122088770;gene-LOC122091423
Biological Process: mucilage metabolic process involved in seed coat development (GO:0048359);	3	gene-LOC122088770;gene-LOC122068906;gene-LOC122091423
Biological Process: multi-multicellular organism process (GO:0044706);	18	gene-LOC122076137;gene-LOC122079486;gene-LOC122076013;gene-LOC122057917;gene-LOC122072655;gene-LOC122057433;gene-LOC122070154;gene-LOC122063902;gene-LOC122091373;gene-LOC122071404;gene-LOC122073288;gene-LOC122057924;gene-LOC122073206;gene-LOC122086019;gene-LOC122075684;gene-LOC122071162;gene-LOC122083408;gene-LOC122083821
Biological Process: multi-organism cellular process (GO:0044764);	7	gene-LOC122086107;gene-LOC122058906;gene-LOC122073570;gene-LOC122093220;gene-LOC122076972;gene-LOC122065295;gene-LOC122061038
Biological Process: multi-organism localization (GO:1902579);	5	gene-LOC122067819;gene-LOC122073199;gene-LOC122076650;gene-LOC122077087;gene-LOC122068207
Biological Process: multi-organism process (GO:0051704);	265	Macadamia_integrifolia_newGene_1358;gene-LOC122081220;gene-LOC122084157;gene-LOC122059589;gene-LOC122093220;gene-LOC122074353;gene-LOC122078032;gene-LOC122061761;gene-LOC122069996;gene-LOC122073206;gene-LOC122084909;gene-LOC122081327;gene-LOC122057253;gene-LOC122057594;gene-LOC122084026;gene-LOC122070720;gene-LOC122078688;gene-LOC122091042;gene-LOC122062368;gene-LOC122072228;gene-LOC122058281;gen…
Biological Process: multi-organism reproductive process (GO:0044703);	53	gene-LOC122093630;gene-LOC122059589;gene-LOC122089239;gene-LOC122073104;gene-LOC122073613;gene-LOC122090674;gene-LOC122073764;gene-LOC122067853;gene-LOC122086799;gene-LOC122089734;gene-LOC122061005;gene-LOC122074687;gene-LOC122061451;gene-LOC122065717;gene-LOC122078192;gene-LOC122061150;gene-LOC122093394;gene-LOC122086942;gene-LOC122071746;gene-LOC122064049;gene-LOC122075118;gene-LOC122078503;gen…
Biological Process: multi-organism transport (GO:0044766);	5	gene-LOC122077087;gene-LOC122068207;gene-LOC122076650;gene-LOC122067819;gene-LOC122073199
Biological Process: multicellular organism development (GO:0007275);	453	gene-LOC122061639;gene-LOC122080884;gene-LOC122067474;gene-LOC122075133;gene-LOC122083668;gene-LOC122061054;gene-LOC122086325;gene-LOC122077252;gene-LOC122093568;gene-LOC122087540;gene-LOC122089019;gene-LOC122086156;gene-LOC122074182;gene-LOC122073215;gene-LOC122073404;Macadamia_integrifolia_newGene_1154;gene-LOC122088021;gene-LOC122092405;gene-LOC122066221;gene-LOC122091423;gene-LOC122085585;gen…
Biological Process: multicellular organism reproduction (GO:0032504);	60	gene-LOC122063545;gene-LOC122060563;gene-LOC122088690;gene-LOC122068847;gene-LOC122064992;gene-LOC122091423;gene-LOC122086798;gene-LOC122075493;gene-LOC122074216;gene-LOC122060047;gene-LOC122069070;gene-LOC122074143;gene-LOC122071749;gene-LOC122089248;gene-LOC122085429;gene-LOC122071082;gene-LOC122077381;gene-LOC122086320;gene-LOC122086160;gene-LOC122069516;gene-LOC122063310;gene-LOC122061639;gen…
Biological Process: multicellular organismal homeostasis (GO:0048871);	5	gene-LOC122078383;gene-LOC122083764;gene-LOC122061886;gene-LOC122077252;gene-LOC122081192
Biological Process: multicellular organismal movement (GO:0050879);	2	gene-LOC122088057;gene-LOC122066962
Biological Process: multicellular organismal process (GO:0032501);	482	gene-LOC122057520;gene-LOC122088095;gene-LOC122057955;Macadamia_integrifolia_newGene_6073;gene-LOC122088770;gene-LOC122090674;gene-LOC122065491;gene-LOC122057917;gene-LOC122077370;gene-LOC122087674;gene-LOC122073682;gene-LOC122069392;gene-LOC122089239;gene-LOC122083157;gene-LOC122058136;gene-LOC122092349;gene-LOC122074778;gene-LOC122073613;gene-LOC122064577;gene-LOC122085106;gene-LOC122086942;gen…
Biological Process: multicellular organismal reproductive process (GO:0048609);	55	gene-LOC122065718;gene-LOC122068661;gene-LOC122079486;gene-LOC122092885;gene-LOC122077377;gene-LOC122063310;gene-LOC122061639;gene-LOC122081576;gene-LOC122081157;gene-LOC122087428;gene-LOC122075977;gene-LOC122094177;gene-LOC122087540;gene-LOC122093568;gene-LOC122091423;gene-LOC122064992;gene-LOC122086798;gene-LOC122063545;gene-LOC122088690;gene-LOC122068847;gene-LOC122089248;gene-LOC122085429;gen…
Biological Process: multidimensional cell growth (GO:0009825);	17	gene-LOC122070476;Macadamia_integrifolia_newGene_3926;gene-LOC122076443;gene-LOC122064149;gene-LOC122066962;gene-LOC122079709;gene-LOC122066710;gene-LOC122060644;gene-LOC122078110;Macadamia_integrifolia_newGene_7002;gene-LOC122077923;gene-LOC122088057;gene-LOC122058943;gene-LOC122077056;gene-LOC122068906;gene-LOC122066711;gene-LOC122079914
Biological Process: multivesicular body assembly (GO:0036258);	1	gene-LOC122073725
Biological Process: multivesicular body organization (GO:0036257);	3	gene-LOC122079625;gene-LOC122073725;gene-LOC122077998
Biological Process: multivesicular body sorting pathway (GO:0071985);	5	gene-LOC122082557;gene-LOC122083473;gene-LOC122062161;gene-LOC122073725;gene-LOC122062721
Biological Process: muscle cell development (GO:0055001);	1	gene-LOC122057773
Biological Process: muscle cell differentiation (GO:0042692);	1	gene-LOC122057773
Biological Process: muscle contraction (GO:0006936);	1	gene-LOC122057773
Biological Process: muscle fiber development (GO:0048747);	1	gene-LOC122057773
Biological Process: muscle hypertrophy (GO:0014896);	1	gene-LOC122057773
Biological Process: muscle organ development (GO:0007517);	1	gene-LOC122057773
Biological Process: muscle organ morphogenesis (GO:0048644);	1	gene-LOC122057773
Biological Process: muscle structure development (GO:0061061);	1	gene-LOC122057773
Biological Process: muscle system process (GO:0003012);	1	gene-LOC122057773
Biological Process: muscle tissue development (GO:0060537);	1	gene-LOC122057773
Biological Process: muscle tissue morphogenesis (GO:0060415);	1	gene-LOC122057773
Biological Process: myeloid cell activation involved in immune response (GO:0002275);	3	gene-LOC122077209;gene-LOC122077297;gene-LOC122060635
Biological Process: myeloid leukocyte activation (GO:0002274);	3	gene-LOC122060635;gene-LOC122077209;gene-LOC122077297
Biological Process: myeloid leukocyte mediated immunity (GO:0002444);	3	gene-LOC122077297;gene-LOC122077209;gene-LOC122060635
Biological Process: myo-inositol hexakisphosphate biosynthetic process (GO:0010264);	3	gene-LOC122086543;gene-LOC122093357;gene-LOC122057225
Biological Process: myo-inositol hexakisphosphate metabolic process (GO:0033517);	2	gene-LOC122086543;gene-LOC122057225
Biological Process: myofibril assembly (GO:0030239);	1	gene-LOC122057773
Biological Process: myosin II filament disassembly (GO:0031037);	3	gene-LOC122083821;gene-LOC122074291;gene-LOC122073288
Biological Process: myosin II filament organization (GO:0031038);	3	gene-LOC122083821;gene-LOC122073288;gene-LOC122074291
Biological Process: myosin filament assembly (GO:0031034);	1	gene-LOC122057773
Biological Process: myosin filament disassembly (GO:0031035);	3	gene-LOC122083821;gene-LOC122073288;gene-LOC122074291
Biological Process: myosin filament organization (GO:0031033);	4	gene-LOC122057773;gene-LOC122073288;gene-LOC122083821;gene-LOC122074291
Biological Process: natural killer cell activation (GO:0030101);	1	gene-LOC122069070
Biological Process: ncRNA 3'-end processing (GO:0043628);	7	gene-LOC122075196;gene-LOC122062140;gene-LOC122066464;gene-LOC122058136;gene-LOC122064079;gene-LOC122077577;gene-LOC122059189
Biological Process: ncRNA 5'-end processing (GO:0034471);	3	gene-LOC122087689;gene-LOC122091669;gene-LOC122085670
Biological Process: ncRNA catabolic process (GO:0034661);	5	gene-LOC122064079;gene-LOC122066464;gene-LOC122058136;gene-LOC122062140;gene-LOC122077577
Biological Process: ncRNA metabolic process (GO:0034660);	42	gene-LOC122085670;gene-LOC122085626;gene-LOC122066464;gene-LOC122059311;gene-LOC122087300;gene-LOC122067519;gene-LOC122076032;gene-LOC122083354;gene-LOC122079184;gene-LOC122087689;gene-LOC122066161;gene-LOC122091669;gene-LOC122057520;gene-LOC122075196;Macadamia_integrifolia_newGene_617;gene-LOC122079962;gene-LOC122081810;gene-LOC122092753;gene-LOC122060910;gene-LOC122058136;gene-LOC122090562;gene…
Biological Process: ncRNA processing (GO:0034470);	37	gene-LOC122083354;gene-LOC122076032;gene-LOC122067519;gene-LOC122087689;gene-LOC122079184;gene-LOC122085670;gene-LOC122087300;gene-LOC122066464;gene-LOC122060910;gene-LOC122092753;gene-LOC122081810;gene-LOC122090562;gene-LOC122058136;gene-LOC122091669;gene-LOC122079962;Macadamia_integrifolia_newGene_617;gene-LOC122075196;gene-LOC122057520;gene-LOC122061460;gene-LOC122092066;gene-LOC122079741;gene…
Biological Process: ncRNA transcription (GO:0098781);	2	gene-LOC122069020;gene-LOC122085626
Biological Process: nectary development (GO:0010254);	3	gene-LOC122091059;gene-LOC122085926;Macadamia_integrifolia_newGene_2138
Biological Process: negative gravitropism (GO:0009959);	14	gene-LOC122077209;gene-LOC122094101;gene-LOC122087494;gene-LOC122077297;gene-LOC122086198;gene-LOC122081180;gene-LOC122059730;gene-LOC122085768;gene-LOC122082277;gene-LOC122077806;gene-LOC122084464;gene-LOC122086514;gene-LOC122067481;gene-LOC122082661
Biological Process: negative regulation of ATPase activity (GO:0032780);	1	gene-LOC122067115
Biological Process: negative regulation of DNA binding (GO:0043392);	1	gene-LOC122077923
Biological Process: negative regulation of DNA endoreduplication (GO:0032876);	2	gene-LOC122077923;gene-LOC122080347
Biological Process: negative regulation of DNA helicase activity (GO:1905775);	1	gene-LOC122080377
Biological Process: negative regulation of DNA metabolic process (GO:0051053);	2	gene-LOC122080347;gene-LOC122077923
Biological Process: negative regulation of DNA methylation (GO:1905642);	1	gene-LOC122093150
Biological Process: negative regulation of DNA recombination (GO:0045910);	2	gene-LOC122069690;gene-LOC122093295
Biological Process: negative regulation of DNA replication (GO:0008156);	2	gene-LOC122077923;gene-LOC122080347
Biological Process: negative regulation of DNA-dependent DNA replication (GO:2000104);	2	gene-LOC122080347;gene-LOC122077923
Biological Process: negative regulation of DNA-templated transcription, elongation (GO:0032785);	2	gene-LOC122075977;gene-LOC122078192
Biological Process: negative regulation of ER-associated ubiquitin-dependent protein catabolic process (GO:1903070);	2	gene-LOC122074000;gene-LOC122060812
Biological Process: negative regulation of ERAD pathway (GO:1904293);	2	gene-LOC122060812;gene-LOC122074000
Biological Process: negative regulation of ERK1 and ERK2 cascade (GO:0070373);	1	gene-LOC122069791
Biological Process: negative regulation of G-protein coupled receptor protein signaling pathway (GO:0045744);	2	gene-LOC122087077;gene-LOC122057172
Biological Process: negative regulation of GTPase activity (GO:0034260);	4	gene-LOC122071188;gene-LOC122092144;gene-LOC122063541;Macadamia_integrifolia_newGene_2211
Biological Process: negative regulation of I-kappaB kinase/NF-kappaB signaling (GO:0043124);	2	gene-LOC122065127;gene-LOC122063694
Biological Process: negative regulation of MAP kinase activity (GO:0043407);	1	gene-LOC122069791
Biological Process: negative regulation of MAPK cascade (GO:0043409);	1	gene-LOC122069791
Biological Process: negative regulation of NF-kappaB transcription factor activity (GO:0032088);	2	gene-LOC122065127;gene-LOC122063694
Biological Process: negative regulation of RNA biosynthetic process (GO:1902679);	68	gene-LOC122065138;gene-LOC122086021;gene-LOC122058161;gene-LOC122069860;gene-LOC122089981;gene-LOC122061509;gene-LOC122093841;gene-LOC122089030;Macadamia_integrifolia_newGene_6340;gene-LOC122077460;gene-LOC122061005;gene-LOC122088142;gene-LOC122058298;gene-LOC122078192;gene-LOC122079227;gene-LOC122080347;gene-LOC122091788;gene-LOC122077850;Macadamia_integrifolia_newGene_4583;gene-LOC122067604;gen…
Biological Process: negative regulation of RNA catabolic process (GO:1902369);	3	gene-LOC122067738;gene-LOC122083989;gene-LOC122058060
Biological Process: negative regulation of RNA metabolic process (GO:0051253);	72	Macadamia_integrifolia_newGene_6340;gene-LOC122061509;gene-LOC122093841;gene-LOC122089030;gene-LOC122086021;gene-LOC122089981;gene-LOC122058161;gene-LOC122069860;gene-LOC122065138;gene-LOC122078192;gene-LOC122058298;gene-LOC122079227;gene-LOC122061005;gene-LOC122088142;gene-LOC122077460;gene-LOC122066436;gene-LOC122063106;gene-LOC122083989;gene-LOC122067604;gene-LOC122080347;gene-LOC122091788;gen…
Biological Process: negative regulation of RNA polymerase II regulatory region sequence-specific DNA binding (GO:1903026);	1	gene-LOC122077923
Biological Process: negative regulation of TORC1 signaling (GO:1904262);	1	gene-LOC122059008
Biological Process: negative regulation of Wnt signaling pathway (GO:0030178);	8	gene-LOC122083764;gene-LOC122078383;gene-LOC122061886;gene-LOC122057223;gene-LOC122081192;gene-LOC122077252;gene-LOC122087887;gene-LOC122079881
Biological Process: negative regulation of abscisic acid-activated signaling pathway (GO:0009788);	18	gene-LOC122058621;gene-LOC122064636;gene-LOC122078392;gene-LOC122091292;gene-LOC122075137;gene-LOC122089277;gene-LOC122074042;gene-LOC122088808;gene-LOC122080217;gene-LOC122063106;gene-LOC122066436;gene-LOC122079412;gene-LOC122084496;gene-LOC122069818;gene-LOC122077439;gene-LOC122073010;gene-LOC122078238;gene-LOC122066724
Biological Process: negative regulation of actin filament polymerization (GO:0030837);	6	gene-LOC122084026;gene-LOC122086349;gene-LOC122089791;gene-LOC122081469;gene-LOC122058032;gene-LOC122077142
Biological Process: negative regulation of adherens junction organization (GO:1903392);	4	Macadamia_integrifolia_newGene_2211;gene-LOC122063541;gene-LOC122071188;gene-LOC122092144
Biological Process: negative regulation of amyloid precursor protein biosynthetic process (GO:0042985);	2	gene-LOC122064205;gene-LOC122082216
Biological Process: negative regulation of anthocyanin metabolic process (GO:0031538);	1	gene-LOC122067176
Biological Process: negative regulation of apoptotic process (GO:0043066);	16	gene-LOC122091103;gene-LOC122087394;gene-LOC122093130;gene-LOC122068125;gene-LOC122073206;gene-LOC122069070;gene-LOC122087497;gene-LOC122085392;gene-LOC122065127;gene-LOC122063694;gene-LOC122072655;gene-LOC122079486;gene-LOC122092483;gene-LOC122090012;gene-LOC122092396;gene-LOC122092300
Biological Process: negative regulation of apoptotic signaling pathway (GO:2001234);	2	gene-LOC122085392;gene-LOC122092300
Biological Process: negative regulation of autophagy (GO:0010507);	1	gene-LOC122058127
Biological Process: negative regulation of binding (GO:0051100);	1	gene-LOC122077923
Biological Process: negative regulation of biological process (GO:0048519);	298	gene-LOC122077848;gene-LOC122078974;gene-LOC122068847;gene-LOC122091103;gene-LOC122060812;gene-LOC122093676;gene-LOC122073708;gene-LOC122089277;gene-LOC122077859;gene-LOC122062140;gene-LOC122090012;gene-LOC122092885;gene-LOC122078688;gene-LOC122072584;gene-LOC122079412;gene-LOC122068669;gene-LOC122069383;Macadamia_integrifolia_newGene_2211;gene-LOC122058707;gene-LOC122084026;gene-LOC122093216;gen…
Biological Process: negative regulation of biosynthetic process (GO:0009890);	84	gene-LOC122075977;gene-LOC122065178;Macadamia_integrifolia_newGene_6160;gene-LOC122082896;gene-LOC122078688;gene-LOC122069751;gene-LOC122092885;gene-LOC122090012;gene-LOC122079341;gene-LOC122081576;gene-LOC122064975;gene-LOC122064622;gene-LOC122073708;gene-LOC122074143;gene-LOC122078243;gene-LOC122081633;gene-LOC122068847;gene-LOC122091289;gene-LOC122089029;gene-LOC122078974;gene-LOC122081754;gen…
Biological Process: negative regulation of bone development (GO:1903011);	1	gene-LOC122077923
Biological Process: negative regulation of brassinosteroid mediated signaling pathway (GO:1900458);	4	gene-LOC122058320;gene-LOC122083935;gene-LOC122083819;gene-LOC122088628
Biological Process: negative regulation of cAMP-mediated signaling (GO:0043951);	2	gene-LOC122087077;gene-LOC122057172
Biological Process: negative regulation of calcium ion transmembrane transport (GO:1903170);	2	gene-LOC122074073;gene-LOC122084371
Biological Process: negative regulation of calcium ion transmembrane transporter activity (GO:1901020);	2	gene-LOC122074073;gene-LOC122084371
Biological Process: negative regulation of calcium ion transport (GO:0051926);	2	gene-LOC122074073;gene-LOC122084371
Biological Process: negative regulation of canonical Wnt signaling pathway (GO:0090090);	8	gene-LOC122081192;gene-LOC122083764;gene-LOC122078383;gene-LOC122061886;gene-LOC122057223;gene-LOC122087887;gene-LOC122077252;gene-LOC122079881
Biological Process: negative regulation of carbohydrate metabolic process (GO:0045912);	2	gene-LOC122087568;gene-LOC122074854
Biological Process: negative regulation of cardiac muscle cell apoptotic process (GO:0010667);	1	gene-LOC122092396
Biological Process: negative regulation of catabolic process (GO:0009895);	25	gene-LOC122085005;gene-LOC122060048;gene-LOC122083989;gene-LOC122059167;gene-LOC122074000;gene-LOC122089677;gene-LOC122058960;gene-LOC122084614;gene-LOC122067738;gene-LOC122089239;gene-LOC122089675;gene-LOC122073613;gene-LOC122089673;gene-LOC122058127;gene-LOC122077848;gene-LOC122087903;gene-LOC122060812;gene-LOC122093413;gene-LOC122066335;gene-LOC122080635;gene-LOC122069070;gene-LOC122058999;gen…
Biological Process: negative regulation of catalytic activity (GO:0043086);	41	gene-LOC122084788;gene-LOC122072635;gene-LOC122080964;gene-LOC122085992;gene-LOC122089438;gene-LOC122087062;gene-LOC122058417;Macadamia_integrifolia_newGene_2211;gene-LOC122088329;gene-LOC122067904;gene-LOC122093130;gene-LOC122058707;gene-LOC122069791;gene-LOC122060389;gene-LOC122082139;gene-LOC122081109;gene-LOC122069940;gene-LOC122076762;gene-LOC122063024;gene-LOC122071188;gene-LOC122089439;gen…
Biological Process: negative regulation of cation channel activity (GO:2001258);	2	gene-LOC122084371;gene-LOC122074073
Biological Process: negative regulation of cation transmembrane transport (GO:1904063);	2	gene-LOC122084371;gene-LOC122074073
Biological Process: negative regulation of cell adhesion (GO:0007162);	4	gene-LOC122063541;gene-LOC122071188;gene-LOC122092144;Macadamia_integrifolia_newGene_2211
Biological Process: negative regulation of cell communication (GO:0010648);	42	gene-LOC122073010;gene-LOC122084496;gene-LOC122092300;gene-LOC122078238;gene-LOC122088683;gene-LOC122079881;gene-LOC122092863;gene-LOC122083764;gene-LOC122081192;gene-LOC122064443;gene-LOC122088808;gene-LOC122069454;gene-LOC122088628;gene-LOC122085392;gene-LOC122058320;gene-LOC122069791;gene-LOC122061886;gene-LOC122087077;gene-LOC122091292;gene-LOC122075137;gene-LOC122077439;gene-LOC122079412;gen…
Biological Process: negative regulation of cell cycle (GO:0045786);	16	gene-LOC122086235;gene-LOC122085429;gene-LOC122086851;gene-LOC122088468;gene-LOC122077884;gene-LOC122075401;gene-LOC122058127;gene-LOC122084227;gene-LOC122077923;gene-LOC122072003;gene-LOC122080347;gene-LOC122076460;gene-LOC122077859;gene-LOC122061639;gene-LOC122081576;gene-LOC122065535
Biological Process: negative regulation of cell cycle G2/M phase transition (GO:1902750);	1	gene-LOC122076460
Biological Process: negative regulation of cell cycle phase transition (GO:1901988);	2	gene-LOC122076460;gene-LOC122075401
Biological Process: negative regulation of cell cycle process (GO:0010948);	11	gene-LOC122075401;gene-LOC122076460;gene-LOC122077859;gene-LOC122081576;gene-LOC122084227;gene-LOC122065535;gene-LOC122077923;gene-LOC122086235;gene-LOC122085429;gene-LOC122086851;gene-LOC122080347
Biological Process: negative regulation of cell death (GO:0060548);	27	gene-LOC122092396;gene-LOC122090909;gene-LOC122092300;gene-LOC122094410;gene-LOC122089234;gene-LOC122072655;gene-LOC122084031;gene-LOC122079486;gene-LOC122090012;gene-LOC122087497;gene-LOC122073206;gene-LOC122069070;gene-LOC122085392;gene-LOC122093216;gene-LOC122065127;gene-LOC122075223;gene-LOC122060406;gene-LOC122063694;gene-LOC122091396;gene-LOC122091103;gene-LOC122089818;gene-LOC122087394;gen…
Biological Process: negative regulation of cell development (GO:0010721);	1	gene-LOC122077923
Biological Process: negative regulation of cell differentiation (GO:0045596);	19	gene-LOC122086107;gene-LOC122061886;Macadamia_integrifolia_newGene_5107;gene-LOC122077998;gene-LOC122087597;gene-LOC122079625;gene-LOC122060047;gene-LOC122067853;gene-LOC122073170;gene-LOC122078383;gene-LOC122093220;gene-LOC122083764;gene-LOC122081192;gene-LOC122057955;gene-LOC122087428;gene-LOC122058906;gene-LOC122077923;gene-LOC122094177;gene-LOC122077252
Biological Process: negative regulation of cell growth (GO:0030308);	1	gene-LOC122080347
Biological Process: negative regulation of cell junction assembly (GO:1901889);	4	Macadamia_integrifolia_newGene_2211;gene-LOC122063541;gene-LOC122092144;gene-LOC122071188
Biological Process: negative regulation of cell migration (GO:0030336);	3	gene-LOC122077850;gene-LOC122079227;gene-LOC122086021
Biological Process: negative regulation of cell motility (GO:2000146);	3	gene-LOC122077850;gene-LOC122079227;gene-LOC122086021
Biological Process: negative regulation of cell proliferation (GO:0008285);	13	gene-LOC122058127;gene-LOC122076190;gene-LOC122068847;gene-LOC122076764;gene-LOC122079851;gene-LOC122087408;gene-LOC122074143;gene-LOC122088783;gene-LOC122063694;gene-LOC122061005;gene-LOC122092396;gene-LOC122086320;gene-LOC122065127
Biological Process: negative regulation of cell-matrix adhesion (GO:0001953);	4	Macadamia_integrifolia_newGene_2211;gene-LOC122063541;gene-LOC122092144;gene-LOC122071188
Biological Process: negative regulation of cell-substrate adhesion (GO:0010812);	4	Macadamia_integrifolia_newGene_2211;gene-LOC122071188;gene-LOC122092144;gene-LOC122063541
Biological Process: negative regulation of cellular amide metabolic process (GO:0034249);	8	gene-LOC122071973;gene-LOC122069751;gene-LOC122057995;gene-LOC122077982;gene-LOC122081754;gene-LOC122073047;gene-LOC122078916;gene-LOC122068159
Biological Process: negative regulation of cellular amine metabolic process (GO:0033239);	2	gene-LOC122093839;gene-LOC122063260
Biological Process: negative regulation of cellular amino acid metabolic process (GO:0045763);	2	gene-LOC122093839;gene-LOC122063260
Biological Process: negative regulation of cellular biosynthetic process (GO:0031327);	82	gene-LOC122081009;gene-LOC122066352;gene-LOC122088095;gene-LOC122088770;gene-LOC122060142;gene-LOC122065491;gene-LOC122057715;gene-LOC122068159;gene-LOC122091794;gene-LOC122083874;gene-LOC122081956;gene-LOC122060021;gene-LOC122076493;gene-LOC122069383;gene-LOC122064205;gene-LOC122088850;gene-LOC122088849;gene-LOC122082896;Macadamia_integrifolia_newGene_6160;gene-LOC122078688;gene-LOC122069751;gen…
Biological Process: negative regulation of cellular catabolic process (GO:0031330);	9	gene-LOC122089239;gene-LOC122067738;gene-LOC122069070;gene-LOC122058060;gene-LOC122073613;gene-LOC122083989;gene-LOC122058127;gene-LOC122074000;gene-LOC122060812
Biological Process: negative regulation of cellular component movement (GO:0051271);	3	gene-LOC122077850;gene-LOC122079227;gene-LOC122086021
Biological Process: negative regulation of cellular component organization (GO:0051129);	27	gene-LOC122081469;gene-LOC122077142;gene-LOC122077882;gene-LOC122081310;gene-LOC122064596;gene-LOC122086349;gene-LOC122060411;gene-LOC122065535;gene-LOC122081576;gene-LOC122077859;gene-LOC122082687;gene-LOC122092038;gene-LOC122065030;gene-LOC122086851;gene-LOC122085429;gene-LOC122086235;gene-LOC122089791;gene-LOC122071188;gene-LOC122085155;gene-LOC122084227;gene-LOC122058032;Macadamia_integrifoli…
Biological Process: negative regulation of cellular defense response (GO:0051245);	1	gene-LOC122088328
Biological Process: negative regulation of cellular macromolecule biosynthetic process (GO:2000113);	68	gene-LOC122081956;gene-LOC122060021;gene-LOC122064205;gene-LOC122088850;gene-LOC122088849;gene-LOC122088095;gene-LOC122088770;gene-LOC122060142;gene-LOC122065491;gene-LOC122057715;gene-LOC122068159;gene-LOC122074143;gene-LOC122078243;gene-LOC122073708;gene-LOC122068847;gene-LOC122091289;gene-LOC122078974;gene-LOC122089029;gene-LOC122081754;gene-LOC122063545;gene-LOC122073047;gene-LOC122081633;Mac…
Biological Process: negative regulation of cellular metabolic process (GO:0031324);	124	gene-LOC122072635;gene-LOC122089030;gene-LOC122093841;gene-LOC122061509;gene-LOC122063260;Macadamia_integrifolia_newGene_6340;gene-LOC122089438;gene-LOC122065138;gene-LOC122077923;gene-LOC122086021;gene-LOC122089981;gene-LOC122069860;gene-LOC122058161;gene-LOC122093130;gene-LOC122078192;gene-LOC122058298;gene-LOC122088329;gene-LOC122079227;gene-LOC122079495;gene-LOC122060389;gene-LOC122074854;gen…
Biological Process: negative regulation of cellular process (GO:0048523);	221	gene-LOC122086235;gene-LOC122069454;gene-LOC122071188;gene-LOC122076493;gene-LOC122091794;gene-LOC122060021;gene-LOC122081956;gene-LOC122079625;gene-LOC122065030;gene-LOC122058320;gene-LOC122087077;gene-LOC122088849;gene-LOC122085155;gene-LOC122088850;gene-LOC122064205;gene-LOC122073613;gene-LOC122058906;gene-LOC122088683;gene-LOC122079881;gene-LOC122089239;gene-LOC122084781;gene-LOC122065491;gen…
Biological Process: negative regulation of cellular protein catabolic process (GO:1903363);	5	gene-LOC122069070;gene-LOC122089239;gene-LOC122074000;gene-LOC122073613;gene-LOC122060812
Biological Process: negative regulation of cellular protein localization (GO:1903828);	7	gene-LOC122065535;gene-LOC122081576;gene-LOC122084227;gene-LOC122077859;gene-LOC122086851;gene-LOC122085429;gene-LOC122086235
Biological Process: negative regulation of cellular protein metabolic process (GO:0032269);	43	gene-LOC122065127;gene-LOC122088780;gene-LOC122063694;gene-LOC122084846;gene-LOC122082899;gene-LOC122069070;gene-LOC122089944;gene-LOC122094064;gene-LOC122079376;gene-LOC122085585;gene-LOC122078916;gene-LOC122060812;gene-LOC122073047;gene-LOC122081754;Macadamia_integrifolia_newGene_1217;gene-LOC122076326;gene-LOC122077982;gene-LOC122088330;gene-LOC122065083;gene-LOC122057995;gene-LOC122072267;gen…
Biological Process: negative regulation of cellular response to alcohol (GO:1905958);	16	gene-LOC122088808;gene-LOC122074042;gene-LOC122089277;gene-LOC122075137;gene-LOC122064636;gene-LOC122058621;gene-LOC122078392;gene-LOC122091292;gene-LOC122078238;gene-LOC122073010;gene-LOC122084496;gene-LOC122077439;gene-LOC122079412;gene-LOC122063106;gene-LOC122066436;gene-LOC122080217
Biological Process: negative regulation of chromatin assembly or disassembly (GO:0045798);	1	gene-LOC122085155
Biological Process: negative regulation of chromatin organization (GO:1905268);	4	gene-LOC122081310;gene-LOC122065030;gene-LOC122085155;gene-LOC122060411
Biological Process: negative regulation of chromatin silencing (GO:0031936);	2	gene-LOC122093150;gene-LOC122060411
Biological Process: negative regulation of chromosome organization (GO:2001251);	12	gene-LOC122075401;gene-LOC122077859;gene-LOC122081576;gene-LOC122084227;gene-LOC122060411;gene-LOC122085155;gene-LOC122065535;gene-LOC122086235;gene-LOC122085429;gene-LOC122086851;gene-LOC122081310;gene-LOC122065030
Biological Process: negative regulation of chromosome segregation (GO:0051985);	8	gene-LOC122086851;gene-LOC122086235;gene-LOC122085429;gene-LOC122084227;gene-LOC122081576;gene-LOC122065535;gene-LOC122077859;gene-LOC122075401
Biological Process: negative regulation of chromosome separation (GO:1905819);	1	gene-LOC122075401
Biological Process: negative regulation of cohesin loading (GO:0071923);	7	gene-LOC122086235;gene-LOC122085429;gene-LOC122086851;gene-LOC122077859;gene-LOC122084227;gene-LOC122081576;gene-LOC122065535
Biological Process: negative regulation of cysteine-type endopeptidase activity (GO:2000117);	6	gene-LOC122065127;gene-LOC122060389;gene-LOC122063694;gene-LOC122084846;gene-LOC122084788;gene-LOC122093130
Biological Process: negative regulation of cysteine-type endopeptidase activity involved in apoptotic process (GO:0043154);	3	gene-LOC122093130;gene-LOC122065127;gene-LOC122063694
Biological Process: negative regulation of cytokine-mediated signaling pathway (GO:0001960);	2	gene-LOC122065127;gene-LOC122063694
Biological Process: negative regulation of cytokinin-activated signaling pathway (GO:0080037);	4	gene-LOC122064016;gene-LOC122061285;gene-LOC122090853;gene-LOC122076035
Biological Process: negative regulation of cytoskeleton organization (GO:0051494);	8	gene-LOC122077142;gene-LOC122081469;gene-LOC122086349;gene-LOC122089791;gene-LOC122058032;gene-LOC122068936;gene-LOC122084026;gene-LOC122092038
Biological Process: negative regulation of defense response (GO:0031348);	31	Macadamia_integrifolia_newGene_2588;gene-LOC122093413;gene-LOC122080635;gene-LOC122066335;gene-LOC122086182;gene-LOC122087903;gene-LOC122077848;gene-LOC122089673;gene-LOC122063694;gene-LOC122088759;gene-LOC122093740;gene-LOC122088783;gene-LOC122086160;gene-LOC122075223;gene-LOC122073708;gene-LOC122065127;gene-LOC122089674;gene-LOC122060406;gene-LOC122071082;gene-LOC122093216;gene-LOC122058999;gen…
Biological Process: negative regulation of dephosphorylation (GO:0035305);	10	gene-LOC122088780;gene-LOC122087062;gene-LOC122069940;gene-LOC122094064;gene-LOC122072267;gene-LOC122065083;gene-LOC122058707;gene-LOC122085585;gene-LOC122067173;gene-LOC122072635
Biological Process: negative regulation of developmental growth (GO:0048640);	6	gene-LOC122061005;gene-LOC122076764;gene-LOC122086320;gene-LOC122076190;gene-LOC122068847;gene-LOC122074143
Biological Process: negative regulation of developmental process (GO:0051093);	45	gene-LOC122081473;gene-LOC122089029;gene-LOC122087597;gene-LOC122068847;gene-LOC122077998;gene-LOC122086107;gene-LOC122073596;gene-LOC122060047;gene-LOC122074143;gene-LOC122057762;gene-LOC122086320;gene-LOC122077806;gene-LOC122073170;gene-LOC122078383;gene-LOC122082749;gene-LOC122077252;gene-LOC122094177;gene-LOC122087428;gene-LOC122068669;gene-LOC122088738;gene-LOC122058298;Macadamia_integrifoli…
Biological Process: negative regulation of endopeptidase activity (GO:0010951);	6	gene-LOC122093130;gene-LOC122084788;gene-LOC122084846;gene-LOC122063694;gene-LOC122060389;gene-LOC122065127
Biological Process: negative regulation of epithelial cell proliferation (GO:0050680);	4	gene-LOC122061005;gene-LOC122086320;gene-LOC122074143;gene-LOC122068847
Biological Process: negative regulation of ethylene biosynthetic process (GO:0010366);	2	gene-LOC122093839;gene-LOC122063260
Biological Process: negative regulation of ethylene-activated signaling pathway (GO:0010105);	3	gene-LOC122064443;gene-LOC122069454;gene-LOC122092863
Biological Process: negative regulation of extrinsic apoptotic signaling pathway (GO:2001237);	2	gene-LOC122092300;gene-LOC122085392
Biological Process: negative regulation of floral organ abscission (GO:0060862);	1	Macadamia_integrifolia_newGene_5634
Biological Process: negative regulation of flower development (GO:0009910);	14	gene-LOC122077460;gene-LOC122082749;gene-LOC122088683;gene-LOC122057762;gene-LOC122068669;gene-LOC122089981;gene-LOC122087597;gene-LOC122058298;gene-LOC122069554;gene-LOC122088095;gene-LOC122057955;gene-LOC122073170;Macadamia_integrifolia_newGene_5107;gene-LOC122073796
Biological Process: negative regulation of focal adhesion assembly (GO:0051895);	4	gene-LOC122092144;gene-LOC122071188;gene-LOC122063541;Macadamia_integrifolia_newGene_2211
Biological Process: negative regulation of gene expression (GO:0010629);	105	gene-LOC122066436;gene-LOC122063106;gene-LOC122077982;gene-LOC122067604;gene-LOC122079783;gene-LOC122082748;gene-LOC122057995;Macadamia_integrifolia_newGene_4583;gene-LOC122080347;gene-LOC122077850;gene-LOC122078916;gene-LOC122077577;gene-LOC122091423;gene-LOC122065344;gene-LOC122061296;gene-LOC122085429;gene-LOC122063694;gene-LOC122076184;gene-LOC122086320;gene-LOC122093970;gene-LOC122076534;gen…
Biological Process: negative regulation of gene expression, epigenetic (GO:0045814);	15	gene-LOC122092885;gene-LOC122065491;gene-LOC122065344;gene-LOC122063545;gene-LOC122078974;gene-LOC122093841;gene-LOC122089516;gene-LOC122088142;gene-LOC122062875;gene-LOC122076184;gene-LOC122057658;gene-LOC122060021;gene-LOC122082896;Macadamia_integrifolia_newGene_4583;gene-LOC122070528
Biological Process: negative regulation of gene silencing (GO:0060969);	1	gene-LOC122060411
Biological Process: negative regulation of gibberellic acid mediated signaling pathway (GO:0009938);	1	gene-LOC122088683
Biological Process: negative regulation of gibberellin biosynthetic process (GO:0010373);	1	gene-LOC122066352
Biological Process: negative regulation of gluconeogenesis (GO:0045721);	2	gene-LOC122087437;gene-LOC122063291
Biological Process: negative regulation of glycoprotein biosynthetic process (GO:0010561);	2	gene-LOC122082216;gene-LOC122064205
Biological Process: negative regulation of glycoprotein metabolic process (GO:1903019);	2	gene-LOC122082216;gene-LOC122064205
Biological Process: negative regulation of growth (GO:0045926);	9	gene-LOC122080347;gene-LOC122074143;gene-LOC122086320;gene-LOC122068009;gene-LOC122061005;gene-LOC122076190;gene-LOC122068847;gene-LOC122076764;gene-LOC122068182
Biological Process: negative regulation of hemocyte differentiation (GO:0045611);	4	gene-LOC122087428;gene-LOC122067853;gene-LOC122060047;gene-LOC122094177
Biological Process: negative regulation of hemopoiesis (GO:1903707);	5	gene-LOC122094177;gene-LOC122060047;gene-LOC122067853;gene-LOC122087428;gene-LOC122077923
Biological Process: negative regulation of heterochromatin assembly (GO:0031452);	1	gene-LOC122085155
Biological Process: negative regulation of histone H3-K4 methylation (GO:0051572);	1	Macadamia_integrifolia_newGene_2511
Biological Process: negative regulation of histone acetylation (GO:0035067);	2	gene-LOC122081310;gene-LOC122065030
Biological Process: negative regulation of histone modification (GO:0031057);	2	gene-LOC122081310;gene-LOC122065030
Biological Process: negative regulation of hormone biosynthetic process (GO:0032353);	3	gene-LOC122063260;gene-LOC122066352;gene-LOC122093839
Biological Process: negative regulation of hormone metabolic process (GO:0032351);	3	gene-LOC122063260;gene-LOC122066352;gene-LOC122093839
Biological Process: negative regulation of hydrolase activity (GO:0051346);	27	gene-LOC122088780;gene-LOC122076762;gene-LOC122065127;gene-LOC122089439;gene-LOC122084846;gene-LOC122071188;gene-LOC122063694;gene-LOC122069940;gene-LOC122094064;gene-LOC122060389;gene-LOC122063541;gene-LOC122058707;gene-LOC122085585;gene-LOC122092144;Macadamia_integrifolia_newGene_2211;gene-LOC122093130;gene-LOC122088329;Macadamia_integrifolia_newGene_1217;gene-LOC122076326;gene-LOC122087062;gen…
Biological Process: negative regulation of imaginal disc growth (GO:0045571);	4	gene-LOC122086320;gene-LOC122061005;gene-LOC122068847;gene-LOC122074143
Biological Process: negative regulation of immune response (GO:0050777);	16	gene-LOC122078688;gene-LOC122077923;gene-LOC122072655;gene-LOC122079486;gene-LOC122093216;gene-LOC122078243;gene-LOC122073206;gene-LOC122088783;gene-LOC122063694;gene-LOC122060406;gene-LOC122065127;gene-LOC122075223;gene-LOC122087394;Macadamia_integrifolia_newGene_2588;gene-LOC122068125;gene-LOC122086182
[truncated: 4,957 more rows]
