# Supplementary material for: Comparative Transcriptome Analysis Reveals Key Functions of MiMYB Gene Family in Macadamia Nut Pericarp Formation
Source: Int J Mol Sci. 2024 Jun 21;25(13):6840. doi: 10.3390/ijms25136840 (PMC11241416; doi:10.3390/ijms25136840)
Supplement: Supplementary file 1 [file ijms-25-06840-s001.zip › Supplement Table 4 Different TFs.xlsx]

## Sheet: Diff TFs
#ID	A383_FPKM	aA382_FPKM	A381_FPKM	GuiRe No.13_FPKM	GuiRe No.12_FPKM	GuiRe No.11_FPKM	A38	GuiRe No.1	regulated	GO_annotation	KEGG_annotation	KEGG_pathway_annotation	KOG_class	KOG_class_annotation	Pfam_annotation	Swiss-Prot_annotation	eggNOG_class	eggNOG_class_annotation	NR_annotation
gene-LOC122070156	2.37322	1.55943	2.11196	0	0	0	2.01487	1.22379	down	Molecular Function: DNA binding (GO:0003677);;	K21625|2.7e-33|nsy:104225334|K21625 cyclin-D-binding Myb-like transcription factor 1 | (RefSeq) cyclin-D-binding Myb-like transcription factor 1	--	[K]	Transcription	--	--	--	--	Cyclin-D-binding Myb-like transcription factor [Actinidia chinensis var. chinensis]
gene-LOC122064149	11.6433	13.1934	16.673	7.48425	7.14989	6.29622	13.8366	12.4502	down	Biological Process: reproduction (GO:0000003);; Biological Process: developmental process involved in reproduction (GO:0003006);; Molecular Function: molecular_function (GO:0003674);; Molecular Function: DNA binding (GO:0003677);; Molecular Function: transcription factor activity, sequence-specific DNA binding (GO:0003700);; Cellular Component: cellular_component (GO:0005575);; Cellular Component…	--	--	--	--	--	NAC domain-containing protein 2 OS=Solanum lycopersicum OX=4081 GN=NAP2 PE=2 SV=1	K	Transcription	NAC transcription factor 29 [Prunus yedoensis var. nudiflora]
gene-LOC122069376	2.84248	3.23259	4.91388	13.5268	14.9902	12.3216	3.66298	7.22441	up	Molecular Function: protein dimerization activity (GO:0046983);;	K05765|6.6e-15|gra:105781290|K05765 cofilin | (RefSeq) uncharacterized LOC105781290	--	--	--	--	Transcription factor bHLH113 OS=Arabidopsis thaliana OX=3702 GN=BHLH113 PE=2 SV=1	K	Transcription	PREDICTED: transcription factor bHLH113 [Nelumbo nucifera]
gene-LOC122070061	0.7176	0.610201	0.506512	1.83427	2.60915	2.30029	0.611438	0.983662	up	Molecular Function: protein dimerization activity (GO:0046983);;	K05765|1.6e-16|gra:105781290|K05765 cofilin | (RefSeq) uncharacterized LOC105781290	--	--	--	--	Transcription factor bHLH112 OS=Arabidopsis thaliana OX=3702 GN=BHLH112 PE=1 SV=1	K	Transcription	PREDICTED: transcription factor bHLH123-like [Nelumbo nucifera]
gene-LOC122065354	3.41035	3.25626	4.29748	11.3666	10.9793	10.077	3.65469	6.30677	up	Molecular Function: protein dimerization activity (GO:0046983);;	K05765|3.9e-16|gra:105781290|K05765 cofilin | (RefSeq) uncharacterized LOC105781290	--	--	--	--	Transcription factor bHLH123 OS=Arabidopsis thaliana OX=3702 GN=BHLH123 PE=1 SV=1	K	Transcription	PREDICTED: transcription factor bHLH123-like [Nelumbo nucifera]
gene-LOC122093605	6.48683	8.75828	9.71849	19.0247	17.5876	16.9165	8.3212	12.5005	up	Molecular Function: protein dimerization activity (GO:0046983);;	--	--	--	--	--	Transcription factor bHLH148 OS=Arabidopsis thaliana OX=3702 GN=BHLH148 PE=1 SV=1	S	Function unknown	PREDICTED: transcription factor bHLH147 [Nelumbo nucifera]
gene-LOC122064125	5.41247	5.98595	4.50957	13.6982	12.8956	11.6479	5.30266	8.06456	up	Molecular Function: protein dimerization activity (GO:0046983);;	--	--	--	--	--	--	K	Transcription	PREDICTED: transcription factor IBH1 [Nelumbo nucifera]
gene-LOC122076088	0.275949	0.191448	0.09359	2.58086	1.76582	1.28025	0.186996	0.9553	up	Molecular Function: protein dimerization activity (GO:0046983);;	--	--	--	--	--	Transcription factor ILI3 OS=Oryza sativa subsp. indica OX=39946 GN=ILI3 PE=3 SV=1	K	Transcription	Transcription factor bHLH135 [Apostasia shenzhenica]
gene-LOC122059920	70.6335	51.444	68.1516	15.8458	14.098	11.6848	63.4097	45.1471	down	Molecular Function: protein dimerization activity (GO:0046983);;	--	--	--	--	--	--	--	--	transcription factor FER-LIKE IRON DEFICIENCY-INDUCED TRANSCRIPTION FACTOR-like protein [Cinnamomum micranthum f. kanehirae]
gene-LOC122066863	6.22551	3.13103	2.94931	29.9625	28.755	28.5001	4.10195	12.0143	up	Molecular Function: protein dimerization activity (GO:0046983);;	--	--	--	--	--	--	--	--	transcription factor FER-LIKE IRON DEFICIENCY-INDUCED TRANSCRIPTION FACTOR-like protein [Cinnamomum micranthum f. kanehirae]
gene-LOC122059599	229.21	158.654	192.996	29.5598	26.7671	26.5954	193.62	127.07	down	Molecular Function: protein dimerization activity (GO:0046983);;	--	--	--	--	--	--	--	--	transcription factor FER-LIKE IRON DEFICIENCY-INDUCED TRANSCRIPTION FACTOR-like protein [Cinnamomum micranthum f. kanehirae]
gene-LOC122079474	3.75936	1.63441	2.89516	9.38437	10.9591	9.98238	2.76298	4.63798	up	Molecular Function: protein dimerization activity (GO:0046983);;	--	--	--	--	--	--	--	--	transcription factor FER-LIKE IRON DEFICIENCY-INDUCED TRANSCRIPTION FACTOR-like protein [Cinnamomum micranthum f. kanehirae]
gene-LOC122077173	6.1688	3.91307	4.88235	2.31438	3.24103	1.78093	4.98807	3.70327	down	Cellular Component: cellular_component (GO:0005575);; Cellular Component: intracellular (GO:0005622);; Cellular Component: cell (GO:0005623);; Cellular Component: nucleus (GO:0005634);; Biological Process: regulation of transcription, DNA-templated (GO:0006355);; Biological Process: biological_process (GO:0008150);; Biological Process: regulation of biosynthetic process (GO:0009889);; Biological …	--	--	[K]	Transcription	--	Transcription factor GTE6 OS=Arabidopsis thaliana OX=3702 GN=GTE6 PE=2 SV=1	K	Transcription	transcription factor GTE6-like [Quercus suber]
gene-LOC122071684	0.17085	1.16508	0.284031	2.86118	3.60391	2.82965	0.539986	1.43676	up	Molecular Function: DNA binding (GO:0003677);; Molecular Function: transcription factor activity, sequence-specific DNA binding (GO:0003700);; Cellular Component: nucleus (GO:0005634);;	K09285|9.8e-110|nnu:104589848|K09285 AP2-like factor, ANT lineage | (RefSeq) AP2-like ethylene-responsive transcription factor At1g16060	--	--	--	AP2 domain	AP2-like ethylene-responsive transcription factor At1g16060 OS=Arabidopsis thaliana OX=3702 GN=At1g16060 PE=2 SV=1	K	Transcription	AP2-like ethylene-responsive transcription factor At1g16060 [Camellia sinensis]
gene-LOC122060459	0.775753	0.227199	0.073694	11.9344	14.1036	12.9625	0.358882	4.07843	up	Molecular Function: DNA binding (GO:0003677);; Molecular Function: transcription factor activity, sequence-specific DNA binding (GO:0003700);; Cellular Component: nucleus (GO:0005634);;	K09286|1.1e-27|cann:107863343|K09286 EREBP-like factor | (RefSeq) CBF1, CBF1B, CaCBF1B; dehydration-responsive element-binding protein 1A-like	--	--	--	AP2 domain	Ethylene-responsive transcription factor ERF026 OS=Arabidopsis thaliana OX=3702 GN=ERF026 PE=2 SV=1	K	Transcription	ethylene-responsive transcription factor ERF027-like [Hevea brasiliensis]
gene-LOC122058705	1.66155	2.25155	2.0502	0.816999	0.522081	0.455606	1.98777	1.70625	down	Molecular Function: DNA binding (GO:0003677);; Molecular Function: transcription factor activity, sequence-specific DNA binding (GO:0003700);; Cellular Component: nucleus (GO:0005634);;	K09285|2.8e-182|nnu:104603172|K09285 AP2-like factor, ANT lineage | (RefSeq) AP2-like ethylene-responsive transcription factor AIL5	--	--	--	AP2 domain	AP2-like ethylene-responsive transcription factor AIL5 OS=Arabidopsis thaliana OX=3702 GN=AIL5 PE=2 SV=2	K	Transcription	PREDICTED: AP2-like ethylene-responsive transcription factor AIL5 [Nelumbo nucifera]
gene-LOC122076601	0.92342	1.24283	0.699279	0.34942	0.495344	0.385212	0.955175	0.763842	down	Molecular Function: DNA binding (GO:0003677);; Molecular Function: transcription factor activity, sequence-specific DNA binding (GO:0003700);; Cellular Component: nucleus (GO:0005634);;	K09285|3.2e-260|nnu:104609075|K09285 AP2-like factor, ANT lineage | (RefSeq) AP2-like ethylene-responsive transcription factor ANT	--	--	--	AP2 domain	AP2-like ethylene-responsive transcription factor ANT OS=Arabidopsis thaliana OX=3702 GN=ANT PE=1 SV=2	K	Transcription	PREDICTED: AP2-like ethylene-responsive transcription factor ANT [Nelumbo nucifera]
gene-LOC122077290	0.287563	0.54824	0.36798	1.20018	0.783269	1.05959	0.401261	0.705466	up	Molecular Function: DNA binding (GO:0003677);; Molecular Function: transcription factor activity, sequence-specific DNA binding (GO:0003700);; Cellular Component: nucleus (GO:0005634);;	K09285|5.1e-279|nnu:104609075|K09285 AP2-like factor, ANT lineage | (RefSeq) AP2-like ethylene-responsive transcription factor ANT	--	--	--	AP2 domain	AP2-like ethylene-responsive transcription factor ANT OS=Arabidopsis thaliana OX=3702 GN=ANT PE=1 SV=2	K	Transcription	PREDICTED: AP2-like ethylene-responsive transcription factor ANT [Nelumbo nucifera]
gene-LOC122092086	0.355599	0.373684	0.306415	2.15523	1.52537	2.05849	0.345233	0.945111	up	Molecular Function: DNA binding (GO:0003677);; Molecular Function: transcription factor activity, sequence-specific DNA binding (GO:0003700);; Cellular Component: nucleus (GO:0005634);;	K14516|1.4e-74|nnu:104600859|K14516 ethylene-responsive transcription factor 1 | (RefSeq) ethylene-responsive transcription factor 1B-like	MAPK signaling pathway - plant (ko04016);; Plant hormone signal transduction (ko04075)	--	--	AP2 domain	Ethylene-responsive transcription factor 1B OS=Arabidopsis thaliana OX=3702 GN=ERF1B PE=1 SV=2	K	Transcription	PREDICTED: ethylene-responsive transcription factor 1B-like [Nelumbo nucifera]
gene-LOC122066941	0.121417	0	0.083945	6.3536	6.80739	7.65191	0.068454	2.14585	up	Molecular Function: DNA binding (GO:0003677);; Molecular Function: transcription factor activity, sequence-specific DNA binding (GO:0003700);; Cellular Component: nucleus (GO:0005634);;	K09286|3.3e-58|nnu:104612420|K09286 EREBP-like factor | (RefSeq) ethylene-responsive transcription factor 9-like	--	--	--	AP2 domain	Ethylene-responsive transcription factor 3 OS=Arabidopsis thaliana OX=3702 GN=ERF3 PE=1 SV=1	K	Transcription	PREDICTED: ethylene-responsive transcription factor 9-like [Nelumbo nucifera]
gene-LOC122074879	0.128048	0.35003	0.714994	3.39111	3.23886	2.61567	0.397691	1.48538	up	Molecular Function: DNA binding (GO:0003677);; Molecular Function: transcription factor activity, sequence-specific DNA binding (GO:0003700);; Cellular Component: nucleus (GO:0005634);;	K12900|4.3e-29|lang:109341833|K12900 FUS-interacting serine-arginine-rich protein 1 | (RefSeq) serine/arginine-rich SC35-like splicing factor SCL30A	Spliceosome (ko03040)	--	--	AP2 domain	Ethylene-responsive transcription factor ABR1 OS=Arabidopsis thaliana OX=3702 GN=ABR1 PE=2 SV=1	K	Transcription	PREDICTED: ethylene-responsive transcription factor ABR1-like [Nelumbo nucifera]
gene-LOC122061287	0.815273	1.14498	0.263265	2.11589	2.26559	1.73426	0.741174	1.17471	up	Molecular Function: DNA binding (GO:0003677);; Molecular Function: transcription factor activity, sequence-specific DNA binding (GO:0003700);; Cellular Component: nucleus (GO:0005634);;	K13434|4.4e-33|zju:107411595|K13434 pathogenesis-related genes transcriptional activator PTI6 | (RefSeq) pathogenesis-related genes transcriptional activator PTI6-like	Plant-pathogen interaction (ko04626)	--	--	AP2 domain	Ethylene-responsive transcription factor CRF3 OS=Arabidopsis thaliana OX=3702 GN=CRF3 PE=1 SV=1	K	Transcription	PREDICTED: ethylene-responsive transcription factor CRF1-like [Nelumbo nucifera]
gene-LOC122084604	0.057238	0.329452	0.375211	1.81057	1.70906	1.39684	0.253967	0.838412	up	Molecular Function: DNA binding (GO:0003677);; Molecular Function: transcription factor activity, sequence-specific DNA binding (GO:0003700);; Cellular Component: nucleus (GO:0005634);;	K09286|6.3e-20|bna:106427325|K09286 EREBP-like factor | (RefSeq) ethylene-responsive transcription factor ERF057	--	--	--	AP2 domain	Ethylene-responsive transcription factor ERF003 OS=Arabidopsis thaliana OX=3702 GN=ERF003 PE=1 SV=1	K	Transcription	PREDICTED: ethylene-responsive transcription factor ERF003-like [Nelumbo nucifera]
gene-LOC122061514	2.2212	0.988521	0.232904	14.7796	13.9041	12.4267	1.14754	5.33367	up	Molecular Function: DNA binding (GO:0003677);; Molecular Function: transcription factor activity, sequence-specific DNA binding (GO:0003700);; Cellular Component: nucleus (GO:0005634);;	K09286|3.4e-22|ppp:112279394|K09286 EREBP-like factor | (RefSeq) ethylene-responsive transcription factor ERF022-like	--	--	--	AP2 domain	Ethylene-responsive transcription factor ERF017 OS=Arabidopsis thaliana OX=3702 GN=ERF017 PE=2 SV=1	K	Transcription	PREDICTED: ethylene-responsive transcription factor ERF017-like [Nelumbo nucifera]
gene-LOC122058311	0	0	0	3.2584	4.66039	3.76053	0	1.08613	up	Molecular Function: DNA binding (GO:0003677);; Molecular Function: transcription factor activity, sequence-specific DNA binding (GO:0003700);; Cellular Component: nucleus (GO:0005634);;	K09286|2.3e-21|sly:101248770|K09286 EREBP-like factor | (RefSeq) DEAR1-like TCP binding protein	--	--	--	AP2 domain	Ethylene-responsive transcription factor ERF019 OS=Arabidopsis thaliana OX=3702 GN=ERF019 PE=2 SV=1	K	Transcription	PREDICTED: ethylene-responsive transcription factor ERF020 [Nelumbo nucifera]
gene-LOC122086206	2.0073	2.77672	1.56508	5.83449	5.91192	4.65019	2.11637	3.3921	up	Molecular Function: DNA binding (GO:0003677);; Molecular Function: transcription factor activity, sequence-specific DNA binding (GO:0003700);; Cellular Component: nucleus (GO:0005634);;	K09286|1.3e-40|psom:113304009|K09286 EREBP-like factor | (RefSeq) dehydration-responsive element-binding protein 3-like	--	--	--	AP2 domain	Ethylene-responsive transcription factor ERF035 OS=Arabidopsis thaliana OX=3702 GN=ERF035 PE=2 SV=1	K	Transcription	PREDICTED: ethylene-responsive transcription factor ERF039-like [Nelumbo nucifera]
gene-LOC122073517	1.59041	1.05971	0.699835	21.0908	20.566	19.2584	1.11665	7.61678	up	Molecular Function: DNA binding (GO:0003677);; Molecular Function: transcription factor activity, sequence-specific DNA binding (GO:0003700);; Cellular Component: nucleus (GO:0005634);;	K09286|1.0e-82|cann:107855040|K09286 EREBP-like factor | (RefSeq) ethylene-responsive transcription factor ERF054	--	--	--	AP2 domain	Ethylene-responsive transcription factor ERF053 OS=Arabidopsis thaliana OX=3702 GN=ERF053 PE=1 SV=1	K	Transcription	PREDICTED: ethylene-responsive transcription factor ERF054 [Nelumbo nucifera]
gene-LOC122089951	0.468887	0.308256	0.483838	3.20373	3.75931	3.16747	0.420327	1.33194	up	Molecular Function: DNA binding (GO:0003677);; Molecular Function: transcription factor activity, sequence-specific DNA binding (GO:0003700);; Cellular Component: nucleus (GO:0005634);;	K09286|2.2e-65|gra:105800374|K09286 EREBP-like factor | (RefSeq) ethylene-responsive transcription factor ERF062-like	--	--	--	AP2 domain	Ethylene-responsive transcription factor ERF062 OS=Arabidopsis thaliana OX=3702 GN=ERF062 PE=2 SV=1	K	Transcription	PREDICTED: ethylene-responsive transcription factor ERF062 isoform X1 [Vitis vinifera]
gene-LOC122058733	1.76938	1.66108	0.905647	0.687113	0.400572	0.440516	1.44537	1.08461	down	Molecular Function: DNA binding (GO:0003677);; Molecular Function: transcription factor activity, sequence-specific DNA binding (GO:0003700);; Cellular Component: nucleus (GO:0005634);;	K14516|4.2e-28|lang:109340563|K14516 ethylene-responsive transcription factor 1 | (RefSeq) ethylene-responsive transcription factor 1B-like	MAPK signaling pathway - plant (ko04016);; Plant hormone signal transduction (ko04075)	--	--	AP2 domain	Ethylene-responsive transcription factor ERF091 OS=Arabidopsis thaliana OX=3702 GN=ERF091 PE=1 SV=1	K	Transcription	PREDICTED: ethylene-responsive transcription factor ERF091 [Nelumbo nucifera]
gene-LOC122062655	15.8928	19.4412	17.5322	9.2262	8.86939	9.6028	17.6221	15.3999	down	Molecular Function: DNA binding (GO:0003677);; Molecular Function: transcription factor activity, sequence-specific DNA binding (GO:0003700);; Cellular Component: nucleus (GO:0005634);;	K13434|7.0e-20|cpep:111777248|K13434 pathogenesis-related genes transcriptional activator PTI6 | (RefSeq) ethylene-responsive transcription factor ERF069-like	Plant-pathogen interaction (ko04626)	--	--	AP2 domain	Ethylene-responsive transcription factor ERF118 OS=Arabidopsis thaliana OX=3702 GN=ERF118 PE=1 SV=1	K	Transcription	PREDICTED: ethylene-responsive transcription factor ERF119-like [Nelumbo nucifera]
gene-LOC122088387	162.273	174.684	164.771	3.77761	3.29073	3.05307	167.243	114.411	down	Molecular Function: DNA binding (GO:0003677);; Molecular Function: transcription factor activity, sequence-specific DNA binding (GO:0003700);; Cellular Component: nucleus (GO:0005634);;	K09286|1.9e-111|nnu:104605948|K09286 EREBP-like factor | (RefSeq) ethylene-responsive transcription factor RAP2-4	--	--	--	AP2 domain	Ethylene-responsive transcription factor RAP2-4 OS=Arabidopsis thaliana OX=3702 GN=RAP2-4 PE=1 SV=1	K	Transcription	PREDICTED: ethylene-responsive transcription factor RAP2-4 [Nelumbo nucifera]
gene-LOC122087709	1.20786	1.49087	2.22434	0.67001	0.619694	0.68449	1.64102	1.46174	down	Molecular Function: DNA binding (GO:0003677);; Molecular Function: transcription factor activity, sequence-specific DNA binding (GO:0003700);; Cellular Component: nucleus (GO:0005634);;	K09284|1.3e-189|nnu:104599345|K09284 AP2-like factor, euAP2 lineage | (RefSeq) ethylene-responsive transcription factor RAP2-7-like	--	--	--	AP2 domain	APETALA2-like protein 1 OS=Oryza sativa subsp. indica OX=39946 GN=AP2-1 PE=2 SV=2	K	Transcription	PREDICTED: ethylene-responsive transcription factor RAP2-7-like isoform X1 [Nelumbo nucifera]
gene-LOC122078870	37.7716	58.4697	16.7511	8.48138	11.8778	9.28044	37.6641	27.9007	down	Molecular Function: DNA binding (GO:0003677);; Molecular Function: transcription factor activity, sequence-specific DNA binding (GO:0003700);; Cellular Component: nucleus (GO:0005634);;	K09287|3.2e-148|nnu:104603036|K09287 RAV-like factor | (RefSeq) AP2/ERF and B3 domain-containing transcription factor RAV1-like	--	--	--	B3 DNA binding domain	AP2/ERF and B3 domain-containing transcription repressor RAV2 OS=Arabidopsis thaliana OX=3702 GN=RAV2 PE=1 SV=1	K	Transcription	PREDICTED: AP2/ERF and B3 domain-containing transcription factor RAV1-like [Nelumbo nucifera]
gene-LOC122083857	0.180433	0.440758	0.114405	5.71072	5.17465	4.93058	0.245199	2.08863	up	Molecular Function: DNA binding (GO:0003677);; Molecular Function: transcription factor activity, sequence-specific DNA binding (GO:0003700);; Cellular Component: nucleus (GO:0005634);;	K09287|1.3e-138|nnu:104603036|K09287 RAV-like factor | (RefSeq) AP2/ERF and B3 domain-containing transcription factor RAV1-like	--	--	--	B3 DNA binding domain	AP2/ERF and B3 domain-containing transcription factor RAV1 OS=Arabidopsis thaliana OX=3702 GN=RAV1 PE=1 SV=1	K	Transcription	PREDICTED: AP2/ERF and B3 domain-containing transcription factor RAV1-like [Nelumbo nucifera]
gene-LOC122083739	5.37145	5.73779	7.13161	2.26387	2.44066	2.21311	6.08028	5.04442	down	Molecular Function: zinc ion binding (GO:0008270);;	--	--	--	--	B-box zinc finger	B-box zinc finger protein 21 OS=Arabidopsis thaliana OX=3702 GN=BBX21 PE=1 SV=1	S	Function unknown	COL domain class transcription factor [Pyrus ussuriensis x Pyrus communis]
gene-LOC122061256	0.478462	0.425199	0.615552	10.6878	11.9691	10.1053	0.506404	3.90953	up	Molecular Function: DNA binding (GO:0003677);; Molecular Function: protein dimerization activity (GO:0046983);;	K13422|1.0e-127|tcc:18613913|K13422 transcription factor MYC2 | (RefSeq) transcription factor bHLH14	MAPK signaling pathway - plant (ko04016);; Plant hormone signal transduction (ko04075)	--	--	bHLH-MYC and R2R3-MYB transcription factors N-terminal	Transcription factor MYC2 OS=Arabidopsis thaliana OX=3702 GN=MYC2 PE=1 SV=2	K	Transcription	PREDICTED: transcription factor bHLH14 [Theobroma cacao]
gene-LOC122084641	51.4425	29.8294	12.3267	93.4626	94.4428	93.8015	31.1995	45.2062	up	Molecular Function: protein dimerization activity (GO:0046983);;	K13422|2.2e-245|nnu:104610347|K13422 transcription factor MYC2 | (RefSeq) transcription factor MYC2-like	MAPK signaling pathway - plant (ko04016);; Plant hormone signal transduction (ko04075)	--	--	bHLH-MYC and R2R3-MYB transcription factors N-terminal	Transcription factor MYC2 OS=Solanum lycopersicum OX=4081 GN=MYC2 PE=1 SV=1	K	Transcription	PREDICTED: transcription factor MYC2-like [Nelumbo nucifera]
gene-LOC122087366	6.46695	7.92353	6.15409	1.81245	2.02582	1.49964	6.84819	5.29669	down	Molecular Function: protein dimerization activity (GO:0046983);;	K13422|2.4e-29|hbr:110650424|K13422 transcription factor MYC2 | (RefSeq) transcription factor MYC2-like	MAPK signaling pathway - plant (ko04016);; Plant hormone signal transduction (ko04075)	--	--	bHLH-MYC and R2R3-MYB transcription factors N-terminal	Transcription factor GLABRA 3 OS=Arabidopsis thaliana OX=3702 GN=GL3 PE=1 SV=1	K	Transcription	transcription factor GL3.2 [Platanus x hispanica]
gene-LOC122091918	25.6562	25.224	25.4166	5.36147	6.8804	5.83297	25.4323	18.6674	down	Molecular Function: transcription factor activity, sequence-specific DNA binding (GO:0003700);;	K09060|1.0e-05|dct:110095320|K09060 plant G-box-binding factor | (RefSeq) G-box-binding factor 1-like isoform X1	--	--	--	bZIP transcription factor	bZIP transcription factor 44 OS=Arabidopsis thaliana OX=3702 GN=BZIP44 PE=1 SV=1	K	Transcription	bZIP transcription factor 53-like [Olea europaea var. sylvestris]
gene-LOC122082439	3.03168	2.47153	1.86002	6.48969	7.0045	6.26278	2.45441	3.60708	up	Molecular Function: transcription factor activity, sequence-specific DNA binding (GO:0003700);;	K20557|4.8e-54|dct:110102661|K20557 transcription factor VIP1 | (RefSeq) transcription factor VIP1	MAPK signaling pathway - plant (ko04016)	--	--	bZIP transcription factor	Transcription factor RF2b OS=Oryza sativa subsp. japonica OX=39947 GN=RF2b PE=1 SV=2	K	Transcription	PREDICTED: transcription factor RF2b isoform X2 [Nelumbo nucifera]
gene-LOC122087158	2.68568	4.16491	2.78277	1.04701	1.06589	1.03946	3.21112	2.6649	down	Molecular Function: DNA binding (GO:0003677);; Molecular Function: transcription factor activity, sequence-specific DNA binding (GO:0003700);; Cellular Component: CCAAT-binding factor complex (GO:0016602);;	K08064|6.1e-91|nnu:104600617|K08064 nuclear transcription factor Y, alpha | (RefSeq) nuclear transcription factor Y subunit A-4-like	--	[K]	Transcription	CCAAT-binding transcription factor (CBF-B/NF-YA) subunit B	Nuclear transcription factor Y subunit A-3 OS=Arabidopsis thaliana OX=3702 GN=NFYA3 PE=2 SV=2	K	Transcription	PREDICTED: nuclear transcription factor Y subunit A-3-like isoform X1 [Nelumbo nucifera]
gene-LOC122087271	5.402	5.56888	3.93995	21.9505	23.2864	23.3527	4.97027	10.4864	up	Cellular Component: nucleus (GO:0005634);; Molecular Function: zinc ion binding (GO:0008270);; Molecular Function: sequence-specific DNA binding (GO:0043565);; Biological Process: positive regulation of transcription, DNA-templated (GO:0045893);;	K09184|2.4e-29|vvi:104879571|K09184 GATA-binding protein, other eukaryote | (RefSeq) GATA transcription factor 8	--	[K]	Transcription	GATA zinc finger	GATA transcription factor 8 OS=Arabidopsis thaliana OX=3702 GN=GATA8 PE=1 SV=1	K	Transcription	GATA transcription factor 8-like [Papaver somniferum]
gene-LOC122082480	32.9424	31.7702	27.7631	12.6721	14.0929	12.2623	30.8253	24.0685	down	Biological Process: regulation of transcription, DNA-templated (GO:0006355);; Molecular Function: zinc ion binding (GO:0008270);; Molecular Function: sequence-specific DNA binding (GO:0043565);;	K21630|6.6e-29|cmax:111478040|K21630 GATA-type zinc finger protein 1 | (RefSeq) GATA transcription factor 6-like	--	[K]	Transcription	GATA zinc finger	GATA transcription factor 1 OS=Arabidopsis thaliana OX=3702 GN=GATA1 PE=2 SV=2	K	Transcription	PREDICTED: GATA transcription factor 1-like [Nelumbo nucifera]
gene-LOC122083098	0	0.074662	0.103922	1.04018	0.96979	0.825821	0.059528	0.406255	up	Molecular Function: protein dimerization activity (GO:0046983);;	K13422|2.4e-08|mesc:110617878|K13422 transcription factor MYC2 | (RefSeq) transcription factor MYC2-like	MAPK signaling pathway - plant (ko04016);; Plant hormone signal transduction (ko04075)	--	--	Helix-loop-helix DNA-binding domain	Putative transcription factor bHLH041 OS=Arabidopsis thaliana OX=3702 GN=BHLH41 PE=3 SV=1	K	Transcription	PREDICTED: putative transcription factor bHLH041 [Nelumbo nucifera]
gene-LOC122079419	6.21596	6.43946	9.16124	3.821	3.49164	4.02209	7.27222	6.4739	down	Molecular Function: protein dimerization activity (GO:0046983);;	K13422|5.3e-12|cqi:110732543|K13422 transcription factor MYC2 | (RefSeq) transcription factor MYC2-like	MAPK signaling pathway - plant (ko04016);; Plant hormone signal transduction (ko04075)	--	--	Helix-loop-helix DNA-binding domain	Transcription factor ABORTED MICROSPORES OS=Arabidopsis thaliana OX=3702 GN=AMS PE=1 SV=2	K	Transcription	PREDICTED: transcription factor ABORTED MICROSPORES-like isoform X1 [Nelumbo nucifera]
gene-LOC122071052	0.142032	0.446663	0.60938	2.23907	2.11152	2.02336	0.399358	1.09837	up	Molecular Function: protein dimerization activity (GO:0046983);;	K18878|1.9e-07|cann:107866053|K18878 BHLH transcription factor Upa20 | (RefSeq) Upa20; transcription factor bHLH137-like	Plant-pathogen interaction (ko04626)	--	--	Helix-loop-helix DNA-binding domain	Transcription factor bHLH128 OS=Arabidopsis thaliana OX=3702 GN=BHLH128 PE=1 SV=1	K	Transcription	PREDICTED: transcription factor bHLH128-like [Nelumbo nucifera]
gene-LOC122061238	11.3571	14.7572	9.46367	6.5008	5.73872	6.4847	11.8593	10.2406	down	Molecular Function: protein dimerization activity (GO:0046983);;	K18878|1.9e-09|cann:107866053|K18878 BHLH transcription factor Upa20 | (RefSeq) Upa20; transcription factor bHLH137-like	Plant-pathogen interaction (ko04626)	--	--	Helix-loop-helix DNA-binding domain	Transcription factor bHLH130 OS=Arabidopsis thaliana OX=3702 GN=BHLH130 PE=1 SV=1	K	Transcription	PREDICTED: transcription factor bHLH130-like isoform X2 [Nelumbo nucifera]
gene-LOC122077121	5.77103	5.72578	4.60231	15.9916	18.0872	17.0168	5.36637	8.77322	up	Biological Process: regulation of transcription, DNA-templated (GO:0006355);; Molecular Function: protein dimerization activity (GO:0046983);;	K18878|6.3e-27|cann:107866053|K18878 BHLH transcription factor Upa20 | (RefSeq) Upa20; transcription factor bHLH137-like	Plant-pathogen interaction (ko04626)	--	--	Helix-loop-helix DNA-binding domain	Transcription factor bHLH48 OS=Arabidopsis thaliana OX=3702 GN=BHLH48 PE=2 SV=1	K	Transcription	PREDICTED: transcription factor bHLH48 [Nelumbo nucifera]
gene-LOC122092620	1.10726	0.822359	0.84284	8.90322	9.87918	8.4236	0.924154	3.52281	up	Molecular Function: protein dimerization activity (GO:0046983);;	K18878|1.6e-14|cann:107866053|K18878 BHLH transcription factor Upa20 | (RefSeq) Upa20; transcription factor bHLH137-like	Plant-pathogen interaction (ko04626)	--	--	Helix-loop-helix DNA-binding domain	bHLH transcription factor RHL1 OS=Lotus japonicus OX=34305 GN=RHL1 PE=2 SV=1	K	Transcription	PREDICTED: transcription factor bHLH66 [Nelumbo nucifera]
gene-LOC122087425	34.9402	32.6119	43.2053	19.8045	16.8914	16.5503	36.9191	31.8739	down	Molecular Function: protein dimerization activity (GO:0046983);;	K18878|3.0e-14|cann:107866053|K18878 BHLH transcription factor Upa20 | (RefSeq) Upa20; transcription factor bHLH137-like	Plant-pathogen interaction (ko04626)	--	--	Helix-loop-helix DNA-binding domain	bHLH transcription factor RHL1 OS=Lotus japonicus OX=34305 GN=RHL1 PE=2 SV=1	K	Transcription	PREDICTED: transcription factor bHLH66 [Nelumbo nucifera]
gene-LOC122093190	4.92495	5.4023	4.81008	1.72072	1.32897	2.25922	5.04577	3.9777	down	Molecular Function: protein dimerization activity (GO:0046983);;	K18878|1.6e-14|cann:107866053|K18878 BHLH transcription factor Upa20 | (RefSeq) Upa20; transcription factor bHLH137-like	Plant-pathogen interaction (ko04626)	--	--	Helix-loop-helix DNA-binding domain	bHLH transcription factor RHL1 OS=Lotus japonicus OX=34305 GN=RHL1 PE=2 SV=1	K	Transcription	PREDICTED: transcription factor bHLH66 [Nelumbo nucifera]
gene-LOC122076594	0.74516	0.537377	0.514031	2.54051	2.38449	2.48148	0.598856	1.19731	up	Biological Process: regulation of transcription, DNA-templated (GO:0006355);; Molecular Function: protein dimerization activity (GO:0046983);;	K18878|3.2e-30|cann:107866053|K18878 BHLH transcription factor Upa20 | (RefSeq) Upa20; transcription factor bHLH137-like	Plant-pathogen interaction (ko04626)	--	--	Helix-loop-helix DNA-binding domain	Transcription factor bHLH74 OS=Arabidopsis thaliana OX=3702 GN=BHLH74 PE=1 SV=1	K	Transcription	PREDICTED: transcription factor bHLH74-like isoform X2 [Nelumbo nucifera]
gene-LOC122066931	0.124969	0	0	3.24335	2.18635	2.63136	0.0416563	1.08112	up	Biological Process: response to acid chemical (GO:0001101);; Molecular Function: molecular_function (GO:0003674);; Molecular Function: transcription factor activity, sequence-specific DNA binding (GO:0003700);; Cellular Component: cellular_component (GO:0005575);; Cellular Component: intracellular (GO:0005622);; Cellular Component: cell (GO:0005623);; Cellular Component: nucleus (GO:0005634);; Bi…	--	--	--	--	Helix-loop-helix DNA-binding domain	Transcription factor bHLH92 OS=Arabidopsis thaliana OX=3702 GN=BHLH92 PE=1 SV=1	K	Transcription	PREDICTED: transcription factor bHLH92-like [Nelumbo nucifera]
gene-LOC122093449	1.61254	2.38293	1.64856	10.2424	9.09399	8.17117	1.88134	4.75796	up	Molecular Function: protein dimerization activity (GO:0046983);;	K16190|2.3e-12|bdi:100843665|K16190 glucuronokinase [EC:2.7.1.43] | (RefSeq) transcription factor TDR	Pentose and glucuronate interconversions (ko00040);; Ascorbate and aldarate metabolism (ko00053);; Amino sugar and nucleotide sugar metabolism (ko00520)	--	--	Helix-loop-helix DNA-binding domain	Transcription factor bHLH93 OS=Arabidopsis thaliana OX=3702 GN=BHLH93 PE=1 SV=1	K	Transcription	PREDICTED: transcription factor bHLH93-like [Nelumbo nucifera]
gene-LOC122078674	2.26438	6.85344	2.55216	0.79992	0.433981	0.44848	3.88999	3.40184	down	Molecular Function: protein dimerization activity (GO:0046983);;	K20558|5.9e-34|atr:18437056|K20558 transcription factor SPEECHLESS | (RefSeq) transcription factor SPEECHLESS isoform X2	MAPK signaling pathway - plant (ko04016)	--	--	Helix-loop-helix DNA-binding domain	Transcription factor bHLH96 OS=Arabidopsis thaliana OX=3702 GN=BHLH96 PE=1 SV=1	K	Transcription	PREDICTED: transcription factor bHLH96 [Nelumbo nucifera]
gene-LOC122070692	11.8059	8.89128	12.0023	25.9142	23.5701	25.233	10.8998	15.6026	up	Molecular Function: protein dimerization activity (GO:0046983);;	--	--	--	--	Helix-loop-helix DNA-binding domain	Transcription factor BIM1 OS=Arabidopsis thaliana OX=3702 GN=BIM1 PE=1 SV=2	K	Transcription	PREDICTED: transcription factor BIM2 isoform X1 [Nelumbo nucifera]
gene-LOC122085785	1.0542	0.736281	0.699647	8.90409	8.51066	8.90007	0.830041	3.44667	up	Molecular Function: DNA binding (GO:0003677);; Biological Process: regulation of transcription from RNA polymerase II promoter (GO:0006357);; Molecular Function: protein dimerization activity (GO:0046983);;	--	--	--	--	Helix-loop-helix DNA-binding domain	Transcription factor bHLH100 OS=Arabidopsis thaliana OX=3702 GN=BHLH100 PE=1 SV=1	K	Transcription	PREDICTED: transcription factor ORG2-like [Nelumbo nucifera]
gene-LOC122076085	2.5345	3.98117	3.73491	18.2993	14.7729	16.5118	3.41686	8.67179	up	Molecular Function: molecular_function (GO:0003674);; Molecular Function: transcription factor activity, sequence-specific DNA binding (GO:0003700);; Biological Process: regulation of transcription, DNA-templated (GO:0006355);; Biological Process: biological_process (GO:0008150);; Biological Process: regulation of biosynthetic process (GO:0009889);; Biological Process: regulation of gene expressi…	K13422|5.6e-16|ppp:112288376|K13422 transcription factor MYC2 | (RefSeq) transcription factor MYC3-like isoform X1	MAPK signaling pathway - plant (ko04016);; Plant hormone signal transduction (ko04075)	--	--	Helix-loop-helix DNA-binding domain	Transcription factor bHLH35 OS=Arabidopsis thaliana OX=3702 GN=BHLH35 PE=2 SV=1	K	Transcription	transcription factor bHLH35 isoform X2 [Hevea brasiliensis]
gene-LOC122057986	9.72883	8.89123	8.86474	25.1965	21.7423	20.2023	9.1616	14.3175	up	Cellular Component: nucleus (GO:0005634);; Biological Process: regulation of transcription, DNA-templated (GO:0006355);; Molecular Function: sequence-specific DNA binding (GO:0043565);; Molecular Function: protein heterodimerization activity (GO:0046982);;	K08065|1.5e-42|nnu:104588670|K08065 nuclear transcription Y subunit beta | (RefSeq) nuclear transcription factor Y subunit B-1-like	--	[K]	Transcription	Histone-like transcription factor (CBF/NF-Y) and archaeal histone	Nuclear transcription factor Y subunit B-8 OS=Arabidopsis thaliana OX=3702 GN=NFYB8 PE=1 SV=1	B	Chromatin structure and dynamics	Nuclear transcription factor Y subunit B [Parasponia andersonii]
gene-LOC122067261	2.41899	3.56791	3.62249	0.884016	1.31823	2.10062	3.20313	2.69147	down	Molecular Function: transcription factor activity, sequence-specific DNA binding (GO:0003700);; Cellular Component: nucleus (GO:0005634);; Cellular Component: host cell nucleus (GO:0042025);; Molecular Function: sequence-specific DNA binding (GO:0043565);;	K09419|1.0e-41|nnu:104589797|K09419 heat shock transcription factor, other eukaryote | (RefSeq) heat stress transcription factor A-5	--	[K]	Transcription	HSF-type DNA-binding	Heat stress transcription factor A-5 OS=Arabidopsis thaliana OX=3702 GN=HSFA5 PE=2 SV=1	K	Transcription	heat stress transcription factor A-5 [Pistacia vera]
gene-LOC122090881	3.00347	1.72256	1.48555	0.482642	0.531299	0.768186	2.07053	1.23025	down	Molecular Function: transcription factor activity, sequence-specific DNA binding (GO:0003700);; Cellular Component: nucleus (GO:0005634);; Cellular Component: host cell nucleus (GO:0042025);; Molecular Function: sequence-specific DNA binding (GO:0043565);;	K09419|2.1e-120|nnu:104613219|K09419 heat shock transcription factor, other eukaryote | (RefSeq) heat stress transcription factor A-2c	--	[K]	Transcription	HSF-type DNA-binding	Heat stress transcription factor A-6b OS=Arabidopsis thaliana OX=3702 GN=HSFA6b PE=2 SV=1	K	Transcription	PREDICTED: heat stress transcription factor A-2c [Nelumbo nucifera]
Macadamia_integrifolia_newGene_4474	10.9316	10.2323	10.6965	4.4908	4.39095	4.26895	10.6202	8.47322	down	Molecular Function: transcription factor activity, sequence-specific DNA binding (GO:0003700);; Cellular Component: nucleus (GO:0005634);; Cellular Component: host cell nucleus (GO:0042025);; Molecular Function: sequence-specific DNA binding (GO:0043565);;	K09419|2.1e-154|nnu:104589797|K09419 heat shock transcription factor, other eukaryote | (RefSeq) heat stress transcription factor A-5	--	[K]	Transcription	HSF-type DNA-binding	Heat stress transcription factor A-5 OS=Arabidopsis thaliana OX=3702 GN=HSFA5 PE=2 SV=1	K	Transcription	PREDICTED: heat stress transcription factor A-5 [Nelumbo nucifera]
gene-LOC122085780	34.0661	38.0997	29.863	15.9054	15.7801	15.6566	34.0096	27.956	down	Molecular Function: transcription factor activity, sequence-specific DNA binding (GO:0003700);; Cellular Component: nucleus (GO:0005634);; Cellular Component: host cell nucleus (GO:0042025);; Molecular Function: sequence-specific DNA binding (GO:0043565);;	K09419|9.0e-117|nnu:104612735|K09419 heat shock transcription factor, other eukaryote | (RefSeq) heat stress transcription factor B-2b-like	--	[K]	Transcription	HSF-type DNA-binding	Heat stress transcription factor B-2b OS=Oryza sativa subsp. japonica OX=39947 GN=HSFB2B PE=2 SV=1	K	Transcription	PREDICTED: heat stress transcription factor B-2b-like [Nelumbo nucifera]
gene-LOC122081312	21.7752	19.2698	17.5956	6.32341	6.25755	7.10771	19.5469	14.3963	down	Molecular Function: transcription factor activity, sequence-specific DNA binding (GO:0003700);; Cellular Component: nucleus (GO:0005634);; Cellular Component: host cell nucleus (GO:0042025);; Molecular Function: sequence-specific DNA binding (GO:0043565);;	K09419|4.6e-114|nnu:104612735|K09419 heat shock transcription factor, other eukaryote | (RefSeq) heat stress transcription factor B-2b-like	--	[K]	Transcription	HSF-type DNA-binding	Heat stress transcription factor B-2b OS=Oryza sativa subsp. japonica OX=39947 GN=HSFB2B PE=2 SV=1	K	Transcription	PREDICTED: heat stress transcription factor B-2b-like [Nelumbo nucifera]
gene-LOC122081056	5.03263	3.95477	6.11784	2.48825	2.66585	2.32855	5.03508	4.18695	down	Molecular Function: transcription factor activity, sequence-specific DNA binding (GO:0003700);; Cellular Component: nucleus (GO:0005634);; Cellular Component: host cell nucleus (GO:0042025);; Molecular Function: sequence-specific DNA binding (GO:0043565);;	K09419|1.5e-147|nnu:104601761|K09419 heat shock transcription factor, other eukaryote | (RefSeq) heat stress transcription factor B-4-like	--	[K]	Transcription	HSF-type DNA-binding	Heat stress transcription factor B-4 OS=Arabidopsis thaliana OX=3702 GN=HSFB4 PE=2 SV=1	K	Transcription	PREDICTED: heat stress transcription factor B-4-like [Nelumbo nucifera]
gene-LOC122089219	2.72642	3.07741	3.32238	8.1786	8.4939	9.97334	3.04207	4.85946	up	Molecular Function: DNA binding (GO:0003677);; Molecular Function: transcription factor activity, sequence-specific DNA binding (GO:0003700);; Cellular Component: nucleus (GO:0005634);; Cellular Component: transcription factor complex (GO:0005667);; Molecular Function: protein dimerization activity (GO:0046983);;	K06620|3.4e-215|csv:101212480|K06620 transcription factor E2F3 | (RefSeq) transcription factor E2FA isoform X1	--	[K]	Transcription	mTERF	Transcription factor E2FB OS=Arabidopsis thaliana OX=3702 GN=E2FB PE=1 SV=1	K	Transcription	transcription factor E2FA isoform X1 [Cucumis sativus]
gene-LOC122065501	5.57273	5.62291	5.0246	14.4679	11.8955	13.9878	5.40675	8.3718	up	Molecular Function: transcription factor activity, sequence-specific DNA binding (GO:0003700);;	--	--	[K]	Transcription	Myb/SANT-like DNA-binding domain	Trihelix transcription factor ASIL2 OS=Arabidopsis thaliana OX=3702 GN=ASIL2 PE=1 SV=1	K	Transcription	PREDICTED: trihelix transcription factor ASIL2-like [Nelumbo nucifera]
gene-LOC122071272	4.59645	4.16397	4.71755	10.7364	10.895	9.48329	4.49266	6.5393	up	Molecular Function: transcription factor activity, sequence-specific DNA binding (GO:0003700);; Cellular Component: nucleus (GO:0005634);; Molecular Function: sequence-specific DNA binding (GO:0043565);;	--	--	[K]	Transcription	Myb/SANT-like DNA-binding domain	Trihelix transcription factor GT-3b OS=Arabidopsis thaliana OX=3702 GN=GT-3B PE=1 SV=1	K	Transcription	PREDICTED: trihelix transcription factor GT-3b-like isoform X1 [Nelumbo nucifera]
gene-LOC122059327	13.5593	11.3361	15.5603	2.55322	2.8506	2.25522	13.4852	9.81656	down	Molecular Function: DNA binding (GO:0003677);; Cellular Component: nucleus (GO:0005634);;	K14491|1.3e-10|cic:CICLE_v10007648mg|K14491 two-component response regulator ARR-B family | (RefSeq) hypothetical protein	Plant hormone signal transduction (ko04075)	--	--	MYB-CC type transfactor, LHEQLE motif	Myb family transcription factor IPN2 OS=Lotus japonicus OX=34305 GN=IPN2 PE=1 SV=1	K	Transcription	PREDICTED: myb family transcription factor APL isoform X1 [Nelumbo nucifera]
gene-LOC122087391	3.13178	1.88067	3.94218	1.03737	0.85025	1.04717	2.98488	2.28674	down	Molecular Function: DNA binding (GO:0003677);; Cellular Component: nucleus (GO:0005634);;	K14491|7.9e-11|mtr:MTR_4g121020|K14491 two-component response regulator ARR-B family | (RefSeq) two-component response regulator ARR2-like protein	Plant hormone signal transduction (ko04075)	--	--	MYB-CC type transfactor, LHEQLE motif	Myb family transcription factor IPN2 OS=Lotus japonicus OX=34305 GN=IPN2 PE=1 SV=1	K	Transcription	PREDICTED: myb family transcription factor APL isoform X1 [Nelumbo nucifera]
gene-LOC122065895	3.64058	2.6304	4.1311	1.24752	1.44454	1.57577	3.46736	2.66968	down	Molecular Function: DNA binding (GO:0003677);; Cellular Component: nucleus (GO:0005634);;	K14491|1.6e-11|vvi:100250832|K14491 two-component response regulator ARR-B family | (RefSeq) two-component response regulator ORR21	Plant hormone signal transduction (ko04075)	--	--	MYB-CC type transfactor, LHEQLE motif	Myb family transcription factor PHL8 OS=Arabidopsis thaliana OX=3702 GN=PHL8 PE=2 SV=1	K	Transcription	PREDICTED: myb family transcription factor PHL8-like isoform X3 [Nelumbo nucifera]
gene-LOC122085514	0.172948	0.694105	0.208663	9.72407	10.1633	9.96322	0.358572	3.54228	up	--	K09422|1.7e-105|nnu:104596114|K09422 transcription factor MYB, plant | (RefSeq) transcription factor MYB3-like	--	[K]	Transcription	Myb-like DNA-binding domain	Transcription factor MYB17 OS=Arabidopsis thaliana OX=3702 GN=MYB17 PE=1 SV=1	--	--	MYB transcription factor [Macadamia integrifolia]
gene-LOC122073510	1.45785	0.986422	0.659689	1.92298	2.72962	3.34715	1.03465	1.1897	up	--	K09422|2.0e-87|nnu:104606735|K09422 transcription factor MYB, plant | (RefSeq) transcription factor MYB23	--	[K]	Transcription	Myb-like DNA-binding domain	Transcription factor MYB52 OS=Arabidopsis thaliana OX=3702 GN=MYB52 PE=2 SV=1	--	--	MYB transcription factor [Macadamia integrifolia]
gene-LOC122075773	5.61925	11.3537	8.10237	3.44306	2.88784	2.5239	8.35843	7.63304	down	--	K09422|1.9e-130|nnu:104597487|K09422 transcription factor MYB, plant | (RefSeq) myb-related protein 306-like	--	[K]	Transcription	Myb-like DNA-binding domain	Myb-related protein 306 OS=Antirrhinum majus OX=4151 GN=MYB306 PE=2 SV=1	--	--	MYB transcription factor [Macadamia integrifolia]
gene-LOC122072045	1.04938	0.969243	1.78613	0.262707	0.423118	0.327116	1.26825	1.00603	down	Molecular Function: DNA binding (GO:0003677);; Cellular Component: nucleus (GO:0005634);;	K14491|2.1e-10|egr:104436113|K14491 two-component response regulator ARR-B family | (RefSeq) two-component response regulator ORR24	Plant hormone signal transduction (ko04075)	--	--	Myb-like DNA-binding domain	Myb family transcription factor EFM OS=Arabidopsis thaliana OX=3702 GN=EFM PE=1 SV=2	K	Transcription	PREDICTED: myb family transcription factor EFM-like [Nelumbo nucifera]
gene-LOC122077186	3.82464	2.31995	3.64431	0.275476	0.776009	0.570849	3.26297	2.07991	down	Molecular Function: DNA binding (GO:0003677);; Cellular Component: nucleus (GO:0005634);;	K14491|3.6e-11|cic:CICLE_v10007648mg|K14491 two-component response regulator ARR-B family | (RefSeq) hypothetical protein	Plant hormone signal transduction (ko04075)	--	--	Myb-like DNA-binding domain	Myb family transcription factor EFM OS=Arabidopsis thaliana OX=3702 GN=EFM PE=1 SV=2	K	Transcription	PREDICTED: myb family transcription factor EFM-like [Nelumbo nucifera]
gene-LOC122059953	143.959	142.01	131.228	66.4145	66.0761	61.3672	139.066	113.218	down	Molecular Function: DNA binding (GO:0003677);; Cellular Component: nucleus (GO:0005634);;	K09422|2.7e-68|nnu:104599741|K09422 transcription factor MYB, plant | (RefSeq) transcription factor MYB114-like	--	[K]	Transcription	Myb-like DNA-binding domain	Transcription factor MYB1 OS=Actinidia chinensis var. chinensis OX=1590841 GN=MYB1 PE=2 SV=1	--	--	PREDICTED: transcription factor MYB114-like [Nelumbo nucifera]
gene-LOC122085905	0.357774	0.752056	0.461721	5.7252	5.09623	5.12215	0.52385	2.31299	up	Molecular Function: DNA binding (GO:0003677);; Cellular Component: nucleus (GO:0005634);;	K09422|9.7e-68|nnu:104599741|K09422 transcription factor MYB, plant | (RefSeq) transcription factor MYB114-like	--	[K]	Transcription	Myb-like DNA-binding domain	Transcription factor MYB1 OS=Actinidia chinensis var. chinensis OX=1590841 GN=MYB1 PE=2 SV=1	--	--	PREDICTED: transcription factor MYB114-like [Nelumbo nucifera]
gene-LOC122080257	1.12222	1.23059	0.866172	0.399002	0.342767	0.260668	1.07299	0.831921	down	Molecular Function: DNA binding (GO:0003677);; Cellular Component: nucleus (GO:0005634);; Molecular Function: zinc ion binding (GO:0008270);;	K08869|1.1e-22|cre:CHLREDRAFT_165812|K08869 aarF domain-containing kinase | (RefSeq) predicted protein	--	--	--	Myb-like DNA-binding domain	Transcription factor KUA1 OS=Arabidopsis thaliana OX=3702 GN=KUA1 PE=1 SV=1	K	Transcription	PREDICTED: transcription factor MYB1R1-like isoform X1 [Nelumbo nucifera]
gene-LOC122057243	5.51912	10.5793	8.69169	1.43636	1.27259	1.70892	8.26337	6.90245	down	Molecular Function: DNA binding (GO:0003677);; Cellular Component: nucleus (GO:0005634);; Molecular Function: zinc ion binding (GO:0008270);;	K08869|1.1e-24|cre:CHLREDRAFT_165812|K08869 aarF domain-containing kinase | (RefSeq) predicted protein	--	--	--	Myb-like DNA-binding domain	Transcription factor MYBS3 OS=Oryza sativa subsp. japonica OX=39947 GN=MYBS3 PE=2 SV=1	K	Transcription	PREDICTED: transcription factor MYB1R1-like isoform X2 [Nelumbo nucifera]
gene-LOC122088801	0.483758	1.17125	0.554439	3.41211	3.09036	2.49865	0.736483	1.7126	up	Molecular Function: DNA binding (GO:0003677);; Cellular Component: nucleus (GO:0005634);;	K09422|4.2e-117|nnu:104597428|K09422 transcription factor MYB, plant | (RefSeq) transcription factor MYB46	--	[K]	Transcription	Myb-like DNA-binding domain	Transcription factor MYB83 OS=Arabidopsis thaliana OX=3702 GN=MYB83 PE=2 SV=1	--	--	PREDICTED: transcription factor MYB46 [Nelumbo nucifera]
gene-LOC122061428	0.063748	0.481781	0.186835	2.05916	1.9197	2.3434	0.244121	0.909259	up	Molecular Function: DNA binding (GO:0003677);; Cellular Component: nucleus (GO:0005634);;	K09422|5.5e-121|nnu:104593107|K09422 transcription factor MYB, plant | (RefSeq) transcription factor MYB46-like	--	[K]	Transcription	Myb-like DNA-binding domain	Transcription factor MYB86 OS=Arabidopsis thaliana OX=3702 GN=MYB86 PE=2 SV=1	--	--	PREDICTED: transcription factor MYB46-like [Nelumbo nucifera]
gene-LOC122087598	1.02861	0.953513	2.08771	0.070636	0.404289	0.208794	1.35661	1.03729	down	Molecular Function: DNA binding (GO:0003677);;	K09422|1.7e-80|nnu:104599282|K09422 transcription factor MYB, plant | (RefSeq) transcription factor MYB59-like	--	[K]	Transcription	Myb-like DNA-binding domain	Myb-related protein MYBAS1 OS=Oryza sativa subsp. japonica OX=39947 GN=MYBAS1 PE=2 SV=1	--	--	PREDICTED: transcription factor MYB59-like isoform X1 [Nelumbo nucifera]
gene-LOC122078715	1.39478	1.69456	0.985573	5.09494	6.24104	5.89522	1.35831	2.59169	up	Molecular Function: DNA binding (GO:0003677);; Cellular Component: nucleus (GO:0005634);;	K09422|1.6e-70|nnu:104587210|K09422 transcription factor MYB, plant | (RefSeq) transcription factor WER-like	--	[K]	Transcription	Myb-like DNA-binding domain	Transcription factor WER OS=Arabidopsis thaliana OX=3702 GN=WER PE=1 SV=1	--	--	PREDICTED: transcription factor WER-like [Nelumbo nucifera]
gene-LOC122076027	1.01828	2.59792	1.4605	3.74093	4.04185	3.65863	1.69223	2.59979	up	Molecular Function: DNA binding (GO:0003677);; Cellular Component: nucleus (GO:0005634);;	K09422|7.8e-70|nnu:104587210|K09422 transcription factor MYB, plant | (RefSeq) transcription factor WER-like	--	[K]	Transcription	Myb-like DNA-binding domain	Transcription factor WER OS=Arabidopsis thaliana OX=3702 GN=WER PE=1 SV=1	--	--	PREDICTED: transcription factor WER-like [Nelumbo nucifera]
gene-LOC122057162	12.646	7.39765	11.5062	2.79169	3.11281	3.79465	10.5166	7.23185	down	Molecular Function: DNA binding (GO:0003677);; Cellular Component: nucleus (GO:0005634);;	K09422|2.1e-47|gra:105804552|K09422 transcription factor MYB, plant | (RefSeq) transcription factor MYB113-like	--	[K]	Transcription	Myb-like DNA-binding domain	Transcription factor MYB90 OS=Arabidopsis thaliana OX=3702 GN=MYB90 PE=1 SV=1	--	--	Transcription factor [Thalictrum thalictroides]
gene-LOC122094362	108.707	92.2133	107.636	37.37	38.0965	32.217	102.852	79.0731	down	Molecular Function: transcription regulatory region sequence-specific DNA binding (GO:0000976);; Molecular Function: transcription factor activity, sequence-specific DNA binding (GO:0003700);; Cellular Component: nucleus (GO:0005634);; Biological Process: cell differentiation (GO:0030154);; Molecular Function: sequence-specific DNA binding (GO:0043565);;	K09422|8.9e-13|bna:106414451|K09422 transcription factor MYB, plant | (RefSeq) transcription factor CPC-like isoform X1	--	--	--	Myb-like DNA-binding domain	Transcription factor CPC OS=Arabidopsis thaliana OX=3702 GN=CPC PE=1 SV=1	K	Transcription	transcription factor CPC-like isoform X2 [Hevea brasiliensis]
gene-LOC122092616	0.062086	0.125629	0.155148	1.13816	1.8394	1.53768	0.114288	0.472977	up	Molecular Function: DNA binding (GO:0003677);; Cellular Component: nucleus (GO:0005634);;	K09422|7.8e-43|ccaj:109812747|K09422 transcription factor MYB, plant | (RefSeq) transcription factor MYB14-like	--	[K]	Transcription	Myb-like DNA-binding domain	Transcription factor MYB4 OS=Oryza sativa subsp. japonica OX=39947 GN=MYB4 PE=2 SV=2	--	--	transcription factor MYB14 [Cajanus cajan]
gene-LOC122091217	0.692986	0.174206	0.145738	6.91631	7.26559	6.591	0.337643	2.41209	up	Molecular Function: DNA binding (GO:0003677);; Cellular Component: nucleus (GO:0005634);;	K09422|1.2e-79|nnu:104600871|K09422 transcription factor MYB, plant | (RefSeq) myb-related protein Myb4	--	[K]	Transcription	Myb-like DNA-binding domain	Transcription factor MYB30 OS=Oryza sativa subsp. japonica OX=39947 GN=MYB30 PE=1 SV=1	--	--	transcription factor MYB4-like [Quercus lobata]
gene-LOC122072066	0.083127	0.127071	0.029739	0.658783	0.982296	0.968435	0.079979	0.271864	up	Molecular Function: DNA binding (GO:0003677);; Cellular Component: nucleus (GO:0005634);;	K09422|1.1e-90|mesc:110606441|K09422 transcription factor MYB, plant | (RefSeq) transcription factor RAX3-like	--	[K]	Transcription	Myb-like DNA-binding domain	Transcription factor RAX3 OS=Arabidopsis thaliana OX=3702 GN=RAX3 PE=2 SV=1	--	--	transcription factor RAX3-like [Manihot esculenta]
gene-LOC122076443	40.6808	50.3765	52.5264	6.69379	6.27331	5.22095	47.8612	36.5322	down	Biological Process: reproduction (GO:0000003);; Biological Process: developmental process involved in reproduction (GO:0003006);; Molecular Function: molecular_function (GO:0003674);; Molecular Function: DNA binding (GO:0003677);; Molecular Function: transcription factor activity, sequence-specific DNA binding (GO:0003700);; Cellular Component: cellular_component (GO:0005575);; Cellular Component…	K00521|4.9e-40|cmos:111447866|K00521 ferric-chelate reductase [EC:1.16.1.7] | (RefSeq) ferric reduction oxidase 7, chloroplastic-like	--	--	--	No apical meristem (NAM) protein	NAC domain-containing protein 2 OS=Solanum lycopersicum OX=4081 GN=NAP2 PE=2 SV=1	K	Transcription	NAC transcription factor 29 [Morella rubra]
gene-LOC122072769	0.170328	0.206668	0.101506	1.53438	1.90341	2.1456	0.159501	0.614183	up	Molecular Function: DNA binding (GO:0003677);; Cellular Component: nucleus (GO:0005634);; Biological Process: regulation of transcription, DNA-templated (GO:0006355);;	K00521|1.5e-47|cmos:111447866|K00521 ferric-chelate reductase [EC:1.16.1.7] | (RefSeq) ferric reduction oxidase 7, chloroplastic-like	--	--	--	No apical meristem (NAM) protein	NAC domain-containing protein 6 OS=Glycine max OX=3847 GN=NAC6 PE=2 SV=1	K	Transcription	PREDICTED: NAC transcription factor 29-like [Nelumbo nucifera]
gene-LOC122078945	5.85044	3.80924	9.76364	2.66777	1.52743	1.91926	6.47444	5.41355	down	Molecular Function: DNA binding (GO:0003677);; Cellular Component: nucleus (GO:0005634);; Biological Process: regulation of transcription, DNA-templated (GO:0006355);;	K00521|5.5e-42|cmos:111447866|K00521 ferric-chelate reductase [EC:1.16.1.7] | (RefSeq) ferric reduction oxidase 7, chloroplastic-like	--	--	--	No apical meristem (NAM) protein	NAC domain-containing protein 1 OS=Solanum lycopersicum OX=4081 GN=NAP1 PE=2 SV=1	K	Transcription	PREDICTED: NAC transcription factor 29-like [Nelumbo nucifera]
gene-LOC122083834	3.54879	1.60576	1.91378	19.9306	16.508	18.9096	2.35611	7.8167	up	Molecular Function: DNA binding (GO:0003677);; Cellular Component: nucleus (GO:0005634);; Biological Process: regulation of transcription, DNA-templated (GO:0006355);;	K00521|3.0e-48|cmos:111447866|K00521 ferric-chelate reductase [EC:1.16.1.7] | (RefSeq) ferric reduction oxidase 7, chloroplastic-like	--	--	--	No apical meristem (NAM) protein	NAC domain-containing protein 6 OS=Glycine max OX=3847 GN=NAC6 PE=2 SV=1	K	Transcription	PREDICTED: NAC transcription factor 29-like [Nelumbo nucifera]
gene-LOC122071925	1.732	2.28276	1.34254	5.27131	5.7773	5.87949	1.78577	2.96554	up	Molecular Function: DNA binding (GO:0003677);; Cellular Component: nucleus (GO:0005634);; Biological Process: regulation of transcription, DNA-templated (GO:0006355);;	K00521|1.2e-34|cmos:111447866|K00521 ferric-chelate reductase [EC:1.16.1.7] | (RefSeq) ferric reduction oxidase 7, chloroplastic-like	--	--	--	No apical meristem (NAM) protein	NAC domain-containing protein 43 OS=Arabidopsis thaliana OX=3702 GN=NAC043 PE=2 SV=2	K	Transcription	Transcription factor [Theobroma cacao]
gene-LOC122079926	14.2201	13.6892	12.3813	7.87324	6.89459	6.36183	13.4302	11.3146	down	Biological Process: regulation of transcription, DNA-templated (GO:0006355);;	--	--	--	--	Protein of unknown function, DUF573	Probable transcription factor At4g00390 OS=Arabidopsis thaliana OX=3702 GN=At4g00390 PE=1 SV=1	S	Function unknown	PREDICTED: probable transcription factor At5g28040 [Nelumbo nucifera]
gene-LOC122087798	25.3199	29.3136	29.045	13.7635	14.419	13.4466	27.8929	24.0407	down	Molecular Function: transcription factor activity, sequence-specific DNA binding (GO:0003700);; Biological Process: transcription, DNA-templated (GO:0006351);; Molecular Function: sequence-specific DNA binding (GO:0043565);;	K14431|1.0e-151|nnu:104605886|K14431 transcription factor TGA | (RefSeq) transcription factor TGA1-like	Plant hormone signal transduction (ko04075)	--	--	Seed dormancy control	Transcription factor TGA1 OS=Arabidopsis thaliana OX=3702 GN=TGA1 PE=1 SV=2	K	Transcription	PREDICTED: transcription factor TGA1-like isoform X2 [Nelumbo nucifera]
gene-LOC122093520	6.07016	5.36207	5.45765	13.2844	13.3863	14.1924	5.62996	8.0347	up	Molecular Function: ATP binding (GO:0005524);; Molecular Function: metal ion binding (GO:0046872);;	K15711|1.0e-93|smo:SELMODRAFT_427193|K15711 SWI/SNF-related matrix-associated actin-dependent regulator of chromatin subfamily A3 [EC:3.6.4.- 2.3.2.27] | (RefSeq) hypothetical protein	--	[KL]	Transcription;; Replication, recombination and repair	SNF2 family N-terminal domain	Helicase-like transcription factor CHR28 OS=Arabidopsis thaliana OX=3702 GN=CHR28 PE=1 SV=1	--	--	PREDICTED: helicase-like transcription factor CHR28 isoform X1 [Nelumbo nucifera]
gene-LOC122078507	1.19696	1.08189	0.958465	2.42505	2.69176	2.22117	1.0791	1.48847	up	Molecular Function: transcription factor activity, sequence-specific DNA binding (GO:0003700);;	K16221|7.3e-31|lang:109335954|K16221 transcription factor TCP21 (protein CCA1 HIKING EXPEDITION) | (RefSeq) transcription factor TCP7-like	Circadian rhythm - plant (ko04712)	--	--	TCP family transcription factor	Transcription factor TCP15 OS=Arabidopsis thaliana OX=3702 GN=TCP15 PE=1 SV=1	K	Transcription	PREDICTED: transcription factor TCP15-like isoform X1 [Nelumbo nucifera]
gene-LOC122075260	35.1296	44.8601	44.7158	17.0416	20.2958	17.1365	41.5685	35.5392	down	Molecular Function: transcription factor activity, sequence-specific DNA binding (GO:0003700);;	K16221|7.8e-28|nnu:104592127|K16221 transcription factor TCP21 (protein CCA1 HIKING EXPEDITION) | (RefSeq) transcription factor TCP7	Circadian rhythm - plant (ko04712)	--	--	TCP family transcription factor	Transcription factor TCP20 OS=Arabidopsis thaliana OX=3702 GN=TCP20 PE=1 SV=1	K	Transcription	PREDICTED: transcription factor TCP20-like [Nelumbo nucifera]
gene-LOC122074772	1.39309	1.28316	1.85989	8.84474	8.79207	9.39488	1.51205	3.99593	up	Molecular Function: DNA binding (GO:0003677);; Molecular Function: transcription factor activity, sequence-specific DNA binding (GO:0003700);; Cellular Component: nucleus (GO:0005634);; Cellular Component: transcription factor complex (GO:0005667);; Biological Process: regulation of cell cycle (GO:0051726);;	K04683|2.4e-166|nnu:104586327|K04683 transcription factor Dp-1 | (RefSeq) transcription factor-like protein DPB	--	[K]	Transcription	Transcription factor DP	Transcription factor-like protein DPB OS=Arabidopsis thaliana OX=3702 GN=DPB PE=1 SV=1	K	Transcription	PREDICTED: transcription factor-like protein DPB [Nelumbo nucifera]
gene-LOC122059078	0.498087	1.17138	1.36967	6.42524	6.81751	6.78297	1.01305	2.98877	up	Molecular Function: transcription factor activity, sequence-specific DNA binding (GO:0003700);; Cellular Component: nucleus (GO:0005634);; Molecular Function: sequence-specific DNA binding (GO:0043565);;	K12835|1.0e-39|cmax:111493042|K12835 ATP-dependent RNA helicase DDX42 [EC:3.6.4.13] | (RefSeq) DEAD-box ATP-dependent RNA helicase 24 isoform X1	Spliceosome (ko03040)	--	--	WRKY DNA -binding domain	Probable WRKY transcription factor 48 OS=Arabidopsis thaliana OX=3702 GN=WRKY48 PE=2 SV=1	K	Transcription	PREDICTED: probable WRKY transcription factor 23 [Nelumbo nucifera]
gene-LOC122059451	0.069664	0.21633	0.174658	2.86891	3.57051	2.92496	0.153551	1.08663	up	Molecular Function: transcription factor activity, sequence-specific DNA binding (GO:0003700);; Cellular Component: nucleus (GO:0005634);; Molecular Function: sequence-specific DNA binding (GO:0043565);;	K18835|2.9e-21|ini:109178115|K18835 WRKY transcription factor 2 | (RefSeq) probable WRKY transcription factor 2	Plant-pathogen interaction (ko04626)	--	--	WRKY DNA -binding domain	WRKY transcription factor 6 OS=Arabidopsis thaliana OX=3702 GN=WRKY6 PE=1 SV=1	K	Transcription	PREDICTED: probable WRKY transcription factor 31 [Nelumbo nucifera]
gene-LOC122094100	4.73588	5.748	2.4928	53.8593	52.002	57.3274	4.32556	20.7	up	Molecular Function: transcription factor activity, sequence-specific DNA binding (GO:0003700);; Cellular Component: nucleus (GO:0005634);; Molecular Function: sequence-specific DNA binding (GO:0043565);;	K18835|1.4e-20|han:110903575|K18835 WRKY transcription factor 2 | (RefSeq) probable WRKY transcription factor 4	Plant-pathogen interaction (ko04626)	--	--	WRKY DNA -binding domain	WRKY transcription factor 6 OS=Arabidopsis thaliana OX=3702 GN=WRKY6 PE=1 SV=1	K	Transcription	PREDICTED: probable WRKY transcription factor 31 [Nelumbo nucifera]
gene-LOC122065052	0.040437	0	0.108036	7.29634	6.74898	7.34115	0.049491	2.46813	up	Molecular Function: transcription factor activity, sequence-specific DNA binding (GO:0003700);; Cellular Component: nucleus (GO:0005634);; Molecular Function: sequence-specific DNA binding (GO:0043565);;	K18834|1.9e-18|hbr:110644206|K18834 WRKY transcription factor 1 | (RefSeq) WRKY transcription factor 1-like isoform X1	Plant-pathogen interaction (ko04626)	--	--	WRKY DNA -binding domain	Probable WRKY transcription factor 40 OS=Arabidopsis thaliana OX=3702 GN=WRKY40 PE=1 SV=1	K	Transcription	PREDICTED: probable WRKY transcription factor 40 [Nelumbo nucifera]
gene-LOC122067430	0.154161	0.642932	1.36714	20.1039	17.9678	17.7381	0.72141	7.37132	up	Molecular Function: transcription factor activity, sequence-specific DNA binding (GO:0003700);; Cellular Component: nucleus (GO:0005634);; Molecular Function: sequence-specific DNA binding (GO:0043565);;	K18835|1.7e-17|obr:102704732|K18835 WRKY transcription factor 2 | (RefSeq) probable WRKY transcription factor 3	Plant-pathogen interaction (ko04626)	--	--	WRKY DNA -binding domain	Probable WRKY transcription factor 40 OS=Arabidopsis thaliana OX=3702 GN=WRKY40 PE=1 SV=1	K	Transcription	PREDICTED: probable WRKY transcription factor 40 [Nelumbo nucifera]
gene-LOC122067429	1.01518	0.741926	0	13.9599	16.8411	14.935	0.585701	4.90062	up	Molecular Function: transcription factor activity, sequence-specific DNA binding (GO:0003700);; Cellular Component: nucleus (GO:0005634);; Molecular Function: sequence-specific DNA binding (GO:0043565);;	K13424|2.1e-18|pvu:PHAVU_006G074600g|K13424 WRKY transcription factor 33 | (RefSeq) hypothetical protein	MAPK signaling pathway - plant (ko04016);; Plant-pathogen interaction (ko04626)	--	--	WRKY DNA -binding domain	WRKY transcription factor WRKY76 OS=Oryza sativa subsp. japonica OX=39947 GN=WRKY76 PE=2 SV=1	K	Transcription	PREDICTED: probable WRKY transcription factor 40 [Nelumbo nucifera]
gene-LOC122062607	2.31326	2.74769	1.21117	57.4458	58.8189	56.4444	2.09071	20.4682	up	Molecular Function: transcription factor activity, sequence-specific DNA binding (GO:0003700);; Cellular Component: nucleus (GO:0005634);; Molecular Function: sequence-specific DNA binding (GO:0043565);;	K18834|1.8e-17|zju:107406670|K18834 WRKY transcription factor 1 | (RefSeq) WRKY transcription factor 1-like	Plant-pathogen interaction (ko04626)	--	--	WRKY DNA -binding domain	Probable WRKY transcription factor 40 OS=Arabidopsis thaliana OX=3702 GN=WRKY40 PE=1 SV=1	K	Transcription	PREDICTED: probable WRKY transcription factor 40 [Nelumbo nucifera]
gene-LOC122081068	9.36154	2.25206	1.45745	56.3968	58.3384	57.143	4.35702	20.0354	up	Molecular Function: transcription factor activity, sequence-specific DNA binding (GO:0003700);; Cellular Component: nucleus (GO:0005634);; Molecular Function: sequence-specific DNA binding (GO:0043565);;	K16225|2.5e-17|csat:104760397|K16225 probable WRKY transcription factor 52 | (RefSeq) disease resistance protein RRS1-like	Plant-pathogen interaction (ko04626)	--	--	WRKY DNA -binding domain	Probable WRKY transcription factor 53 OS=Arabidopsis thaliana OX=3702 GN=WRKY53 PE=1 SV=1	K	Transcription	PREDICTED: probable WRKY transcription factor 41 [Nelumbo nucifera]
gene-LOC122061414	2.74512	1.37279	0.583945	34.4487	35.1948	32.4241	1.56729	12.1351	up	Molecular Function: transcription factor activity, sequence-specific DNA binding (GO:0003700);; Cellular Component: nucleus (GO:0005634);; Molecular Function: sequence-specific DNA binding (GO:0043565);;	K13459|8.9e-18|cqi:110711488|K13459 disease resistance protein RPS2 | (RefSeq) disease resistance protein At4g27190-like isoform X1	Plant-pathogen interaction (ko04626)	--	--	WRKY DNA -binding domain	Probable WRKY transcription factor 53 OS=Arabidopsis thaliana OX=3702 GN=WRKY53 PE=1 SV=1	K	Transcription	PREDICTED: probable WRKY transcription factor 41 [Nelumbo nucifera]
gene-LOC122057664	4.29216	1.82491	2.95985	30.9808	31.4728	30.3932	3.02564	11.9218	up	Molecular Function: transcription factor activity, sequence-specific DNA binding (GO:0003700);; Cellular Component: nucleus (GO:0005634);; Molecular Function: sequence-specific DNA binding (GO:0043565);;	K18834|1.8e-22|cqi:110701898|K18834 WRKY transcription factor 1 | (RefSeq) probable WRKY transcription factor 58	Plant-pathogen interaction (ko04626)	--	--	WRKY DNA -binding domain	WRKY transcription factor 6 OS=Arabidopsis thaliana OX=3702 GN=WRKY6 PE=1 SV=1	K	Transcription	PREDICTED: probable WRKY transcription factor 47 [Nelumbo nucifera]
gene-LOC122059368	6.4355	4.78927	3.68901	14.0765	14.1439	13.2572	4.97126	7.51825	up	Molecular Function: transcription factor activity, sequence-specific DNA binding (GO:0003700);; Cellular Component: nucleus (GO:0005634);; Molecular Function: sequence-specific DNA binding (GO:0043565);;	K13425|6.6e-30|mtr:MTR_7g079040|K13425 WRKY transcription factor 22 | (RefSeq) WRKY family transcription factor	MAPK signaling pathway - plant (ko04016);; Plant-pathogen interaction (ko04626)	--	--	WRKY DNA -binding domain	Probable WRKY transcription factor 65 OS=Arabidopsis thaliana OX=3702 GN=WRKY65 PE=2 SV=1	K	Transcription	PREDICTED: probable WRKY transcription factor 65 isoform X1 [Nelumbo nucifera]
gene-LOC122092755	7.35152	10.5682	7.28991	50.2498	50.7645	50.9419	8.40322	22.7026	up	Molecular Function: transcription factor activity, sequence-specific DNA binding (GO:0003700);; Cellular Component: nucleus (GO:0005634);; Molecular Function: sequence-specific DNA binding (GO:0043565);;	K13425|7.5e-25|han:110922953|K13425 WRKY transcription factor 22 | (RefSeq) WRKY transcription factor 22-like	MAPK signaling pathway - plant (ko04016);; Plant-pathogen interaction (ko04626)	--	--	WRKY DNA -binding domain	Probable WRKY transcription factor 7 OS=Arabidopsis thaliana OX=3702 GN=WRKY7 PE=1 SV=1	K	Transcription	PREDICTED: probable WRKY transcription factor 7 [Nelumbo nucifera]
gene-LOC122073496	0.288377	0.269158	0.307155	4.00138	3.69304	3.88921	0.28823	1.5259	up	Molecular Function: transcription factor activity, sequence-specific DNA binding (GO:0003700);; Cellular Component: nucleus (GO:0005634);; Molecular Function: sequence-specific DNA binding (GO:0043565);;	K12835|5.4e-35|cmax:111493042|K12835 ATP-dependent RNA helicase DDX42 [EC:3.6.4.13] | (RefSeq) DEAD-box ATP-dependent RNA helicase 24 isoform X1	Spliceosome (ko03040)	--	--	WRKY DNA -binding domain	WRKY transcription factor 71 OS=Arabidopsis thaliana OX=3702 GN=WRKY71 PE=2 SV=1	K	Transcription	PREDICTED: probable WRKY transcription factor 71 [Nelumbo nucifera]
gene-LOC122061990	0.701328	1.17654	1.09381	4.99777	5.54898	4.65081	0.99056	2.42271	up	Molecular Function: transcription factor activity, sequence-specific DNA binding (GO:0003700);; Cellular Component: nucleus (GO:0005634);; Molecular Function: sequence-specific DNA binding (GO:0043565);;	K13425|5.2e-79|nnu:104613060|K13425 WRKY transcription factor 22 | (RefSeq) WRKY transcription factor 22	MAPK signaling pathway - plant (ko04016);; Plant-pathogen interaction (ko04626)	--	--	WRKY DNA -binding domain	WRKY transcription factor 22 OS=Arabidopsis thaliana OX=3702 GN=WRKY22 PE=2 SV=1	K	Transcription	PREDICTED: WRKY transcription factor 22 [Nelumbo nucifera]
gene-LOC122082526	0	0.140593	0.098085	1.48188	1.0432	1.32568	0.0795593	0.573519	up	Molecular Function: transcription factor activity, sequence-specific DNA binding (GO:0003700);; Cellular Component: nucleus (GO:0005634);; Molecular Function: sequence-specific DNA binding (GO:0043565);;	K13425|1.2e-81|nnu:104613060|K13425 WRKY transcription factor 22 | (RefSeq) WRKY transcription factor 22	MAPK signaling pathway - plant (ko04016);; Plant-pathogen interaction (ko04626)	--	--	WRKY DNA -binding domain	WRKY transcription factor 22 OS=Arabidopsis thaliana OX=3702 GN=WRKY22 PE=2 SV=1	K	Transcription	PREDICTED: WRKY transcription factor 22 [Nelumbo nucifera]
gene-LOC122062095	0.60537	2.78028	0.629984	4.66467	6.88093	7.36059	1.33854	2.69164	up	Molecular Function: transcription factor activity, sequence-specific DNA binding (GO:0003700);; Cellular Component: nucleus (GO:0005634);; Molecular Function: sequence-specific DNA binding (GO:0043565);;	K18835|1.8e-09|sly:101256276|K18835 WRKY transcription factor 2 | (RefSeq) probable WRKY transcription factor 3	Plant-pathogen interaction (ko04626)	--	--	WRKY DNA -binding domain	Probable WRKY transcription factor 64 OS=Arabidopsis thaliana OX=3702 GN=WRKY64 PE=1 SV=1	K	Transcription	PREDICTED: WRKY transcription factor 44-like [Nelumbo nucifera]
gene-LOC122068675	1.10322	1.06625	1.73713	6.03136	4.27187	5.25739	1.3022	2.94491	up	Molecular Function: transcription factor activity, sequence-specific DNA binding (GO:0003700);; Cellular Component: nucleus (GO:0005634);; Molecular Function: sequence-specific DNA binding (GO:0043565);;	K13424|8.6e-25|lja:Lj0g3v0288169.1|K13424 WRKY transcription factor 33 | (RefSeq) Lj0g3v0288169.1; -	MAPK signaling pathway - plant (ko04016);; Plant-pathogen interaction (ko04626)	--	--	WRKY DNA -binding domain	Probable WRKY transcription factor 50 OS=Arabidopsis thaliana OX=3702 GN=WRKY50 PE=2 SV=1	K	Transcription	probable WRKY transcription factor 50 isoform X2 [Prunus dulcis]
gene-LOC122091277	0.094833	0.148293	0.147648	4.56705	4.45556	5.29325	0.130258	1.621	up	Molecular Function: transcription factor activity, sequence-specific DNA binding (GO:0003700);; Cellular Component: nucleus (GO:0005634);; Molecular Function: sequence-specific DNA binding (GO:0043565);;	K12835|9.6e-40|cmax:111493042|K12835 ATP-dependent RNA helicase DDX42 [EC:3.6.4.13] | (RefSeq) DEAD-box ATP-dependent RNA helicase 24 isoform X1	Spliceosome (ko03040)	--	--	WRKY DNA -binding domain	Probable WRKY transcription factor 48 OS=Arabidopsis thaliana OX=3702 GN=WRKY48 PE=2 SV=1	K	Transcription	WRKY transcription factor [Macadamia integrifolia]
gene-LOC122088716	26.9525	13.2821	10.7781	61.6711	60.8186	59.4557	17.0042	28.5771	up	Molecular Function: transcription factor activity, sequence-specific DNA binding (GO:0003700);; Cellular Component: nucleus (GO:0005634);; Molecular Function: sequence-specific DNA binding (GO:0043565);;	K13424|7.3e-189|vvi:100243352|K13424 WRKY transcription factor 33 | (RefSeq) WRKY transcription factor WRKY24	MAPK signaling pathway - plant (ko04016);; Plant-pathogen interaction (ko04626)	--	--	WRKY DNA -binding domain	WRKY transcription factor WRKY24 OS=Oryza sativa subsp. indica OX=39946 GN=WRKY24 PE=2 SV=1	K	Transcription	WRKY transcription factor WRKY24-like [Vitis riparia]
A38_vs_HAES900.annotation
#ID	A383_FPKM	A382_FPKM	A381_FPKM	HAES9003_FPKM	HAES9002_FPKM	HAES9001_FPKM	#DIV/0!	#DIV/0!	regulated	GO_annotation	KEGG_annotation	KEGG_pathway_annotation	KOG_class	KOG_class_annotation	Pfam_annotation	Swiss-Prot_annotation	eggNOG_class	eggNOG_class_annotation	NR_annotation
gene-LOC122064149	11.6433	13.1934	16.673	4.69493	6.03024	3.42133	13.8366	11.5204	down	Biological Process: reproduction (GO:0000003);; Biological Process: developmental process involved in reproduction (GO:0003006);; Molecular Function: molecular_function (GO:0003674);; Molecular Function: DNA binding (GO:0003677);; Molecular Function: transcription factor activity, sequence-specific DNA binding (GO:0003700);; Cellular Component: cellular_component (GO:0005575);; Cellular Component…	--	--	--	--	--	NAC domain-containing protein 2 OS=Solanum lycopersicum OX=4081 GN=NAP2 PE=2 SV=1	K	Transcription	NAC transcription factor 29 [Prunus yedoensis var. nudiflora]
gene-LOC122064125	5.41247	5.98595	4.50957	13.001	16.9941	17.4055	5.30266	7.83219	up	Molecular Function: protein dimerization activity (GO:0046983);;	--	--	--	--	--	--	K	Transcription	PREDICTED: transcription factor IBH1 [Nelumbo nucifera]
gene-LOC122084043	0.341386	1.13663	0.776874	3.24646	2.91531	2.63082	0.751631	1.71999	up	Molecular Function: protein dimerization activity (GO:0046983);;	K05765|5.6e-17|gra:105781290|K05765 cofilin | (RefSeq) uncharacterized LOC105781290	--	--	--	--	Transcription factor bHLH111 OS=Arabidopsis thaliana OX=3702 GN=BHLH111 PE=2 SV=1	K	Transcription	PREDICTED: transcription factor bHLH111 [Nelumbo nucifera]
gene-LOC122070061	0.7176	0.610201	0.506512	3.95233	5.24317	4.91145	0.611438	1.68968	up	Molecular Function: protein dimerization activity (GO:0046983);;	K05765|1.6e-16|gra:105781290|K05765 cofilin | (RefSeq) uncharacterized LOC105781290	--	--	--	--	Transcription factor bHLH112 OS=Arabidopsis thaliana OX=3702 GN=BHLH112 PE=1 SV=1	K	Transcription	PREDICTED: transcription factor bHLH123-like [Nelumbo nucifera]
gene-LOC122065354	3.41035	3.25626	4.29748	9.04301	10.653	11.4046	3.65469	5.53225	up	Molecular Function: protein dimerization activity (GO:0046983);;	K05765|3.9e-16|gra:105781290|K05765 cofilin | (RefSeq) uncharacterized LOC105781290	--	--	--	--	Transcription factor bHLH123 OS=Arabidopsis thaliana OX=3702 GN=BHLH123 PE=1 SV=1	K	Transcription	PREDICTED: transcription factor bHLH123-like [Nelumbo nucifera]
gene-LOC122070156	2.37322	1.55943	2.11196	0.697261	0.358713	0.557657	2.01487	1.45622	down	Molecular Function: DNA binding (GO:0003677);;	K21625|2.7e-33|nsy:104225334|K21625 cyclin-D-binding Myb-like transcription factor 1 | (RefSeq) cyclin-D-binding Myb-like transcription factor 1	--	[K]	Transcription	--	--	--	--	Cyclin-D-binding Myb-like transcription factor [Actinidia chinensis var. chinensis]
Macadamia_integrifolia_newGene_7004	3.49246	2.55981	3.61462	0.483415	0.353292	0.29624	3.2223	2.21928	down	Molecular Function: transcription factor activity, sequence-specific DNA binding (GO:0003700);; Cellular Component: nucleus (GO:0005634);; Molecular Function: sequence-specific DNA binding (GO:0043565);;	--	--	--	--	--	--	K	Transcription	PREDICTED: probable WRKY transcription factor 14 [Nelumbo nucifera]
gene-LOC122058008	14.7125	19.0535	13.5204	7.32529	7.69964	6.0007	15.7622	13.2997	down	Molecular Function: DNA binding (GO:0003677);; Cellular Component: transcription factor TFIIE complex (GO:0005673);; Biological Process: transcription initiation from RNA polymerase II promoter (GO:0006367);;	K03137|2.2e-55|nnu:104600600|K03137 transcription initiation factor TFIIE subunit beta | (RefSeq) general transcription factor IIE subunit 2-like	Basal transcription factors (ko03022)	[K]	Transcription	--	--	K	Transcription	PREDICTED: general transcription factor IIE subunit 2-like [Nelumbo nucifera]
gene-LOC122059599	229.21	158.654	192.996	79.1017	85.3618	86.65	193.62	143.584	down	Molecular Function: protein dimerization activity (GO:0046983);;	--	--	--	--	--	--	--	--	transcription factor FER-LIKE IRON DEFICIENCY-INDUCED TRANSCRIPTION FACTOR-like protein [Cinnamomum micranthum f. kanehirae]
gene-LOC122079474	3.75936	1.63441	2.89516	7.8446	8.09073	7.12122	2.76298	4.12472	up	Molecular Function: protein dimerization activity (GO:0046983);;	--	--	--	--	--	--	--	--	transcription factor FER-LIKE IRON DEFICIENCY-INDUCED TRANSCRIPTION FACTOR-like protein [Cinnamomum micranthum f. kanehirae]
gene-LOC122088387	162.273	174.684	164.771	25.3503	22.175	26.1787	167.243	121.602	down	Molecular Function: DNA binding (GO:0003677);; Molecular Function: transcription factor activity, sequence-specific DNA binding (GO:0003700);; Cellular Component: nucleus (GO:0005634);;	K09286|1.9e-111|nnu:104605948|K09286 EREBP-like factor | (RefSeq) ethylene-responsive transcription factor RAP2-4	--	--	--	AP2 domain	Ethylene-responsive transcription factor RAP2-4 OS=Arabidopsis thaliana OX=3702 GN=RAP2-4 PE=1 SV=1	K	Transcription	PREDICTED: ethylene-responsive transcription factor RAP2-4 [Nelumbo nucifera]
gene-LOC122089951	0.468887	0.308256	0.483838	8.02903	5.36136	5.97868	0.420327	2.94037	up	Molecular Function: DNA binding (GO:0003677);; Molecular Function: transcription factor activity, sequence-specific DNA binding (GO:0003700);; Cellular Component: nucleus (GO:0005634);;	K09286|2.2e-65|gra:105800374|K09286 EREBP-like factor | (RefSeq) ethylene-responsive transcription factor ERF062-like	--	--	--	AP2 domain	Ethylene-responsive transcription factor ERF062 OS=Arabidopsis thaliana OX=3702 GN=ERF062 PE=2 SV=1	K	Transcription	PREDICTED: ethylene-responsive transcription factor ERF062 isoform X1 [Vitis vinifera]
gene-LOC122082366	69.5246	49.7893	64.369	160.078	148.105	172.453	61.2276	91.412	up	Molecular Function: DNA binding (GO:0003677);; Molecular Function: transcription factor activity, sequence-specific DNA binding (GO:0003700);; Cellular Component: nucleus (GO:0005634);;	K09286|5.0e-46|nnu:104604770|K09286 EREBP-like factor | (RefSeq) ethylene-responsive transcription factor ERF023-like	--	--	--	AP2 domain	Ethylene-responsive transcription factor ERF023 OS=Arabidopsis thaliana OX=3702 GN=ERF023 PE=2 SV=1	K	Transcription	PREDICTED: ethylene-responsive transcription factor ERF023-like [Nelumbo nucifera]
gene-LOC122057205	0.653234	1.19232	0.865683	2.18816	3.10003	3.97535	0.903744	1.41538	up	Molecular Function: DNA binding (GO:0003677);; Molecular Function: transcription factor activity, sequence-specific DNA binding (GO:0003700);; Cellular Component: nucleus (GO:0005634);;	K09284|8.9e-186|nnu:104599345|K09284 AP2-like factor, euAP2 lineage | (RefSeq) ethylene-responsive transcription factor RAP2-7-like	--	--	--	AP2 domain	APETALA2-like protein 1 OS=Oryza sativa subsp. indica OX=39946 GN=AP2-1 PE=2 SV=2	K	Transcription	PREDICTED: ethylene-responsive transcription factor RAP2-7-like isoform X1 [Nelumbo nucifera]
gene-LOC122093376	36.3378	24.3652	43.0766	187.568	111.746	108.842	34.5932	85.0033	up	Molecular Function: DNA binding (GO:0003677);; Molecular Function: transcription factor activity, sequence-specific DNA binding (GO:0003700);; Cellular Component: nucleus (GO:0005634);;	K09286|1.9e-59|nnu:104606213|K09286 EREBP-like factor | (RefSeq) ethylene-responsive transcription factor RAP2-3-like	--	--	--	AP2 domain	Ethylene-responsive transcription factor RAP2-3 OS=Arabidopsis thaliana OX=3702 GN=RAP2-3 PE=1 SV=2	K	Transcription	PREDICTED: ethylene-responsive transcription factor RAP2-3-like [Nelumbo nucifera]
gene-LOC122086206	2.0073	2.77672	1.56508	0.397469	0.606762	0.797335	2.11637	1.57976	down	Molecular Function: DNA binding (GO:0003677);; Molecular Function: transcription factor activity, sequence-specific DNA binding (GO:0003700);; Cellular Component: nucleus (GO:0005634);;	K09286|1.3e-40|psom:113304009|K09286 EREBP-like factor | (RefSeq) dehydration-responsive element-binding protein 3-like	--	--	--	AP2 domain	Ethylene-responsive transcription factor ERF035 OS=Arabidopsis thaliana OX=3702 GN=ERF035 PE=2 SV=1	K	Transcription	PREDICTED: ethylene-responsive transcription factor ERF039-like [Nelumbo nucifera]
gene-LOC122078586	4.34227	6.04508	5.31046	18.9508	15.6187	15.0375	5.2326	10.1021	up	Molecular Function: DNA binding (GO:0003677);; Molecular Function: transcription factor activity, sequence-specific DNA binding (GO:0003700);; Cellular Component: nucleus (GO:0005634);;	K09286|1.1e-64|nnu:104606213|K09286 EREBP-like factor | (RefSeq) ethylene-responsive transcription factor RAP2-3-like	--	--	--	AP2 domain	Ethylene-responsive transcription factor RAP2-3 OS=Arabidopsis thaliana OX=3702 GN=RAP2-3 PE=1 SV=2	K	Transcription	PREDICTED: ethylene-responsive transcription factor RAP2-3-like [Nelumbo nucifera]
gene-LOC122058827	79.5648	89.0567	62.4811	17.5678	20.7118	28.5848	77.0342	56.3685	down	Molecular Function: DNA binding (GO:0003677);; Molecular Function: transcription factor activity, sequence-specific DNA binding (GO:0003700);; Cellular Component: nucleus (GO:0005634);;	K09286|2.7e-84|nnu:104598425|K09286 EREBP-like factor | (RefSeq) ethylene-responsive transcription factor 2-like	--	--	--	AP2 domain	Ethylene-responsive transcription factor 2 OS=Nicotiana sylvestris OX=4096 GN=ERF2 PE=2 SV=1	K	Transcription	PREDICTED: ethylene-responsive transcription factor 2-like [Nelumbo nucifera]
gene-LOC122059188	225.928	146.805	37.4483	27.2425	22.7581	46.5199	136.727	70.4985	down	Molecular Function: DNA binding (GO:0003677);; Molecular Function: transcription factor activity, sequence-specific DNA binding (GO:0003700);; Cellular Component: nucleus (GO:0005634);;	K09286|1.3e-85|nnu:104598426|K09286 EREBP-like factor | (RefSeq) ethylene-responsive transcription factor 5	--	--	--	AP2 domain	Ethylene-responsive transcription factor 5 OS=Nicotiana tabacum OX=4097 GN=ERF5 PE=2 SV=1	K	Transcription	PREDICTED: ethylene-responsive transcription factor 5 [Nelumbo nucifera]
gene-LOC122069650	164.953	126.677	68.6255	63.7505	57.7126	66.759	120.085	86.3511	down	Molecular Function: DNA binding (GO:0003677);; Molecular Function: transcription factor activity, sequence-specific DNA binding (GO:0003700);; Cellular Component: nucleus (GO:0005634);;	K09286|2.1e-63|nnu:104594121|K09286 EREBP-like factor | (RefSeq) ethylene-responsive transcription factor 3-like	--	--	--	AP2 domain	Ethylene-responsive transcription factor 3 OS=Nicotiana tabacum OX=4097 GN=ERF3 PE=2 SV=1	K	Transcription	PREDICTED: ethylene-responsive transcription factor 3-like [Nelumbo nucifera]
gene-LOC122087709	1.20786	1.49087	2.22434	0.256795	0.669696	0.706619	1.64102	1.324	down	Molecular Function: DNA binding (GO:0003677);; Molecular Function: transcription factor activity, sequence-specific DNA binding (GO:0003700);; Cellular Component: nucleus (GO:0005634);;	K09284|1.3e-189|nnu:104599345|K09284 AP2-like factor, euAP2 lineage | (RefSeq) ethylene-responsive transcription factor RAP2-7-like	--	--	--	AP2 domain	APETALA2-like protein 1 OS=Oryza sativa subsp. indica OX=39946 GN=AP2-1 PE=2 SV=2	K	Transcription	PREDICTED: ethylene-responsive transcription factor RAP2-7-like isoform X1 [Nelumbo nucifera]
gene-LOC122078870	37.7716	58.4697	16.7511	4.58405	6.89144	7.9637	37.6641	26.6016	down	Molecular Function: DNA binding (GO:0003677);; Molecular Function: transcription factor activity, sequence-specific DNA binding (GO:0003700);; Cellular Component: nucleus (GO:0005634);;	K09287|3.2e-148|nnu:104603036|K09287 RAV-like factor | (RefSeq) AP2/ERF and B3 domain-containing transcription factor RAV1-like	--	--	--	B3 DNA binding domain	AP2/ERF and B3 domain-containing transcription repressor RAV2 OS=Arabidopsis thaliana OX=3702 GN=RAV2 PE=1 SV=1	K	Transcription	PREDICTED: AP2/ERF and B3 domain-containing transcription factor RAV1-like [Nelumbo nucifera]
gene-LOC122083739	5.37145	5.73779	7.13161	2.61315	2.66357	1.77401	6.08028	5.16085	down	Molecular Function: zinc ion binding (GO:0008270);;	--	--	--	--	B-box zinc finger	B-box zinc finger protein 21 OS=Arabidopsis thaliana OX=3702 GN=BBX21 PE=1 SV=1	S	Function unknown	COL domain class transcription factor [Pyrus ussuriensis x Pyrus communis]
gene-LOC122080383	9.97122	10.6059	10.9317	4.36509	5.12035	5.80653	10.503	8.63424	down	Cellular Component: transcription factor TFIIIB complex (GO:0000126);; Molecular Function: transcription factor activity, core RNA polymerase III binding (GO:0000995);; Molecular Function: TBP-class protein binding (GO:0017025);; Biological Process: DNA-templated transcriptional preinitiation complex assembly (GO:0070897);;	K15196|8.5e-76|psom:113348740|K15196 transcription factor IIIB 90 kDa subunit | (RefSeq) transcription factor IIIB 60 kDa subunit-like	--	[K]	Transcription	Brf1-like TBP-binding domain	--	K	Transcription	Transcription factor TFIIB [Macleaya cordata]
gene-LOC122073980	17.454	20.9532	20.0327	39.733	44.3496	46.3192	19.48	26.9063	up	Molecular Function: transcription factor activity, sequence-specific DNA binding (GO:0003700);;	K20557|1.1e-46|mesc:110609504|K20557 transcription factor VIP1 | (RefSeq) transcription factor VIP1-like	MAPK signaling pathway - plant (ko04016)	--	--	bZIP transcription factor	bZIP transcription factor 29 OS=Arabidopsis thaliana OX=3702 GN=BZIP29 PE=2 SV=1	K	Transcription	PREDICTED: probable transcription factor PosF21 isoform X1 [Nelumbo nucifera]
gene-LOC122091918	25.6562	25.224	25.4166	6.86841	3.15034	2.27927	25.4323	19.1697	down	Molecular Function: transcription factor activity, sequence-specific DNA binding (GO:0003700);;	K09060|1.0e-05|dct:110095320|K09060 plant G-box-binding factor | (RefSeq) G-box-binding factor 1-like isoform X1	--	--	--	bZIP transcription factor	bZIP transcription factor 44 OS=Arabidopsis thaliana OX=3702 GN=BZIP44 PE=1 SV=1	K	Transcription	bZIP transcription factor 53-like [Olea europaea var. sylvestris]
gene-LOC122092460	230.568	209.684	240.433	139.972	87.639	103.3	226.895	196.697	down	Molecular Function: transcription factor activity, sequence-specific DNA binding (GO:0003700);;	--	--	--	--	bZIP transcription factor	bZIP transcription factor 44 OS=Arabidopsis thaliana OX=3702 GN=BZIP44 PE=1 SV=1	K	Transcription	PREDICTED: bZIP transcription factor 11-like [Nelumbo nucifera]
gene-LOC122072914	3.36246	3.09653	3.74455	1.09312	1.84646	1.57985	3.40118	2.64473	down	Molecular Function: transcription factor activity, sequence-specific DNA binding (GO:0003700);;	K20557|5.1e-51|dct:110102661|K20557 transcription factor VIP1 | (RefSeq) transcription factor VIP1	MAPK signaling pathway - plant (ko04016)	--	--	bZIP transcription factor	Transcription factor RF2b OS=Oryza sativa subsp. japonica OX=39947 GN=RF2b PE=1 SV=2	K	Transcription	PREDICTED: transcription factor RF2b isoform X2 [Nelumbo nucifera]
gene-LOC122086041	74.8772	70.8562	63.0727	50.9872	28.7289	21.9284	69.602	61.6387	down	Molecular Function: DNA binding (GO:0003677);; Molecular Function: transcription factor activity, sequence-specific DNA binding (GO:0003700);; Cellular Component: CCAAT-binding factor complex (GO:0016602);;	K08064|2.1e-103|nnu:104601425|K08064 nuclear transcription factor Y, alpha | (RefSeq) nuclear transcription factor Y subunit A-10-like	--	[K]	Transcription	CCAAT-binding transcription factor (CBF-B/NF-YA) subunit B	Nuclear transcription factor Y subunit A-10 OS=Arabidopsis thaliana OX=3702 GN=NFYA10 PE=2 SV=2	K	Transcription	PREDICTED: nuclear transcription factor Y subunit A-10-like isoform X2 [Nelumbo nucifera]
gene-LOC122087158	2.68568	4.16491	2.78277	0.981788	1.49402	1.28644	3.21112	2.64316	down	Molecular Function: DNA binding (GO:0003677);; Molecular Function: transcription factor activity, sequence-specific DNA binding (GO:0003700);; Cellular Component: CCAAT-binding factor complex (GO:0016602);;	K08064|6.1e-91|nnu:104600617|K08064 nuclear transcription factor Y, alpha | (RefSeq) nuclear transcription factor Y subunit A-4-like	--	[K]	Transcription	CCAAT-binding transcription factor (CBF-B/NF-YA) subunit B	Nuclear transcription factor Y subunit A-3 OS=Arabidopsis thaliana OX=3702 GN=NFYA3 PE=2 SV=2	K	Transcription	PREDICTED: nuclear transcription factor Y subunit A-3-like isoform X1 [Nelumbo nucifera]
gene-LOC122060581	2.70893	1.70959	4.31443	11.1411	9.68768	7.8201	2.91099	5.72172	up	Biological Process: regulation of transcription, DNA-templated (GO:0006355);; Molecular Function: zinc ion binding (GO:0008270);; Molecular Function: sequence-specific DNA binding (GO:0043565);;	K21630|1.3e-26|cmos:111453155|K21630 GATA-type zinc finger protein 1 | (RefSeq) GATA transcription factor 6-like	--	[K]	Transcription	GATA zinc finger	GATA transcription factor 2 OS=Arabidopsis thaliana OX=3702 GN=GATA2 PE=2 SV=1	K	Transcription	PREDICTED: GATA transcription factor 2-like [Nelumbo nucifera]
gene-LOC122078541	11.2213	11.3089	7.32554	2.91133	3.75762	4.16633	9.95192	7.18192	down	Cellular Component: nucleus (GO:0005634);; Biological Process: regulation of transcription, DNA-templated (GO:0006355);; Molecular Function: zinc ion binding (GO:0008270);; Molecular Function: sequence-specific DNA binding (GO:0043565);;	K21630|7.8e-40|cmos:111453155|K21630 GATA-type zinc finger protein 1 | (RefSeq) GATA transcription factor 6-like	--	[K]	Transcription	GATA zinc finger	GATA transcription factor 5 OS=Arabidopsis thaliana OX=3702 GN=GATA5 PE=2 SV=1	K	Transcription	PREDICTED: GATA transcription factor 5 [Nelumbo nucifera]
gene-LOC122087271	5.402	5.56888	3.93995	14.5662	13.537	12.7859	4.97027	8.02502	up	Cellular Component: nucleus (GO:0005634);; Molecular Function: zinc ion binding (GO:0008270);; Molecular Function: sequence-specific DNA binding (GO:0043565);; Biological Process: positive regulation of transcription, DNA-templated (GO:0045893);;	K09184|2.4e-29|vvi:104879571|K09184 GATA-binding protein, other eukaryote | (RefSeq) GATA transcription factor 8	--	[K]	Transcription	GATA zinc finger	GATA transcription factor 8 OS=Arabidopsis thaliana OX=3702 GN=GATA8 PE=1 SV=1	K	Transcription	GATA transcription factor 8-like [Papaver somniferum]
gene-LOC122076594	0.74516	0.537377	0.514031	3.74661	2.23777	2.61698	0.598856	1.59934	up	Biological Process: regulation of transcription, DNA-templated (GO:0006355);; Molecular Function: protein dimerization activity (GO:0046983);;	K18878|3.2e-30|cann:107866053|K18878 BHLH transcription factor Upa20 | (RefSeq) Upa20; transcription factor bHLH137-like	Plant-pathogen interaction (ko04626)	--	--	Helix-loop-helix DNA-binding domain	Transcription factor bHLH74 OS=Arabidopsis thaliana OX=3702 GN=BHLH74 PE=1 SV=1	K	Transcription	PREDICTED: transcription factor bHLH74-like isoform X2 [Nelumbo nucifera]
gene-LOC122092620	1.10726	0.822359	0.84284	10.4265	10.3361	11.4644	0.924154	4.03056	up	Molecular Function: protein dimerization activity (GO:0046983);;	K18878|1.6e-14|cann:107866053|K18878 BHLH transcription factor Upa20 | (RefSeq) Upa20; transcription factor bHLH137-like	Plant-pathogen interaction (ko04626)	--	--	Helix-loop-helix DNA-binding domain	bHLH transcription factor RHL1 OS=Lotus japonicus OX=34305 GN=RHL1 PE=2 SV=1	K	Transcription	PREDICTED: transcription factor bHLH66 [Nelumbo nucifera]
gene-LOC122075215	6.05046	8.29199	7.74639	16.9601	16.1111	15.4509	7.36295	10.9995	up	Molecular Function: protein dimerization activity (GO:0046983);;	K18878|1.1e-09|cann:107866053|K18878 BHLH transcription factor Upa20 | (RefSeq) Upa20; transcription factor bHLH137-like	Plant-pathogen interaction (ko04626)	--	--	Helix-loop-helix DNA-binding domain	Transcription factor bHLH130 OS=Arabidopsis thaliana OX=3702 GN=BHLH130 PE=1 SV=1	K	Transcription	PREDICTED: transcription factor bHLH130-like isoform X1 [Nelumbo nucifera]
gene-LOC122075714	0.402319	0.259045	0.609188	2.21284	2.13695	1.77452	0.423517	1.02702	up	Biological Process: regulation of transcription, DNA-templated (GO:0006355);; Molecular Function: protein dimerization activity (GO:0046983);;	K18878|4.8e-29|cann:107866053|K18878 BHLH transcription factor Upa20 | (RefSeq) Upa20; transcription factor bHLH137-like	Plant-pathogen interaction (ko04626)	--	--	Helix-loop-helix DNA-binding domain	Transcription factor bHLH79 OS=Arabidopsis thaliana OX=3702 GN=BHLH79 PE=1 SV=1	K	Transcription	PREDICTED: transcription factor bHLH79-like isoform X2 [Nelumbo nucifera]
gene-LOC122071052	0.142032	0.446663	0.60938	1.85553	1.94861	2.65117	0.399358	0.970524	up	Molecular Function: protein dimerization activity (GO:0046983);;	K18878|1.9e-07|cann:107866053|K18878 BHLH transcription factor Upa20 | (RefSeq) Upa20; transcription factor bHLH137-like	Plant-pathogen interaction (ko04626)	--	--	Helix-loop-helix DNA-binding domain	Transcription factor bHLH128 OS=Arabidopsis thaliana OX=3702 GN=BHLH128 PE=1 SV=1	K	Transcription	PREDICTED: transcription factor bHLH128-like [Nelumbo nucifera]
gene-LOC122078674	2.26438	6.85344	2.55216	0.154235	0.498982	0.30922	3.88999	3.18661	down	Molecular Function: protein dimerization activity (GO:0046983);;	K20558|5.9e-34|atr:18437056|K20558 transcription factor SPEECHLESS | (RefSeq) transcription factor SPEECHLESS isoform X2	MAPK signaling pathway - plant (ko04016)	--	--	Helix-loop-helix DNA-binding domain	Transcription factor bHLH96 OS=Arabidopsis thaliana OX=3702 GN=BHLH96 PE=1 SV=1	K	Transcription	PREDICTED: transcription factor bHLH96 [Nelumbo nucifera]
gene-LOC122057986	9.72883	8.89123	8.86474	4.24328	6.00285	2.74049	9.1616	7.33308	down	Cellular Component: nucleus (GO:0005634);; Biological Process: regulation of transcription, DNA-templated (GO:0006355);; Molecular Function: sequence-specific DNA binding (GO:0043565);; Molecular Function: protein heterodimerization activity (GO:0046982);;	K08065|1.5e-42|nnu:104588670|K08065 nuclear transcription Y subunit beta | (RefSeq) nuclear transcription factor Y subunit B-1-like	--	[K]	Transcription	Histone-like transcription factor (CBF/NF-Y) and archaeal histone	Nuclear transcription factor Y subunit B-8 OS=Arabidopsis thaliana OX=3702 GN=NFYB8 PE=1 SV=1	B	Chromatin structure and dynamics	Nuclear transcription factor Y subunit B [Parasponia andersonii]
Macadamia_integrifolia_newGene_4474	10.9316	10.2323	10.6965	3.22	3.69925	2.77584	10.6202	8.04962	down	Molecular Function: transcription factor activity, sequence-specific DNA binding (GO:0003700);; Cellular Component: nucleus (GO:0005634);; Cellular Component: host cell nucleus (GO:0042025);; Molecular Function: sequence-specific DNA binding (GO:0043565);;	K09419|2.1e-154|nnu:104589797|K09419 heat shock transcription factor, other eukaryote | (RefSeq) heat stress transcription factor A-5	--	[K]	Transcription	HSF-type DNA-binding	Heat stress transcription factor A-5 OS=Arabidopsis thaliana OX=3702 GN=HSFA5 PE=2 SV=1	K	Transcription	PREDICTED: heat stress transcription factor A-5 [Nelumbo nucifera]
gene-LOC122058751	1.88948	1.8251	2.19036	6.36411	3.57319	5.87671	1.96831	3.45986	up	Molecular Function: transcription factor activity, sequence-specific DNA binding (GO:0003700);; Cellular Component: nucleus (GO:0005634);; Cellular Component: host cell nucleus (GO:0042025);; Molecular Function: sequence-specific DNA binding (GO:0043565);;	K09419|2.1e-118|nnu:104601761|K09419 heat shock transcription factor, other eukaryote | (RefSeq) heat stress transcription factor B-4-like	--	[K]	Transcription	HSF-type DNA-binding	Heat stress transcription factor B-4 OS=Arabidopsis thaliana OX=3702 GN=HSFB4 PE=2 SV=1	K	Transcription	PREDICTED: heat stress transcription factor B-4-like [Nelumbo nucifera]
gene-LOC122081056	5.03263	3.95477	6.11784	3.30004	1.70951	2.27211	5.03508	4.45755	down	Molecular Function: transcription factor activity, sequence-specific DNA binding (GO:0003700);; Cellular Component: nucleus (GO:0005634);; Cellular Component: host cell nucleus (GO:0042025);; Molecular Function: sequence-specific DNA binding (GO:0043565);;	K09419|1.5e-147|nnu:104601761|K09419 heat shock transcription factor, other eukaryote | (RefSeq) heat stress transcription factor B-4-like	--	[K]	Transcription	HSF-type DNA-binding	Heat stress transcription factor B-4 OS=Arabidopsis thaliana OX=3702 GN=HSFB4 PE=2 SV=1	K	Transcription	PREDICTED: heat stress transcription factor B-4-like [Nelumbo nucifera]
gene-LOC122070589	1.49168	1.30983	0.937108	3.60706	4.10278	4.42845	1.24621	1.95133	up	Molecular Function: DNA binding (GO:0003677);; Cellular Component: nucleus (GO:0005634);;	K22218|6.8e-10|apro:F751_2022|K22218 protein-tyrosine sulfotransferase [EC:2.8.2.20] | (RefSeq) Protein-tyrosine sulfotransferase	--	--	--	MYB-CC type transfactor, LHEQLE motif	Myb family transcription factor PHL11 OS=Arabidopsis thaliana OX=3702 GN=PHL11 PE=1 SV=1	K	Transcription	PREDICTED: myb family transcription factor PHL11 isoform X1 [Nelumbo nucifera]
gene-LOC122087391	3.13178	1.88067	3.94218	13.6448	8.11461	9.81143	2.98488	6.48922	up	Molecular Function: DNA binding (GO:0003677);; Cellular Component: nucleus (GO:0005634);;	K14491|7.9e-11|mtr:MTR_4g121020|K14491 two-component response regulator ARR-B family | (RefSeq) two-component response regulator ARR2-like protein	Plant hormone signal transduction (ko04075)	--	--	MYB-CC type transfactor, LHEQLE motif	Myb family transcription factor IPN2 OS=Lotus japonicus OX=34305 GN=IPN2 PE=1 SV=1	K	Transcription	PREDICTED: myb family transcription factor APL isoform X1 [Nelumbo nucifera]
Macadamia_integrifolia_newGene_7069	6.37254	5.93464	8.92642	31.4254	13.5387	20.0635	7.07787	15.4288	up	Molecular Function: DNA binding (GO:0003677);; Cellular Component: nucleus (GO:0005634);;	K14491|4.3e-12|rcu:8262611|K14491 two-component response regulator ARR-B family | (RefSeq) two-component response regulator ARR2 isoform X1	Plant hormone signal transduction (ko04075)	--	--	MYB-CC type transfactor, LHEQLE motif	Myb family transcription factor PHL8 OS=Arabidopsis thaliana OX=3702 GN=PHL8 PE=2 SV=1	K	Transcription	PREDICTED: myb family transcription factor PHL8-like isoform X3 [Nelumbo nucifera]
gene-LOC122081071	20.4203	22.7215	20.9315	8.68855	6.20086	6.70957	21.3578	17.4472	down	--	K09422|2.9e-94|nnu:104608731|K09422 transcription factor MYB, plant | (RefSeq) myb-related protein 308-like	--	[K]	Transcription	Myb-like DNA-binding domain	Transcription factor MYB17 OS=Arabidopsis thaliana OX=3702 GN=MYB17 PE=1 SV=1	--	--	MYB transcription factor [Macadamia integrifolia]
gene-LOC122067908	0.900129	1.51596	1.07209	0.211591	0.093776	0.423217	1.16273	0.933214	down	Molecular Function: DNA binding (GO:0003677);; Cellular Component: nucleus (GO:0005634);; Molecular Function: zinc ion binding (GO:0008270);;	K08869|1.1e-22|cre:CHLREDRAFT_165812|K08869 aarF domain-containing kinase | (RefSeq) predicted protein	--	--	--	Myb-like DNA-binding domain	Transcription factor KUA1 OS=Arabidopsis thaliana OX=3702 GN=KUA1 PE=1 SV=1	K	Transcription	PREDICTED: transcription factor MYB1R1-like isoform X1 [Nelumbo nucifera]
gene-LOC122057162	12.646	7.39765	11.5062	3.55944	1.01141	2.48123	10.5166	7.48777	down	Molecular Function: DNA binding (GO:0003677);; Cellular Component: nucleus (GO:0005634);;	K09422|2.1e-47|gra:105804552|K09422 transcription factor MYB, plant | (RefSeq) transcription factor MYB113-like	--	[K]	Transcription	Myb-like DNA-binding domain	Transcription factor MYB90 OS=Arabidopsis thaliana OX=3702 GN=MYB90 PE=1 SV=1	--	--	Transcription factor [Thalictrum thalictroides]
gene-LOC122057058	2.07792	2.3127	3.41738	7.44827	5.13225	5.87619	2.60267	4.39278	up	Molecular Function: DNA binding (GO:0003677);; Cellular Component: nucleus (GO:0005634);;	K09422|4.2e-130|nnu:104585586|K09422 transcription factor MYB, plant | (RefSeq) transcription factor MYB26	--	[K]	Transcription	Myb-like DNA-binding domain	Transcription factor MYB61 OS=Arabidopsis thaliana OX=3702 GN=MYB61 PE=2 SV=1	--	--	PREDICTED: transcription factor MYB26 [Nelumbo nucifera]
gene-LOC122059953	143.959	142.01	131.228	55.9467	58.4427	70.508	139.066	109.728	down	Molecular Function: DNA binding (GO:0003677);; Cellular Component: nucleus (GO:0005634);;	K09422|2.7e-68|nnu:104599741|K09422 transcription factor MYB, plant | (RefSeq) transcription factor MYB114-like	--	[K]	Transcription	Myb-like DNA-binding domain	Transcription factor MYB1 OS=Actinidia chinensis var. chinensis OX=1590841 GN=MYB1 PE=2 SV=1	--	--	PREDICTED: transcription factor MYB114-like [Nelumbo nucifera]
gene-LOC122094362	108.707	92.2133	107.636	36.1527	45.2917	41.2081	102.852	78.6674	down	Molecular Function: transcription regulatory region sequence-specific DNA binding (GO:0000976);; Molecular Function: transcription factor activity, sequence-specific DNA binding (GO:0003700);; Cellular Component: nucleus (GO:0005634);; Biological Process: cell differentiation (GO:0030154);; Molecular Function: sequence-specific DNA binding (GO:0043565);;	K09422|8.9e-13|bna:106414451|K09422 transcription factor MYB, plant | (RefSeq) transcription factor CPC-like isoform X1	--	--	--	Myb-like DNA-binding domain	Transcription factor CPC OS=Arabidopsis thaliana OX=3702 GN=CPC PE=1 SV=1	K	Transcription	transcription factor CPC-like isoform X2 [Hevea brasiliensis]
gene-LOC122085514	0.172948	0.694105	0.208663	7.13525	8.93217	9.1399	0.358572	2.67934	up	--	K09422|1.7e-105|nnu:104596114|K09422 transcription factor MYB, plant | (RefSeq) transcription factor MYB3-like	--	[K]	Transcription	Myb-like DNA-binding domain	Transcription factor MYB17 OS=Arabidopsis thaliana OX=3702 GN=MYB17 PE=1 SV=1	--	--	MYB transcription factor [Macadamia integrifolia]
gene-LOC122088801	0.483758	1.17125	0.554439	5.63834	3.28717	2.55996	0.736483	2.45468	up	Molecular Function: DNA binding (GO:0003677);; Cellular Component: nucleus (GO:0005634);;	K09422|4.2e-117|nnu:104597428|K09422 transcription factor MYB, plant | (RefSeq) transcription factor MYB46	--	[K]	Transcription	Myb-like DNA-binding domain	Transcription factor MYB83 OS=Arabidopsis thaliana OX=3702 GN=MYB83 PE=2 SV=1	--	--	PREDICTED: transcription factor MYB46 [Nelumbo nucifera]
gene-LOC122057243	5.51912	10.5793	8.69169	2.82288	5.19514	5.08319	8.26337	7.36463	down	Molecular Function: DNA binding (GO:0003677);; Cellular Component: nucleus (GO:0005634);; Molecular Function: zinc ion binding (GO:0008270);;	K08869|1.1e-24|cre:CHLREDRAFT_165812|K08869 aarF domain-containing kinase | (RefSeq) predicted protein	--	--	--	Myb-like DNA-binding domain	Transcription factor MYBS3 OS=Oryza sativa subsp. japonica OX=39947 GN=MYBS3 PE=2 SV=1	K	Transcription	PREDICTED: transcription factor MYB1R1-like isoform X2 [Nelumbo nucifera]
gene-LOC122063738	37.9088	40.3624	29.669	16.0487	18.4124	18.2841	35.9801	28.6934	down	Molecular Function: DNA binding (GO:0003677);; Cellular Component: nucleus (GO:0005634);;	K08869|2.2e-30|cre:CHLREDRAFT_165812|K08869 aarF domain-containing kinase | (RefSeq) predicted protein	--	[O]	Posttranslational modification, protein turnover, chaperones	Myb-like DNA-binding domain	Transcription factor SRM1 OS=Arabidopsis thaliana OX=3702 GN=SRM1 PE=1 SV=1	K	Transcription	PREDICTED: transcription factor DIVARICATA-like [Nelumbo nucifera]
gene-LOC122087137	23.9497	24.2835	25.3797	12.8092	9.63093	12.1072	24.5376	20.8241	down	Molecular Function: DNA binding (GO:0003677);; Cellular Component: nucleus (GO:0005634);;	K08869|1.6e-28|cre:CHLREDRAFT_165812|K08869 aarF domain-containing kinase | (RefSeq) predicted protein	--	[O]	Posttranslational modification, protein turnover, chaperones	Myb-like DNA-binding domain	Transcription factor SRM1 OS=Arabidopsis thaliana OX=3702 GN=SRM1 PE=1 SV=1	K	Transcription	PREDICTED: transcription factor DIVARICATA-like isoform X1 [Nelumbo nucifera]
gene-LOC122061428	0.063748	0.481781	0.186835	1.30421	1.27199	1.29623	0.244121	0.657609	up	Molecular Function: DNA binding (GO:0003677);; Cellular Component: nucleus (GO:0005634);;	K09422|5.5e-121|nnu:104593107|K09422 transcription factor MYB, plant | (RefSeq) transcription factor MYB46-like	--	[K]	Transcription	Myb-like DNA-binding domain	Transcription factor MYB86 OS=Arabidopsis thaliana OX=3702 GN=MYB86 PE=2 SV=1	--	--	PREDICTED: transcription factor MYB46-like [Nelumbo nucifera]
gene-LOC122077931	23.9608	24.5578	18.4733	6.56604	8.41048	7.79534	22.3306	16.5324	down	Molecular Function: DNA binding (GO:0003677);; Cellular Component: nucleus (GO:0005634);;	K09422|2.1e-148|nnu:104607264|K09422 transcription factor MYB, plant | (RefSeq) transcription factor MYB44-like	--	[K]	Transcription	Myb-like DNA-binding domain	Transcription factor MYB44 OS=Arabidopsis thaliana OX=3702 GN=MYB44 PE=1 SV=1	--	--	PREDICTED: transcription factor MYB44-like [Nelumbo nucifera]
gene-LOC122085522	4.07796	3.27835	3.502	12.5965	12.8805	9.64801	3.61943	6.45895	up	Molecular Function: DNA binding (GO:0003677);; Cellular Component: nucleus (GO:0005634);; Biological Process: regulation of transcription, DNA-templated (GO:0006355);;	K00521|6.5e-31|cmos:111447866|K00521 ferric-chelate reductase [EC:1.16.1.7] | (RefSeq) ferric reduction oxidase 7, chloroplastic-like	--	--	--	No apical meristem (NAM) protein	NAC domain-containing protein 83 OS=Arabidopsis thaliana OX=3702 GN=NAC083 PE=1 SV=1	K	Transcription	NAC transcription factor [Macadamia integrifolia]
gene-LOC122071925	1.732	2.28276	1.34254	3.72104	5.39111	4.34787	1.78577	2.44878	up	Molecular Function: DNA binding (GO:0003677);; Cellular Component: nucleus (GO:0005634);; Biological Process: regulation of transcription, DNA-templated (GO:0006355);;	K00521|1.2e-34|cmos:111447866|K00521 ferric-chelate reductase [EC:1.16.1.7] | (RefSeq) ferric reduction oxidase 7, chloroplastic-like	--	--	--	No apical meristem (NAM) protein	NAC domain-containing protein 43 OS=Arabidopsis thaliana OX=3702 GN=NAC043 PE=2 SV=2	K	Transcription	Transcription factor [Theobroma cacao]
gene-LOC122076443	40.6808	50.3765	52.5264	13.5379	10.4642	7.89245	47.8612	38.8136	down	Biological Process: reproduction (GO:0000003);; Biological Process: developmental process involved in reproduction (GO:0003006);; Molecular Function: molecular_function (GO:0003674);; Molecular Function: DNA binding (GO:0003677);; Molecular Function: transcription factor activity, sequence-specific DNA binding (GO:0003700);; Cellular Component: cellular_component (GO:0005575);; Cellular Component…	K00521|4.9e-40|cmos:111447866|K00521 ferric-chelate reductase [EC:1.16.1.7] | (RefSeq) ferric reduction oxidase 7, chloroplastic-like	--	--	--	No apical meristem (NAM) protein	NAC domain-containing protein 2 OS=Solanum lycopersicum OX=4081 GN=NAP2 PE=2 SV=1	K	Transcription	NAC transcription factor 29 [Morella rubra]
gene-LOC122079926	14.2201	13.6892	12.3813	5.13529	7.92448	8.0233	13.4302	10.4019	down	Biological Process: regulation of transcription, DNA-templated (GO:0006355);;	--	--	--	--	Protein of unknown function, DUF573	Probable transcription factor At4g00390 OS=Arabidopsis thaliana OX=3702 GN=At4g00390 PE=1 SV=1	S	Function unknown	PREDICTED: probable transcription factor At5g28040 [Nelumbo nucifera]
gene-LOC122087798	25.3199	29.3136	29.045	13.3664	11.4266	13.3434	27.8929	23.9083	down	Molecular Function: transcription factor activity, sequence-specific DNA binding (GO:0003700);; Biological Process: transcription, DNA-templated (GO:0006351);; Molecular Function: sequence-specific DNA binding (GO:0043565);;	K14431|1.0e-151|nnu:104605886|K14431 transcription factor TGA | (RefSeq) transcription factor TGA1-like	Plant hormone signal transduction (ko04075)	--	--	Seed dormancy control	Transcription factor TGA1 OS=Arabidopsis thaliana OX=3702 GN=TGA1 PE=1 SV=2	K	Transcription	PREDICTED: transcription factor TGA1-like isoform X2 [Nelumbo nucifera]
gene-LOC122059915	3.02682	1.32107	4.6554	30.4415	24.1174	14.1659	3.0011	12.1393	up	Molecular Function: RNA polymerase II regulatory region sequence-specific DNA binding (GO:0000977);; Molecular Function: transcription factor activity, sequence-specific DNA binding (GO:0003700);; Cellular Component: nucleus (GO:0005634);; Biological Process: positive regulation of transcription from RNA polymerase II promoter (GO:0045944);; Molecular Function: protein dimerization activity (GO:0…	K09264|9.4e-64|vvi:100252657|K09264 MADS-box transcription factor, plant | (RefSeq) MADS-box transcription factor 15	--	[K]	Transcription	SRF-type transcription factor (DNA-binding and dimerisation domain)	MADS-box transcription factor 14 OS=Oryza sativa subsp. indica OX=39946 GN=MADS14 PE=2 SV=1	K	Transcription	PREDICTED: MADS-box transcription factor 15 isoform X5 [Vitis vinifera]
gene-LOC122075260	35.1296	44.8601	44.7158	21.6134	23.8737	21.2941	41.5685	37.0631	down	Molecular Function: transcription factor activity, sequence-specific DNA binding (GO:0003700);;	K16221|7.8e-28|nnu:104592127|K16221 transcription factor TCP21 (protein CCA1 HIKING EXPEDITION) | (RefSeq) transcription factor TCP7	Circadian rhythm - plant (ko04712)	--	--	TCP family transcription factor	Transcription factor TCP20 OS=Arabidopsis thaliana OX=3702 GN=TCP20 PE=1 SV=1	K	Transcription	PREDICTED: transcription factor TCP20-like [Nelumbo nucifera]
gene-LOC122077566	16.9526	17.305	13.3683	8.41959	4.80975	6.62569	15.8753	13.031	down	Molecular Function: transcription factor activity, sequence-specific DNA binding (GO:0003700);;	K16221|1.6e-25|egu:105053727|K16221 transcription factor TCP21 (protein CCA1 HIKING EXPEDITION) | (RefSeq) transcription factor TCP7-like	Circadian rhythm - plant (ko04712)	--	--	TCP family transcription factor	Transcription factor TCP9 OS=Arabidopsis thaliana OX=3702 GN=TCP9 PE=1 SV=1	K	Transcription	PREDICTED: transcription factor TCP9 [Nelumbo nucifera]
gene-LOC122074065	30.7052	31.0214	23.3941	10.6468	9.13767	10.7788	28.3736	21.6874	down	Molecular Function: transcription factor activity, sequence-specific DNA binding (GO:0003700);;	--	--	--	--	TCP family transcription factor	Transcription factor TCP4 OS=Arabidopsis thaliana OX=3702 GN=TCP4 PE=1 SV=1	K	Transcription	PREDICTED: transcription factor TCP4 [Nelumbo nucifera]
gene-LOC122083199	1.24138	1.7195	1.89622	2.90377	3.64039	5.8345	1.61903	2.17316	up	Cellular Component: transcription factor TFIIF complex (GO:0005674);; Biological Process: transcription initiation from RNA polymerase II promoter (GO:0006367);;	K03139|6.4e-97|nnu:104605517|K03139 transcription initiation factor TFIIF subunit beta [EC:3.6.4.12] | (RefSeq) general transcription factor IIF subunit 2-like	Basal transcription factors (ko03022)	[K]	Transcription	TFIIF, beta subunit HTH domain	--	K	Transcription	PREDICTED: general transcription factor IIF subunit 2-like [Nelumbo nucifera]
gene-LOC122061990	0.701328	1.17654	1.09381	2.81705	2.48606	3.84578	0.99056	1.6958	up	Molecular Function: transcription factor activity, sequence-specific DNA binding (GO:0003700);; Cellular Component: nucleus (GO:0005634);; Molecular Function: sequence-specific DNA binding (GO:0043565);;	K13425|5.2e-79|nnu:104613060|K13425 WRKY transcription factor 22 | (RefSeq) WRKY transcription factor 22	MAPK signaling pathway - plant (ko04016);; Plant-pathogen interaction (ko04626)	--	--	WRKY DNA -binding domain	WRKY transcription factor 22 OS=Arabidopsis thaliana OX=3702 GN=WRKY22 PE=2 SV=1	K	Transcription	PREDICTED: WRKY transcription factor 22 [Nelumbo nucifera]
gene-LOC122068995	21.7428	39.0372	11.7502	0.142285	0.883947	0.926782	24.1767	16.9766	down	Molecular Function: transcription factor activity, sequence-specific DNA binding (GO:0003700);; Cellular Component: nucleus (GO:0005634);; Molecular Function: sequence-specific DNA binding (GO:0043565);;	K13459|3.8e-17|bvg:104889681|K13459 disease resistance protein RPS2 | (RefSeq) disease resistance protein At4g27190	Plant-pathogen interaction (ko04626)	--	--	WRKY DNA -binding domain	Probable WRKY transcription factor 70 OS=Arabidopsis thaliana OX=3702 GN=WRKY70 PE=1 SV=1	K	Transcription	PREDICTED: probable WRKY transcription factor 70 [Nelumbo nucifera]
gene-LOC122067430	0.154161	0.642932	1.36714	7.94301	5.18333	4.75412	0.72141	3.31769	up	Molecular Function: transcription factor activity, sequence-specific DNA binding (GO:0003700);; Cellular Component: nucleus (GO:0005634);; Molecular Function: sequence-specific DNA binding (GO:0043565);;	K18835|1.7e-17|obr:102704732|K18835 WRKY transcription factor 2 | (RefSeq) probable WRKY transcription factor 3	Plant-pathogen interaction (ko04626)	--	--	WRKY DNA -binding domain	Probable WRKY transcription factor 40 OS=Arabidopsis thaliana OX=3702 GN=WRKY40 PE=1 SV=1	K	Transcription	PREDICTED: probable WRKY transcription factor 40 [Nelumbo nucifera]
gene-LOC122088716	26.9525	13.2821	10.7781	6.00204	5.74571	7.9066	17.0042	10.0207	down	Molecular Function: transcription factor activity, sequence-specific DNA binding (GO:0003700);; Cellular Component: nucleus (GO:0005634);; Molecular Function: sequence-specific DNA binding (GO:0043565);;	K13424|7.3e-189|vvi:100243352|K13424 WRKY transcription factor 33 | (RefSeq) WRKY transcription factor WRKY24	MAPK signaling pathway - plant (ko04016);; Plant-pathogen interaction (ko04626)	--	--	WRKY DNA -binding domain	WRKY transcription factor WRKY24 OS=Oryza sativa subsp. indica OX=39946 GN=WRKY24 PE=2 SV=1	K	Transcription	WRKY transcription factor WRKY24-like [Vitis riparia]
gene-LOC122078860	0.856207	1.23942	1.61209	0.505404	0.234126	0.202156	1.23591	1.11897	down	Molecular Function: regulatory region nucleic acid binding (GO:0001067);; Biological Process: response to acid chemical (GO:0001101);; Molecular Function: molecular_function (GO:0003674);; Molecular Function: nucleic acid binding (GO:0003676);; Molecular Function: DNA binding (GO:0003677);; Molecular Function: transcription factor activity, sequence-specific DNA binding (GO:0003700);; Molecular F…	K12835|2.4e-30|cmax:111493042|K12835 ATP-dependent RNA helicase DDX42 [EC:3.6.4.13] | (RefSeq) DEAD-box ATP-dependent RNA helicase 24 isoform X1	Spliceosome (ko03040)	--	--	WRKY DNA -binding domain	Probable WRKY transcription factor 57 OS=Arabidopsis thaliana OX=3702 GN=WRKY57 PE=2 SV=1	K	Transcription	probable WRKY transcription factor 57 [Populus trichocarpa]
gene-LOC122092755	7.35152	10.5682	7.28991	20.0197	17.7477	17.4939	8.40322	12.626	up	Molecular Function: transcription factor activity, sequence-specific DNA binding (GO:0003700);; Cellular Component: nucleus (GO:0005634);; Molecular Function: sequence-specific DNA binding (GO:0043565);;	K13425|7.5e-25|han:110922953|K13425 WRKY transcription factor 22 | (RefSeq) WRKY transcription factor 22-like	MAPK signaling pathway - plant (ko04016);; Plant-pathogen interaction (ko04626)	--	--	WRKY DNA -binding domain	Probable WRKY transcription factor 7 OS=Arabidopsis thaliana OX=3702 GN=WRKY7 PE=1 SV=1	K	Transcription	PREDICTED: probable WRKY transcription factor 7 [Nelumbo nucifera]
gene-LOC122073496	0.288377	0.269158	0.307155	2.93359	1.04399	1.25578	0.28823	1.16997	up	Molecular Function: transcription factor activity, sequence-specific DNA binding (GO:0003700);; Cellular Component: nucleus (GO:0005634);; Molecular Function: sequence-specific DNA binding (GO:0043565);;	K12835|5.4e-35|cmax:111493042|K12835 ATP-dependent RNA helicase DDX42 [EC:3.6.4.13] | (RefSeq) DEAD-box ATP-dependent RNA helicase 24 isoform X1	Spliceosome (ko03040)	--	--	WRKY DNA -binding domain	WRKY transcription factor 71 OS=Arabidopsis thaliana OX=3702 GN=WRKY71 PE=2 SV=1	K	Transcription	PREDICTED: probable WRKY transcription factor 71 [Nelumbo nucifera]
gene-LOC122061414	2.74512	1.37279	0.583945	0.21776	0.246445	0.523234	1.56729	0.72483	down	Molecular Function: transcription factor activity, sequence-specific DNA binding (GO:0003700);; Cellular Component: nucleus (GO:0005634);; Molecular Function: sequence-specific DNA binding (GO:0043565);;	K13459|8.9e-18|cqi:110711488|K13459 disease resistance protein RPS2 | (RefSeq) disease resistance protein At4g27190-like isoform X1	Plant-pathogen interaction (ko04626)	--	--	WRKY DNA -binding domain	Probable WRKY transcription factor 53 OS=Arabidopsis thaliana OX=3702 GN=WRKY53 PE=1 SV=1	K	Transcription	PREDICTED: probable WRKY transcription factor 41 [Nelumbo nucifera]
gene-LOC122080645	4.03661	8.97178	5.31044	1.15575	1.38247	1.66911	6.10628	5.14599	down	Molecular Function: transcription factor activity, sequence-specific DNA binding (GO:0003700);; Cellular Component: nucleus (GO:0005634);; Molecular Function: sequence-specific DNA binding (GO:0043565);;	K13424|1.4e-10|bna:106407076|K13424 WRKY transcription factor 33 | (RefSeq) probable WRKY transcription factor 33	MAPK signaling pathway - plant (ko04016);; Plant-pathogen interaction (ko04626)	--	--	WRKY DNA -binding domain	Probable WRKY transcription factor 75 OS=Arabidopsis thaliana OX=3702 GN=WRKY75 PE=1 SV=1	K	Transcription	PREDICTED: probable WRKY transcription factor 75 [Nelumbo nucifera]
GuiRe No.1_vs_HAES900annotation
#ID	GuiRe No.13_FPKM	GuiRe No.12_FPKM	GuiRe No.11_FPKM	HAES9003_FPKM	HAES9002_FPKM	HAES9001_FPKM			regulated	GO_annotation	KEGG_annotation	KEGG_pathway_annotation	KOG_class	KOG_class_annotation	Pfam_annotation	Swiss-Prot_annotation	eggNOG_class	eggNOG_class_annotation	NR_annotation
gene-LOC122093605	19.0247	17.5876	16.9165	7.20862	6.01058	10.0891	17.843	13.9043	down	Molecular Function: protein dimerization activity (GO:0046983);;	--	--	--	--	--	Transcription factor bHLH148 OS=Arabidopsis thaliana OX=3702 GN=BHLH148 PE=1 SV=1	S	Function unknown	PREDICTED: transcription factor bHLH147 [Nelumbo nucifera]
gene-LOC122059920	15.8458	14.098	11.6848	34.6658	32.012	36.5208	13.8762	20.1495	up	Molecular Function: protein dimerization activity (GO:0046983);;	--	--	--	--	--	--	--	--	transcription factor FER-LIKE IRON DEFICIENCY-INDUCED TRANSCRIPTION FACTOR-like protein [Cinnamomum micranthum f. kanehirae]
gene-LOC122084043	1.45822	0.858365	0.951877	3.24646	2.91531	2.63082	1.08949	1.68557	up	Molecular Function: protein dimerization activity (GO:0046983);;	K05765|5.6e-17|gra:105781290|K05765 cofilin | (RefSeq) uncharacterized LOC105781290	--	--	--	--	Transcription factor bHLH111 OS=Arabidopsis thaliana OX=3702 GN=BHLH111 PE=2 SV=1	K	Transcription	PREDICTED: transcription factor bHLH111 [Nelumbo nucifera]
gene-LOC122070061	1.83427	2.60915	2.30029	3.95233	5.24317	4.91145	2.2479	2.95392	up	Molecular Function: protein dimerization activity (GO:0046983);;	K05765|1.6e-16|gra:105781290|K05765 cofilin | (RefSeq) uncharacterized LOC105781290	--	--	--	--	Transcription factor bHLH112 OS=Arabidopsis thaliana OX=3702 GN=BHLH112 PE=1 SV=1	K	Transcription	PREDICTED: transcription factor bHLH123-like [Nelumbo nucifera]
gene-LOC122066863	29.9625	28.755	28.5001	6.65134	8.33341	8.04325	29.0725	21.3021	down	Molecular Function: protein dimerization activity (GO:0046983);;	--	--	--	--	--	--	--	--	transcription factor FER-LIKE IRON DEFICIENCY-INDUCED TRANSCRIPTION FACTOR-like protein [Cinnamomum micranthum f. kanehirae]
gene-LOC122069376	13.5268	14.9902	12.3216	6.05445	4.50208	4.39229	13.6128	11.1221	down	Molecular Function: protein dimerization activity (GO:0046983);;	K05765|6.6e-15|gra:105781290|K05765 cofilin | (RefSeq) uncharacterized LOC105781290	--	--	--	--	Transcription factor bHLH113 OS=Arabidopsis thaliana OX=3702 GN=BHLH113 PE=2 SV=1	K	Transcription	PREDICTED: transcription factor bHLH113 [Nelumbo nucifera]
Macadamia_integrifolia_newGene_7004	2.05722	2.02884	1.59192	0.483415	0.353292	0.29624	1.89266	1.36806	down	Molecular Function: transcription factor activity, sequence-specific DNA binding (GO:0003700);; Cellular Component: nucleus (GO:0005634);; Molecular Function: sequence-specific DNA binding (GO:0043565);;	--	--	--	--	--	--	K	Transcription	PREDICTED: probable WRKY transcription factor 14 [Nelumbo nucifera]
gene-LOC122075738	2.04773	1.73044	1.79948	6.76901	3.74462	5.26699	1.85922	3.43298	up	Molecular Function: protein dimerization activity (GO:0046983);;	K05765|2.5e-16|gra:105781290|K05765 cofilin | (RefSeq) uncharacterized LOC105781290	--	--	--	--	Transcription factor bHLH110 OS=Arabidopsis thaliana OX=3702 GN=BHLH110 PE=2 SV=2	K	Transcription	PREDICTED: transcription factor bHLH110-like isoform X1 [Nelumbo nucifera]
Macadamia_integrifolia_newGene_77	1.42434	1.66646	2.16316	0.524851	0.944348	0.644105	1.75132	1.45149	down	Molecular Function: DNA binding (GO:0003677);; Cellular Component: nucleus (GO:0005634);; Cellular Component: host cell nucleus (GO:0042025);; Molecular Function: metal ion binding (GO:0046872);;	K09060|2.5e-08|zma:103630819|K09060 plant G-box-binding factor | (RefSeq) LOW QUALITY PROTEIN: transcription factor HBP-1a	--	--	--	--	Squamosa promoter-binding-like protein 15 OS=Oryza sativa subsp. indica OX=39946 GN=SPL15 PE=2 SV=1	S	Function unknown	Transcription factor [Macleaya cordata]
gene-LOC122058008	19.3775	18.6599	16.7022	7.32529	7.69964	6.0007	18.2465	14.2291	down	Molecular Function: DNA binding (GO:0003677);; Cellular Component: transcription factor TFIIE complex (GO:0005673);; Biological Process: transcription initiation from RNA polymerase II promoter (GO:0006367);;	K03137|2.2e-55|nnu:104600600|K03137 transcription initiation factor TFIIE subunit beta | (RefSeq) general transcription factor IIE subunit 2-like	Basal transcription factors (ko03022)	[K]	Transcription	--	--	K	Transcription	PREDICTED: general transcription factor IIE subunit 2-like [Nelumbo nucifera]
gene-LOC122059599	29.5598	26.7671	26.5954	79.1017	85.3618	86.65	27.6408	44.1548	up	Molecular Function: protein dimerization activity (GO:0046983);;	--	--	--	--	--	--	--	--	transcription factor FER-LIKE IRON DEFICIENCY-INDUCED TRANSCRIPTION FACTOR-like protein [Cinnamomum micranthum f. kanehirae]
gene-LOC122091002	13.2494	13.7748	13.6363	46.7378	25.5836	30.2458	13.5535	24.7163	up	Molecular Function: protein dimerization activity (GO:0046983);;	K14638|1.7e-28|egr:104449894|K14638 solute carrier family 15 (peptide/histidine transporter), member 3/4 | (RefSeq) protein NRT1/ PTR FAMILY 1.2	--	--	--	--	Transcription factor bHLH68 OS=Arabidopsis thaliana OX=3702 GN=BHLH68 PE=1 SV=2	K	Transcription	PREDICTED: transcription factor bHLH68-like [Nelumbo nucifera]
gene-LOC122088387	3.77761	3.29073	3.05307	25.3503	22.175	26.1787	3.3738	10.5647	up	Molecular Function: DNA binding (GO:0003677);; Molecular Function: transcription factor activity, sequence-specific DNA binding (GO:0003700);; Cellular Component: nucleus (GO:0005634);;	K09286|1.9e-111|nnu:104605948|K09286 EREBP-like factor | (RefSeq) ethylene-responsive transcription factor RAP2-4	--	--	--	AP2 domain	Ethylene-responsive transcription factor RAP2-4 OS=Arabidopsis thaliana OX=3702 GN=RAP2-4 PE=1 SV=1	K	Transcription	PREDICTED: ethylene-responsive transcription factor RAP2-4 [Nelumbo nucifera]
gene-LOC122073517	21.0908	20.566	19.2584	1.12639	1.36531	2.88897	20.305	13.6502	down	Molecular Function: DNA binding (GO:0003677);; Molecular Function: transcription factor activity, sequence-specific DNA binding (GO:0003700);; Cellular Component: nucleus (GO:0005634);;	K09286|1.0e-82|cann:107855040|K09286 EREBP-like factor | (RefSeq) ethylene-responsive transcription factor ERF054	--	--	--	AP2 domain	Ethylene-responsive transcription factor ERF053 OS=Arabidopsis thaliana OX=3702 GN=ERF053 PE=1 SV=1	K	Transcription	PREDICTED: ethylene-responsive transcription factor ERF054 [Nelumbo nucifera]
gene-LOC122061280	92.6198	96.0394	92.3257	29.4028	28.1654	52.2585	93.6616	72.5893	down	Molecular Function: DNA binding (GO:0003677);; Molecular Function: transcription factor activity, sequence-specific DNA binding (GO:0003700);; Cellular Component: nucleus (GO:0005634);;	K09286|6.2e-63|nnu:104599451|K09286 EREBP-like factor | (RefSeq) ethylene-responsive transcription factor 4-like	--	--	--	AP2 domain	Ethylene-responsive transcription factor 4 OS=Nicotiana sylvestris OX=4096 GN=ERF4 PE=2 SV=1	K	Transcription	PREDICTED: ethylene-responsive transcription factor 4-like [Nelumbo nucifera]
gene-LOC122076601	0.34942	0.495344	0.385212	1.27214	1.6145	1.77327	0.409992	0.717565	up	Molecular Function: DNA binding (GO:0003677);; Molecular Function: transcription factor activity, sequence-specific DNA binding (GO:0003700);; Cellular Component: nucleus (GO:0005634);;	K09285|3.2e-260|nnu:104609075|K09285 AP2-like factor, ANT lineage | (RefSeq) AP2-like ethylene-responsive transcription factor ANT	--	--	--	AP2 domain	AP2-like ethylene-responsive transcription factor ANT OS=Arabidopsis thaliana OX=3702 GN=ANT PE=1 SV=2	K	Transcription	PREDICTED: AP2-like ethylene-responsive transcription factor ANT [Nelumbo nucifera]
gene-LOC122066941	6.3536	6.80739	7.65191	0.436905	0.100833	0	6.93764	4.9654	down	Molecular Function: DNA binding (GO:0003677);; Molecular Function: transcription factor activity, sequence-specific DNA binding (GO:0003700);; Cellular Component: nucleus (GO:0005634);;	K09286|3.3e-58|nnu:104612420|K09286 EREBP-like factor | (RefSeq) ethylene-responsive transcription factor 9-like	--	--	--	AP2 domain	Ethylene-responsive transcription factor 3 OS=Arabidopsis thaliana OX=3702 GN=ERF3 PE=1 SV=1	K	Transcription	PREDICTED: ethylene-responsive transcription factor 9-like [Nelumbo nucifera]
gene-LOC122093376	48.4393	54.4984	47.9562	187.568	111.746	108.842	50.298	96.6742	up	Molecular Function: DNA binding (GO:0003677);; Molecular Function: transcription factor activity, sequence-specific DNA binding (GO:0003700);; Cellular Component: nucleus (GO:0005634);;	K09286|1.9e-59|nnu:104606213|K09286 EREBP-like factor | (RefSeq) ethylene-responsive transcription factor RAP2-3-like	--	--	--	AP2 domain	Ethylene-responsive transcription factor RAP2-3 OS=Arabidopsis thaliana OX=3702 GN=RAP2-3 PE=1 SV=2	K	Transcription	PREDICTED: ethylene-responsive transcription factor RAP2-3-like [Nelumbo nucifera]
gene-LOC122071684	2.86118	3.60391	2.82965	0.563152	1.32172	0.77639	3.09825	2.33224	down	Molecular Function: DNA binding (GO:0003677);; Molecular Function: transcription factor activity, sequence-specific DNA binding (GO:0003700);; Cellular Component: nucleus (GO:0005634);;	K09285|9.8e-110|nnu:104589848|K09285 AP2-like factor, ANT lineage | (RefSeq) AP2-like ethylene-responsive transcription factor At1g16060	--	--	--	AP2 domain	AP2-like ethylene-responsive transcription factor At1g16060 OS=Arabidopsis thaliana OX=3702 GN=At1g16060 PE=2 SV=1	K	Transcription	AP2-like ethylene-responsive transcription factor At1g16060 [Camellia sinensis]
gene-LOC122069283	25.2315	23.7271	25.0935	0.512771	2.31473	7.03102	24.684	16.4444	down	Biological Process: phosphorelay signal transduction system (GO:0000160);; Biological Process: response to reactive oxygen species (GO:0000302);; Molecular Function: regulatory region nucleic acid binding (GO:0001067);; Molecular Function: molecular_function (GO:0003674);; Molecular Function: nucleic acid binding (GO:0003676);; Molecular Function: DNA binding (GO:0003677);; Molecular Function: tr…	K09286|1.1e-73|nnu:104598426|K09286 EREBP-like factor | (RefSeq) ethylene-responsive transcription factor 5	--	--	--	AP2 domain	Ethylene-responsive transcription factor 5 OS=Nicotiana tabacum OX=4097 GN=ERF5 PE=2 SV=1	K	Transcription	PREDICTED: ethylene-responsive transcription factor 5 [Nelumbo nucifera]
gene-LOC122086206	5.83449	5.91192	4.65019	0.397469	0.606762	0.797335	5.46553	3.65319	down	Molecular Function: DNA binding (GO:0003677);; Molecular Function: transcription factor activity, sequence-specific DNA binding (GO:0003700);; Cellular Component: nucleus (GO:0005634);;	K09286|1.3e-40|psom:113304009|K09286 EREBP-like factor | (RefSeq) dehydration-responsive element-binding protein 3-like	--	--	--	AP2 domain	Ethylene-responsive transcription factor ERF035 OS=Arabidopsis thaliana OX=3702 GN=ERF035 PE=2 SV=1	K	Transcription	PREDICTED: ethylene-responsive transcription factor ERF039-like [Nelumbo nucifera]
gene-LOC122058311	3.2584	4.66039	3.76053	0	0.046789	0.036596	3.89311	2.80697	down	Molecular Function: DNA binding (GO:0003677);; Molecular Function: transcription factor activity, sequence-specific DNA binding (GO:0003700);; Cellular Component: nucleus (GO:0005634);;	K09286|2.3e-21|sly:101248770|K09286 EREBP-like factor | (RefSeq) DEAR1-like TCP binding protein	--	--	--	AP2 domain	Ethylene-responsive transcription factor ERF019 OS=Arabidopsis thaliana OX=3702 GN=ERF019 PE=2 SV=1	K	Transcription	PREDICTED: ethylene-responsive transcription factor ERF020 [Nelumbo nucifera]
gene-LOC122060459	11.9344	14.1036	12.9625	0.12293	0.196381	0.310645	13.0002	9.06301	down	Molecular Function: DNA binding (GO:0003677);; Molecular Function: transcription factor activity, sequence-specific DNA binding (GO:0003700);; Cellular Component: nucleus (GO:0005634);;	K09286|1.1e-27|cann:107863343|K09286 EREBP-like factor | (RefSeq) CBF1, CBF1B, CaCBF1B; dehydration-responsive element-binding protein 1A-like	--	--	--	AP2 domain	Ethylene-responsive transcription factor ERF026 OS=Arabidopsis thaliana OX=3702 GN=ERF026 PE=2 SV=1	K	Transcription	ethylene-responsive transcription factor ERF027-like [Hevea brasiliensis]
gene-LOC122074879	3.39111	3.23886	2.61567	2.10912	0.694864	1.04622	3.08188	2.65455	down	Molecular Function: DNA binding (GO:0003677);; Molecular Function: transcription factor activity, sequence-specific DNA binding (GO:0003700);; Cellular Component: nucleus (GO:0005634);;	K12900|4.3e-29|lang:109341833|K12900 FUS-interacting serine-arginine-rich protein 1 | (RefSeq) serine/arginine-rich SC35-like splicing factor SCL30A	Spliceosome (ko03040)	--	--	AP2 domain	Ethylene-responsive transcription factor ABR1 OS=Arabidopsis thaliana OX=3702 GN=ABR1 PE=2 SV=1	K	Transcription	PREDICTED: ethylene-responsive transcription factor ABR1-like [Nelumbo nucifera]
gene-LOC122069279	81.0191	79.0977	84.5101	3.79363	7.69036	16.8522	81.5423	55.8005	down	Molecular Function: DNA binding (GO:0003677);; Molecular Function: transcription factor activity, sequence-specific DNA binding (GO:0003700);; Cellular Component: nucleus (GO:0005634);;	K09286|1.9e-85|nnu:104598425|K09286 EREBP-like factor | (RefSeq) ethylene-responsive transcription factor 2-like	--	--	--	AP2 domain	Ethylene-responsive transcription factor 2 OS=Nicotiana sylvestris OX=4096 GN=ERF2 PE=2 SV=1	K	Transcription	PREDICTED: ethylene-responsive transcription factor 2-like [Nelumbo nucifera]
gene-LOC122078586	3.68417	3.73943	3.76391	18.9508	15.6187	15.0375	3.72917	8.81804	up	Molecular Function: DNA binding (GO:0003677);; Molecular Function: transcription factor activity, sequence-specific DNA binding (GO:0003700);; Cellular Component: nucleus (GO:0005634);;	K09286|1.1e-64|nnu:104606213|K09286 EREBP-like factor | (RefSeq) ethylene-responsive transcription factor RAP2-3-like	--	--	--	AP2 domain	Ethylene-responsive transcription factor RAP2-3 OS=Arabidopsis thaliana OX=3702 GN=RAP2-3 PE=1 SV=2	K	Transcription	PREDICTED: ethylene-responsive transcription factor RAP2-3-like [Nelumbo nucifera]
gene-LOC122061514	14.7796	13.9041	12.4267	0.2888	0.527931	0.979739	13.7035	8.87321	down	Molecular Function: DNA binding (GO:0003677);; Molecular Function: transcription factor activity, sequence-specific DNA binding (GO:0003700);; Cellular Component: nucleus (GO:0005634);;	K09286|3.4e-22|ppp:112279394|K09286 EREBP-like factor | (RefSeq) ethylene-responsive transcription factor ERF022-like	--	--	--	AP2 domain	Ethylene-responsive transcription factor ERF017 OS=Arabidopsis thaliana OX=3702 GN=ERF017 PE=2 SV=1	K	Transcription	PREDICTED: ethylene-responsive transcription factor ERF017-like [Nelumbo nucifera]
gene-LOC122061287	2.11589	2.26559	1.73426	0.502659	0.452511	0.781298	2.03858	1.50084	down	Molecular Function: DNA binding (GO:0003677);; Molecular Function: transcription factor activity, sequence-specific DNA binding (GO:0003700);; Cellular Component: nucleus (GO:0005634);;	K13434|4.4e-33|zju:107411595|K13434 pathogenesis-related genes transcriptional activator PTI6 | (RefSeq) pathogenesis-related genes transcriptional activator PTI6-like	Plant-pathogen interaction (ko04626)	--	--	AP2 domain	Ethylene-responsive transcription factor CRF3 OS=Arabidopsis thaliana OX=3702 GN=CRF3 PE=1 SV=1	K	Transcription	PREDICTED: ethylene-responsive transcription factor CRF1-like [Nelumbo nucifera]
gene-LOC122058827	73.8651	69.713	70.3761	17.5678	20.7118	28.5848	71.3181	52.5523	down	Molecular Function: DNA binding (GO:0003677);; Molecular Function: transcription factor activity, sequence-specific DNA binding (GO:0003700);; Cellular Component: nucleus (GO:0005634);;	K09286|2.7e-84|nnu:104598425|K09286 EREBP-like factor | (RefSeq) ethylene-responsive transcription factor 2-like	--	--	--	AP2 domain	Ethylene-responsive transcription factor 2 OS=Nicotiana sylvestris OX=4096 GN=ERF2 PE=2 SV=1	K	Transcription	PREDICTED: ethylene-responsive transcription factor 2-like [Nelumbo nucifera]
gene-LOC122058705	0.816999	0.522081	0.455606	2.2621	2.41993	2.238	0.598229	1.07993	up	Molecular Function: DNA binding (GO:0003677);; Molecular Function: transcription factor activity, sequence-specific DNA binding (GO:0003700);; Cellular Component: nucleus (GO:0005634);;	K09285|2.8e-182|nnu:104603172|K09285 AP2-like factor, ANT lineage | (RefSeq) AP2-like ethylene-responsive transcription factor AIL5	--	--	--	AP2 domain	AP2-like ethylene-responsive transcription factor AIL5 OS=Arabidopsis thaliana OX=3702 GN=AIL5 PE=2 SV=2	K	Transcription	PREDICTED: AP2-like ethylene-responsive transcription factor AIL5 [Nelumbo nucifera]
gene-LOC122078915	63.6189	60.2261	63.62	8.55441	9.93477	12.7127	62.4883	44.1335	down	Molecular Function: DNA binding (GO:0003677);; Molecular Function: transcription factor activity, sequence-specific DNA binding (GO:0003700);; Cellular Component: nucleus (GO:0005634);;	K09286|3.7e-68|nnu:104598888|K09286 EREBP-like factor | (RefSeq) ethylene-responsive transcription factor RAP2-12-like	--	--	--	AP2 domain	Ethylene-responsive transcription factor 1 OS=Oryza sativa subsp. japonica OX=39947 GN=EREBP1 PE=1 SV=1	K	Transcription	PREDICTED: ethylene-responsive transcription factor RAP2-12-like [Nelumbo nucifera]
gene-LOC122059188	157.097	165.286	150.719	27.2425	22.7581	46.5199	157.701	114.416	down	Molecular Function: DNA binding (GO:0003677);; Molecular Function: transcription factor activity, sequence-specific DNA binding (GO:0003700);; Cellular Component: nucleus (GO:0005634);;	K09286|1.3e-85|nnu:104598426|K09286 EREBP-like factor | (RefSeq) ethylene-responsive transcription factor 5	--	--	--	AP2 domain	Ethylene-responsive transcription factor 5 OS=Nicotiana tabacum OX=4097 GN=ERF5 PE=2 SV=1	K	Transcription	PREDICTED: ethylene-responsive transcription factor 5 [Nelumbo nucifera]
gene-LOC122084604	1.81057	1.70906	1.39684	0.115087	0.402117	0.723915	1.63882	1.07366	down	Molecular Function: DNA binding (GO:0003677);; Molecular Function: transcription factor activity, sequence-specific DNA binding (GO:0003700);; Cellular Component: nucleus (GO:0005634);;	K09286|6.3e-20|bna:106427325|K09286 EREBP-like factor | (RefSeq) ethylene-responsive transcription factor ERF057	--	--	--	AP2 domain	Ethylene-responsive transcription factor ERF003 OS=Arabidopsis thaliana OX=3702 GN=ERF003 PE=1 SV=1	K	Transcription	PREDICTED: ethylene-responsive transcription factor ERF003-like [Nelumbo nucifera]
gene-LOC122069650	143.997	143.248	140.155	63.7505	57.7126	66.759	142.467	115.718	down	Molecular Function: DNA binding (GO:0003677);; Molecular Function: transcription factor activity, sequence-specific DNA binding (GO:0003700);; Cellular Component: nucleus (GO:0005634);;	K09286|2.1e-63|nnu:104594121|K09286 EREBP-like factor | (RefSeq) ethylene-responsive transcription factor 3-like	--	--	--	AP2 domain	Ethylene-responsive transcription factor 3 OS=Nicotiana tabacum OX=4097 GN=ERF3 PE=2 SV=1	K	Transcription	PREDICTED: ethylene-responsive transcription factor 3-like [Nelumbo nucifera]
gene-LOC122092086	2.15523	1.52537	2.05849	0.116485	0.082581	0.23957	1.91303	1.23345	down	Molecular Function: DNA binding (GO:0003677);; Molecular Function: transcription factor activity, sequence-specific DNA binding (GO:0003700);; Cellular Component: nucleus (GO:0005634);;	K14516|1.4e-74|nnu:104600859|K14516 ethylene-responsive transcription factor 1 | (RefSeq) ethylene-responsive transcription factor 1B-like	MAPK signaling pathway - plant (ko04016);; Plant hormone signal transduction (ko04075)	--	--	AP2 domain	Ethylene-responsive transcription factor 1B OS=Arabidopsis thaliana OX=3702 GN=ERF1B PE=1 SV=2	K	Transcription	PREDICTED: ethylene-responsive transcription factor 1B-like [Nelumbo nucifera]
gene-LOC122083857	5.71072	5.17465	4.93058	0.226458	1.00141	0.798903	5.27198	3.4439	down	Molecular Function: DNA binding (GO:0003677);; Molecular Function: transcription factor activity, sequence-specific DNA binding (GO:0003700);; Cellular Component: nucleus (GO:0005634);;	K09287|1.3e-138|nnu:104603036|K09287 RAV-like factor | (RefSeq) AP2/ERF and B3 domain-containing transcription factor RAV1-like	--	--	--	B3 DNA binding domain	AP2/ERF and B3 domain-containing transcription factor RAV1 OS=Arabidopsis thaliana OX=3702 GN=RAV1 PE=1 SV=1	K	Transcription	PREDICTED: AP2/ERF and B3 domain-containing transcription factor RAV1-like [Nelumbo nucifera]
gene-LOC122061256	10.6878	11.9691	10.1053	0.373886	0.174024	0.629819	10.9207	7.48275	down	Molecular Function: DNA binding (GO:0003677);; Molecular Function: protein dimerization activity (GO:0046983);;	K13422|1.0e-127|tcc:18613913|K13422 transcription factor MYC2 | (RefSeq) transcription factor bHLH14	MAPK signaling pathway - plant (ko04016);; Plant hormone signal transduction (ko04075)	--	--	bHLH-MYC and R2R3-MYB transcription factors N-terminal	Transcription factor MYC2 OS=Arabidopsis thaliana OX=3702 GN=MYC2 PE=1 SV=2	K	Transcription	PREDICTED: transcription factor bHLH14 [Theobroma cacao]
gene-LOC122084641	93.4626	94.4428	93.8015	10.3454	12.2363	19.3235	93.9023	66.1966	down	Molecular Function: protein dimerization activity (GO:0046983);;	K13422|2.2e-245|nnu:104610347|K13422 transcription factor MYC2 | (RefSeq) transcription factor MYC2-like	MAPK signaling pathway - plant (ko04016);; Plant hormone signal transduction (ko04075)	--	--	bHLH-MYC and R2R3-MYB transcription factors N-terminal	Transcription factor MYC2 OS=Solanum lycopersicum OX=4081 GN=MYC2 PE=1 SV=1	K	Transcription	PREDICTED: transcription factor MYC2-like [Nelumbo nucifera]
gene-LOC122087366	1.81245	2.02582	1.49964	3.51347	3.93779	4.06625	1.7793	2.34631	up	Molecular Function: protein dimerization activity (GO:0046983);;	K13422|2.4e-29|hbr:110650424|K13422 transcription factor MYC2 | (RefSeq) transcription factor MYC2-like	MAPK signaling pathway - plant (ko04016);; Plant hormone signal transduction (ko04075)	--	--	bHLH-MYC and R2R3-MYB transcription factors N-terminal	Transcription factor GLABRA 3 OS=Arabidopsis thaliana OX=3702 GN=GL3 PE=1 SV=1	K	Transcription	transcription factor GL3.2 [Platanus x hispanica]
gene-LOC122085837	0.481414	0.318395	0.587155	0.91059	1.16244	1.65284	0.462321	0.60538	up	Cellular Component: nucleus (GO:0005634);; Molecular Function: zinc ion binding (GO:0008270);; Molecular Function: sequence-specific DNA binding (GO:0043565);; Biological Process: positive regulation of transcription, DNA-templated (GO:0045893);;	K09184|3.6e-25|dcr:108219662|K09184 GATA-binding protein, other eukaryote | (RefSeq) GATA transcription factor 11-like	--	[K]	Transcription	GATA zinc finger	GATA transcription factor 4 OS=Arabidopsis thaliana OX=3702 GN=GATA4 PE=2 SV=1	K	Transcription	PREDICTED: GATA transcription factor 4-like [Nelumbo nucifera]
gene-LOC122060581	3.87977	4.3971	4.37442	11.1411	9.68768	7.8201	4.21709	6.63755	up	Biological Process: regulation of transcription, DNA-templated (GO:0006355);; Molecular Function: zinc ion binding (GO:0008270);; Molecular Function: sequence-specific DNA binding (GO:0043565);;	K21630|1.3e-26|cmos:111453155|K21630 GATA-type zinc finger protein 1 | (RefSeq) GATA transcription factor 6-like	--	[K]	Transcription	GATA zinc finger	GATA transcription factor 2 OS=Arabidopsis thaliana OX=3702 GN=GATA2 PE=2 SV=1	K	Transcription	PREDICTED: GATA transcription factor 2-like [Nelumbo nucifera]
gene-LOC122066931	3.24335	2.18635	2.63136	0	0	0	2.68702	1.6059	down	Biological Process: response to acid chemical (GO:0001101);; Molecular Function: molecular_function (GO:0003674);; Molecular Function: transcription factor activity, sequence-specific DNA binding (GO:0003700);; Cellular Component: cellular_component (GO:0005575);; Cellular Component: intracellular (GO:0005622);; Cellular Component: cell (GO:0005623);; Cellular Component: nucleus (GO:0005634);; Bi…	--	--	--	--	Helix-loop-helix DNA-binding domain	Transcription factor bHLH92 OS=Arabidopsis thaliana OX=3702 GN=BHLH92 PE=1 SV=1	K	Transcription	PREDICTED: transcription factor bHLH92-like [Nelumbo nucifera]
gene-LOC122085785	8.90409	8.51066	8.90007	0.884031	0.694775	1.60348	8.77161	6.09825	down	Molecular Function: DNA binding (GO:0003677);; Biological Process: regulation of transcription from RNA polymerase II promoter (GO:0006357);; Molecular Function: protein dimerization activity (GO:0046983);;	--	--	--	--	Helix-loop-helix DNA-binding domain	Transcription factor bHLH100 OS=Arabidopsis thaliana OX=3702 GN=BHLH100 PE=1 SV=1	K	Transcription	PREDICTED: transcription factor ORG2-like [Nelumbo nucifera]
gene-LOC122093449	10.2424	9.09399	8.17117	1.92578	4.25009	4.75941	9.16918	6.39698	down	Molecular Function: protein dimerization activity (GO:0046983);;	K16190|2.3e-12|bdi:100843665|K16190 glucuronokinase [EC:2.7.1.43] | (RefSeq) transcription factor TDR	Pentose and glucuronate interconversions (ko00040);; Ascorbate and aldarate metabolism (ko00053);; Amino sugar and nucleotide sugar metabolism (ko00520)	--	--	Helix-loop-helix DNA-binding domain	Transcription factor bHLH93 OS=Arabidopsis thaliana OX=3702 GN=BHLH93 PE=1 SV=1	K	Transcription	PREDICTED: transcription factor bHLH93-like [Nelumbo nucifera]
gene-LOC122077121	15.9916	18.0872	17.0168	5.43628	8.18361	11.5541	17.0319	13.5134	down	Biological Process: regulation of transcription, DNA-templated (GO:0006355);; Molecular Function: protein dimerization activity (GO:0046983);;	K18878|6.3e-27|cann:107866053|K18878 BHLH transcription factor Upa20 | (RefSeq) Upa20; transcription factor bHLH137-like	Plant-pathogen interaction (ko04626)	--	--	Helix-loop-helix DNA-binding domain	Transcription factor bHLH48 OS=Arabidopsis thaliana OX=3702 GN=BHLH48 PE=2 SV=1	K	Transcription	PREDICTED: transcription factor bHLH48 [Nelumbo nucifera]
gene-LOC122087425	19.8045	16.8914	16.5503	43.7537	32.8132	43.7731	17.7487	25.7318	up	Molecular Function: protein dimerization activity (GO:0046983);;	K18878|3.0e-14|cann:107866053|K18878 BHLH transcription factor Upa20 | (RefSeq) Upa20; transcription factor bHLH137-like	Plant-pathogen interaction (ko04626)	--	--	Helix-loop-helix DNA-binding domain	bHLH transcription factor RHL1 OS=Lotus japonicus OX=34305 GN=RHL1 PE=2 SV=1	K	Transcription	PREDICTED: transcription factor bHLH66 [Nelumbo nucifera]
gene-LOC122076085	18.2993	14.7729	16.5118	2.70022	1.96698	2.15663	16.528	11.3283	down	Molecular Function: molecular_function (GO:0003674);; Molecular Function: transcription factor activity, sequence-specific DNA binding (GO:0003700);; Biological Process: regulation of transcription, DNA-templated (GO:0006355);; Biological Process: biological_process (GO:0008150);; Biological Process: regulation of biosynthetic process (GO:0009889);; Biological Process: regulation of gene expressi…	K13422|5.6e-16|ppp:112288376|K13422 transcription factor MYC2 | (RefSeq) transcription factor MYC3-like isoform X1	MAPK signaling pathway - plant (ko04016);; Plant hormone signal transduction (ko04075)	--	--	Helix-loop-helix DNA-binding domain	Transcription factor bHLH35 OS=Arabidopsis thaliana OX=3702 GN=BHLH35 PE=2 SV=1	K	Transcription	transcription factor bHLH35 isoform X2 [Hevea brasiliensis]
gene-LOC122070105	0.892845	1.42596	1.13238	0.17848	0.38103	0.241403	1.1504	0.912273	down	Molecular Function: protein dimerization activity (GO:0046983);;	K18878|6.4e-10|cann:107866053|K18878 BHLH transcription factor Upa20 | (RefSeq) Upa20; transcription factor bHLH137-like	Plant-pathogen interaction (ko04626)	--	--	Helix-loop-helix DNA-binding domain	Transcription factor bHLH80 OS=Arabidopsis thaliana OX=3702 GN=BHLH80 PE=2 SV=1	K	Transcription	PREDICTED: transcription factor bHLH80 [Nelumbo nucifera]
gene-LOC122069250	0.288962	0.475835	0.474084	1.90845	2.94415	1.95108	0.41296	0.952791	up	Molecular Function: protein dimerization activity (GO:0046983);;	K22484|7.0e-41|pvu:PHAVU_001G121200g|K22484 transcriptional regulator CBF1 | (RefSeq) hypothetical protein	--	--	--	Helix-loop-helix DNA-binding domain	Transcription factor bHLH30 OS=Arabidopsis thaliana OX=3702 GN=BHLH30 PE=1 SV=1	K	Transcription	PREDICTED: transcription factor bHLH30-like [Nelumbo nucifera]
gene-LOC122075215	7.91049	6.49295	7.09067	16.9601	16.1111	15.4509	7.1647	10.1812	up	Molecular Function: protein dimerization activity (GO:0046983);;	K18878|1.1e-09|cann:107866053|K18878 BHLH transcription factor Upa20 | (RefSeq) Upa20; transcription factor bHLH137-like	Plant-pathogen interaction (ko04626)	--	--	Helix-loop-helix DNA-binding domain	Transcription factor bHLH130 OS=Arabidopsis thaliana OX=3702 GN=BHLH130 PE=1 SV=1	K	Transcription	PREDICTED: transcription factor bHLH130-like isoform X1 [Nelumbo nucifera]
gene-LOC122083098	1.04018	0.96979	0.825821	0.019522	0.054408	0.021375	0.945264	0.605044	down	Molecular Function: protein dimerization activity (GO:0046983);;	K13422|2.4e-08|mesc:110617878|K13422 transcription factor MYC2 | (RefSeq) transcription factor MYC2-like	MAPK signaling pathway - plant (ko04016);; Plant hormone signal transduction (ko04075)	--	--	Helix-loop-helix DNA-binding domain	Putative transcription factor bHLH041 OS=Arabidopsis thaliana OX=3702 GN=BHLH41 PE=3 SV=1	K	Transcription	PREDICTED: putative transcription factor bHLH041 [Nelumbo nucifera]
gene-LOC122075714	0.27452	0.668369	0.660818	2.21284	2.13695	1.77452	0.534569	1.18068	up	Biological Process: regulation of transcription, DNA-templated (GO:0006355);; Molecular Function: protein dimerization activity (GO:0046983);;	K18878|4.8e-29|cann:107866053|K18878 BHLH transcription factor Upa20 | (RefSeq) Upa20; transcription factor bHLH137-like	Plant-pathogen interaction (ko04626)	--	--	Helix-loop-helix DNA-binding domain	Transcription factor bHLH79 OS=Arabidopsis thaliana OX=3702 GN=BHLH79 PE=1 SV=1	K	Transcription	PREDICTED: transcription factor bHLH79-like isoform X2 [Nelumbo nucifera]
gene-LOC122079759	13.2862	15.1948	12.9481	4.76568	5.54594	6.46977	13.8097	10.9695	down	Molecular Function: protein dimerization activity (GO:0046983);;	--	--	--	--	Helix-loop-helix DNA-binding domain	Transcription factor ILR3 OS=Arabidopsis thaliana OX=3702 GN=ILR3 PE=1 SV=1	K	Transcription	transcription factor ILR3-like protein isoform X2 [Cinnamomum micranthum f. kanehirae]
gene-LOC122057986	25.1965	21.7423	20.2023	4.24328	6.00285	2.74049	22.3804	15.396	down	Cellular Component: nucleus (GO:0005634);; Biological Process: regulation of transcription, DNA-templated (GO:0006355);; Molecular Function: sequence-specific DNA binding (GO:0043565);; Molecular Function: protein heterodimerization activity (GO:0046982);;	K08065|1.5e-42|nnu:104588670|K08065 nuclear transcription Y subunit beta | (RefSeq) nuclear transcription factor Y subunit B-1-like	--	[K]	Transcription	Histone-like transcription factor (CBF/NF-Y) and archaeal histone	Nuclear transcription factor Y subunit B-8 OS=Arabidopsis thaliana OX=3702 GN=NFYB8 PE=1 SV=1	B	Chromatin structure and dynamics	Nuclear transcription factor Y subunit B [Parasponia andersonii]
gene-LOC122063625	0	0	0	5.16543	2.72002	5.52376	0	1.72181	up	Cellular Component: nucleus (GO:0005634);; Molecular Function: protein heterodimerization activity (GO:0046982);;	K08066|1.1e-43|psom:113277638|K08066 nuclear transcription factor Y, gamma | (RefSeq) nuclear transcription factor Y subunit C-1-like	--	[K]	Transcription	Histone-like transcription factor (CBF/NF-Y) and archaeal histone	Nuclear transcription factor Y subunit C-1 OS=Arabidopsis thaliana OX=3702 GN=NFYC1 PE=1 SV=1	K	Transcription	nuclear transcription factor Y subunit C-1-like [Papaver somniferum]
gene-LOC122090881	0.482642	0.531299	0.768186	0.990536	2.20599	2.40943	0.594042	0.76334	up	Molecular Function: transcription factor activity, sequence-specific DNA binding (GO:0003700);; Cellular Component: nucleus (GO:0005634);; Cellular Component: host cell nucleus (GO:0042025);; Molecular Function: sequence-specific DNA binding (GO:0043565);;	K09419|2.1e-120|nnu:104613219|K09419 heat shock transcription factor, other eukaryote | (RefSeq) heat stress transcription factor A-2c	--	[K]	Transcription	HSF-type DNA-binding	Heat stress transcription factor A-6b OS=Arabidopsis thaliana OX=3702 GN=HSFA6b PE=2 SV=1	K	Transcription	PREDICTED: heat stress transcription factor A-2c [Nelumbo nucifera]
gene-LOC122085780	15.9054	15.7801	15.6566	34.1483	31.2644	35.5178	15.7807	21.8617	up	Molecular Function: transcription factor activity, sequence-specific DNA binding (GO:0003700);; Cellular Component: nucleus (GO:0005634);; Cellular Component: host cell nucleus (GO:0042025);; Molecular Function: sequence-specific DNA binding (GO:0043565);;	K09419|9.0e-117|nnu:104612735|K09419 heat shock transcription factor, other eukaryote | (RefSeq) heat stress transcription factor B-2b-like	--	[K]	Transcription	HSF-type DNA-binding	Heat stress transcription factor B-2b OS=Oryza sativa subsp. japonica OX=39947 GN=HSFB2B PE=2 SV=1	K	Transcription	PREDICTED: heat stress transcription factor B-2b-like [Nelumbo nucifera]
gene-LOC122067261	0.884016	1.31823	2.10062	3.81962	2.38808	3.73997	1.43429	2.41282	up	Molecular Function: transcription factor activity, sequence-specific DNA binding (GO:0003700);; Cellular Component: nucleus (GO:0005634);; Cellular Component: host cell nucleus (GO:0042025);; Molecular Function: sequence-specific DNA binding (GO:0043565);;	K09419|1.0e-41|nnu:104589797|K09419 heat shock transcription factor, other eukaryote | (RefSeq) heat stress transcription factor A-5	--	[K]	Transcription	HSF-type DNA-binding	Heat stress transcription factor A-5 OS=Arabidopsis thaliana OX=3702 GN=HSFA5 PE=2 SV=1	K	Transcription	heat stress transcription factor A-5 [Pistacia vera]
gene-LOC122058751	1.52461	1.2958	0.957236	6.36411	3.57319	5.87671	1.25921	2.87238	up	Molecular Function: transcription factor activity, sequence-specific DNA binding (GO:0003700);; Cellular Component: nucleus (GO:0005634);; Cellular Component: host cell nucleus (GO:0042025);; Molecular Function: sequence-specific DNA binding (GO:0043565);;	K09419|2.1e-118|nnu:104601761|K09419 heat shock transcription factor, other eukaryote | (RefSeq) heat stress transcription factor B-4-like	--	[K]	Transcription	HSF-type DNA-binding	Heat stress transcription factor B-4 OS=Arabidopsis thaliana OX=3702 GN=HSFB4 PE=2 SV=1	K	Transcription	PREDICTED: heat stress transcription factor B-4-like [Nelumbo nucifera]
gene-LOC122081312	6.32341	6.25755	7.10771	17.1551	18.4731	18.9487	6.56289	10.1735	up	Molecular Function: transcription factor activity, sequence-specific DNA binding (GO:0003700);; Cellular Component: nucleus (GO:0005634);; Cellular Component: host cell nucleus (GO:0042025);; Molecular Function: sequence-specific DNA binding (GO:0043565);;	K09419|4.6e-114|nnu:104612735|K09419 heat shock transcription factor, other eukaryote | (RefSeq) heat stress transcription factor B-2b-like	--	[K]	Transcription	HSF-type DNA-binding	Heat stress transcription factor B-2b OS=Oryza sativa subsp. japonica OX=39947 GN=HSFB2B PE=2 SV=1	K	Transcription	PREDICTED: heat stress transcription factor B-2b-like [Nelumbo nucifera]
gene-LOC122064257	0	0.299387	0	32.0906	22.6983	19.6559	0.0997957	10.7967	up	Molecular Function: RNA polymerase II regulatory region sequence-specific DNA binding (GO:0000977);; Molecular Function: transcription factor activity, sequence-specific DNA binding (GO:0003700);; Cellular Component: nucleus (GO:0005634);; Biological Process: positive regulation of transcription from RNA polymerase II promoter (GO:0045944);; Molecular Function: protein dimerization activity (GO:0…	K09264|2.9e-103|nnu:104596224|K09264 MADS-box transcription factor, plant | (RefSeq) AGL6; MADS-box transcription factor 6	--	[K]	Transcription	K-box region	Agamous-like MADS-box protein MADS3 OS=Vitis vinifera OX=29760 GN=MADS3 PE=2 SV=1	K	Transcription	PREDICTED: MADS-box transcription factor 6 [Nelumbo nucifera]
gene-LOC122089219	8.1786	8.4939	9.97334	2.51369	4.29179	2.7009	8.88195	6.99364	down	Molecular Function: DNA binding (GO:0003677);; Molecular Function: transcription factor activity, sequence-specific DNA binding (GO:0003700);; Cellular Component: nucleus (GO:0005634);; Cellular Component: transcription factor complex (GO:0005667);; Molecular Function: protein dimerization activity (GO:0046983);;	K06620|3.4e-215|csv:101212480|K06620 transcription factor E2F3 | (RefSeq) transcription factor E2FA isoform X1	--	[K]	Transcription	mTERF	Transcription factor E2FB OS=Arabidopsis thaliana OX=3702 GN=E2FB PE=1 SV=1	K	Transcription	transcription factor E2FA isoform X1 [Cucumis sativus]
gene-LOC122065501	14.4679	11.8955	13.9878	3.84835	3.80784	3.51398	13.4504	9.91056	down	Molecular Function: transcription factor activity, sequence-specific DNA binding (GO:0003700);;	--	--	[K]	Transcription	Myb/SANT-like DNA-binding domain	Trihelix transcription factor ASIL2 OS=Arabidopsis thaliana OX=3702 GN=ASIL2 PE=1 SV=1	K	Transcription	PREDICTED: trihelix transcription factor ASIL2-like [Nelumbo nucifera]
gene-LOC122086244	1.3127	2.07867	1.61841	5.21532	5.75789	2.88212	1.66993	2.9708	up	--	K01051|6.3e-11|var:108341535|K01051 pectinesterase [EC:3.1.1.11] | (RefSeq) probable pectinesterase/pectinesterase inhibitor 58	Pentose and glucuronate interconversions (ko00040)	[K]	Transcription	Myb/SANT-like DNA-binding domain	Trihelix transcription factor PTL OS=Arabidopsis thaliana OX=3702 GN=PTL PE=1 SV=1	K	Transcription	PREDICTED: trihelix transcription factor PTL [Nelumbo nucifera]
gene-LOC122089347	20.6426	21.1309	20.3712	8.45074	9.99709	11.0784	20.7149	16.6509	down	Molecular Function: DNA binding (GO:0003677);; Cellular Component: nucleus (GO:0005634);;	K14491|1.3e-11|cic:CICLE_v10007648mg|K14491 two-component response regulator ARR-B family | (RefSeq) hypothetical protein	Plant hormone signal transduction (ko04075)	--	--	MYB-CC type transfactor, LHEQLE motif	Myb family transcription factor PHL6 OS=Arabidopsis thaliana OX=3702 GN=PHL6 PE=2 SV=1	K	Transcription	PREDICTED: myb family transcription factor PHL6 isoform X1 [Nelumbo nucifera]
gene-LOC122059327	2.55322	2.8506	2.25522	26.5371	15.2478	16.1137	2.55301	10.5476	up	Molecular Function: DNA binding (GO:0003677);; Cellular Component: nucleus (GO:0005634);;	K14491|1.3e-10|cic:CICLE_v10007648mg|K14491 two-component response regulator ARR-B family | (RefSeq) hypothetical protein	Plant hormone signal transduction (ko04075)	--	--	MYB-CC type transfactor, LHEQLE motif	Myb family transcription factor IPN2 OS=Lotus japonicus OX=34305 GN=IPN2 PE=1 SV=1	K	Transcription	PREDICTED: myb family transcription factor APL isoform X1 [Nelumbo nucifera]
gene-LOC122070589	0.856404	1.01702	0.635033	3.60706	4.10278	4.42845	0.836152	1.75304	up	Molecular Function: DNA binding (GO:0003677);; Cellular Component: nucleus (GO:0005634);;	K22218|6.8e-10|apro:F751_2022|K22218 protein-tyrosine sulfotransferase [EC:2.8.2.20] | (RefSeq) Protein-tyrosine sulfotransferase	--	--	--	MYB-CC type transfactor, LHEQLE motif	Myb family transcription factor PHL11 OS=Arabidopsis thaliana OX=3702 GN=PHL11 PE=1 SV=1	K	Transcription	PREDICTED: myb family transcription factor PHL11 isoform X1 [Nelumbo nucifera]
gene-LOC122087391	1.03737	0.85025	1.04717	13.6448	8.11461	9.81143	0.97826	5.18075	up	Molecular Function: DNA binding (GO:0003677);; Cellular Component: nucleus (GO:0005634);;	K14491|7.9e-11|mtr:MTR_4g121020|K14491 two-component response regulator ARR-B family | (RefSeq) two-component response regulator ARR2-like protein	Plant hormone signal transduction (ko04075)	--	--	MYB-CC type transfactor, LHEQLE motif	Myb family transcription factor IPN2 OS=Lotus japonicus OX=34305 GN=IPN2 PE=1 SV=1	K	Transcription	PREDICTED: myb family transcription factor APL isoform X1 [Nelumbo nucifera]
Macadamia_integrifolia_newGene_7069	7.69484	7.8268	7.26412	31.4254	13.5387	20.0635	7.59525	15.5054	up	Molecular Function: DNA binding (GO:0003677);; Cellular Component: nucleus (GO:0005634);;	K14491|4.3e-12|rcu:8262611|K14491 two-component response regulator ARR-B family | (RefSeq) two-component response regulator ARR2 isoform X1	Plant hormone signal transduction (ko04075)	--	--	MYB-CC type transfactor, LHEQLE motif	Myb family transcription factor PHL8 OS=Arabidopsis thaliana OX=3702 GN=PHL8 PE=2 SV=1	K	Transcription	PREDICTED: myb family transcription factor PHL8-like isoform X3 [Nelumbo nucifera]
gene-LOC122080204	0.128796	0	0.040975	2.18381	0.824179	1.23878	0.0565903	0.741596	up	Molecular Function: DNA binding (GO:0003677);; Cellular Component: nucleus (GO:0005634);;	K09422|5.7e-49|oeu:111382815|K09422 transcription factor MYB, plant | (RefSeq) transcription factor MYB113-like	--	[K]	Transcription	Myb-like DNA-binding domain	Transcription factor MYB1 OS=Actinidia chinensis var. chinensis OX=1590841 GN=MYB1 PE=2 SV=1	--	--	transcription factor MYB113-like [Quercus lobata]
gene-LOC122072045	0.262707	0.423118	0.327116	3.09873	1.54352	1.09033	0.337647	1.28299	up	Molecular Function: DNA binding (GO:0003677);; Cellular Component: nucleus (GO:0005634);;	K14491|2.1e-10|egr:104436113|K14491 two-component response regulator ARR-B family | (RefSeq) two-component response regulator ORR24	Plant hormone signal transduction (ko04075)	--	--	Myb-like DNA-binding domain	Myb family transcription factor EFM OS=Arabidopsis thaliana OX=3702 GN=EFM PE=1 SV=2	K	Transcription	PREDICTED: myb family transcription factor EFM-like [Nelumbo nucifera]
gene-LOC122092616	1.13816	1.8394	1.53768	0	0	0	1.50508	1.12569	down	Molecular Function: DNA binding (GO:0003677);; Cellular Component: nucleus (GO:0005634);;	K09422|7.8e-43|ccaj:109812747|K09422 transcription factor MYB, plant | (RefSeq) transcription factor MYB14-like	--	[K]	Transcription	Myb-like DNA-binding domain	Transcription factor MYB4 OS=Oryza sativa subsp. japonica OX=39947 GN=MYB4 PE=2 SV=2	--	--	transcription factor MYB14 [Cajanus cajan]
gene-LOC122077186	0.275476	0.776009	0.570849	6.52417	4.18063	4.5644	0.540778	2.62367	up	Molecular Function: DNA binding (GO:0003677);; Cellular Component: nucleus (GO:0005634);;	K14491|3.6e-11|cic:CICLE_v10007648mg|K14491 two-component response regulator ARR-B family | (RefSeq) hypothetical protein	Plant hormone signal transduction (ko04075)	--	--	Myb-like DNA-binding domain	Myb family transcription factor EFM OS=Arabidopsis thaliana OX=3702 GN=EFM PE=1 SV=2	K	Transcription	PREDICTED: myb family transcription factor EFM-like [Nelumbo nucifera]
gene-LOC122078715	5.09494	6.24104	5.89522	0.706509	1.11766	1.92859	5.74373	4.28092	down	Molecular Function: DNA binding (GO:0003677);; Cellular Component: nucleus (GO:0005634);;	K09422|1.6e-70|nnu:104587210|K09422 transcription factor MYB, plant | (RefSeq) transcription factor WER-like	--	[K]	Transcription	Myb-like DNA-binding domain	Transcription factor WER OS=Arabidopsis thaliana OX=3702 GN=WER PE=1 SV=1	--	--	PREDICTED: transcription factor WER-like [Nelumbo nucifera]
gene-LOC122067908	0.829685	1.06196	0.658057	0.211591	0.093776	0.423217	0.8499	0.643868	down	Molecular Function: DNA binding (GO:0003677);; Cellular Component: nucleus (GO:0005634);; Molecular Function: zinc ion binding (GO:0008270);;	K08869|1.1e-22|cre:CHLREDRAFT_165812|K08869 aarF domain-containing kinase | (RefSeq) predicted protein	--	--	--	Myb-like DNA-binding domain	Transcription factor KUA1 OS=Arabidopsis thaliana OX=3702 GN=KUA1 PE=1 SV=1	K	Transcription	PREDICTED: transcription factor MYB1R1-like isoform X1 [Nelumbo nucifera]
gene-LOC122085905	5.7252	5.09623	5.12215	0.378961	1.09964	0.717354	5.31453	3.53245	down	Molecular Function: DNA binding (GO:0003677);; Cellular Component: nucleus (GO:0005634);;	K09422|9.7e-68|nnu:104599741|K09422 transcription factor MYB, plant | (RefSeq) transcription factor MYB114-like	--	[K]	Transcription	Myb-like DNA-binding domain	Transcription factor MYB1 OS=Actinidia chinensis var. chinensis OX=1590841 GN=MYB1 PE=2 SV=1	--	--	PREDICTED: transcription factor MYB114-like [Nelumbo nucifera]
gene-LOC122057243	1.43636	1.27259	1.70892	2.82288	5.19514	5.08319	1.47262	1.9348	up	Molecular Function: DNA binding (GO:0003677);; Cellular Component: nucleus (GO:0005634);; Molecular Function: zinc ion binding (GO:0008270);;	K08869|1.1e-24|cre:CHLREDRAFT_165812|K08869 aarF domain-containing kinase | (RefSeq) predicted protein	--	--	--	Myb-like DNA-binding domain	Transcription factor MYBS3 OS=Oryza sativa subsp. japonica OX=39947 GN=MYBS3 PE=2 SV=1	K	Transcription	PREDICTED: transcription factor MYB1R1-like isoform X2 [Nelumbo nucifera]
gene-LOC122091217	6.91631	7.26559	6.591	0.142594	0.094297	0.330059	6.9243	4.66639	down	Molecular Function: DNA binding (GO:0003677);; Cellular Component: nucleus (GO:0005634);;	K09422|1.2e-79|nnu:104600871|K09422 transcription factor MYB, plant | (RefSeq) myb-related protein Myb4	--	[K]	Transcription	Myb-like DNA-binding domain	Transcription factor MYB30 OS=Oryza sativa subsp. japonica OX=39947 GN=MYB30 PE=1 SV=1	--	--	transcription factor MYB4-like [Quercus lobata]
gene-LOC122072066	0.658783	0.982296	0.968435	0.029546	0.056979	0	0.869838	0.660092	down	Molecular Function: DNA binding (GO:0003677);; Cellular Component: nucleus (GO:0005634);;	K09422|1.1e-90|mesc:110606441|K09422 transcription factor MYB, plant | (RefSeq) transcription factor RAX3-like	--	[K]	Transcription	Myb-like DNA-binding domain	Transcription factor RAX3 OS=Arabidopsis thaliana OX=3702 GN=RAX3 PE=2 SV=1	--	--	transcription factor RAX3-like [Manihot esculenta]
gene-LOC122071877	3.6763	2.80865	2.54206	1.0903	1.8458	1.06681	3.009	2.147	down	--	K09422|2.9e-103|nnu:104606735|K09422 transcription factor MYB, plant | (RefSeq) transcription factor MYB23	--	[K]	Transcription	Myb-like DNA-binding domain	Transcription factor MYB52 OS=Arabidopsis thaliana OX=3702 GN=MYB52 PE=2 SV=1	--	--	MYB transcription factor [Macadamia integrifolia]
gene-LOC122075773	3.44306	2.88784	2.5239	7.75238	10.5283	7.89909	2.9516	4.38804	up	--	K09422|1.9e-130|nnu:104597487|K09422 transcription factor MYB, plant | (RefSeq) myb-related protein 306-like	--	[K]	Transcription	Myb-like DNA-binding domain	Myb-related protein 306 OS=Antirrhinum majus OX=4151 GN=MYB306 PE=2 SV=1	--	--	MYB transcription factor [Macadamia integrifolia]
gene-LOC122066507	32.1562	32.087	32.2536	0.43324	0.144219	0.427822	32.1656	21.5913	down	Molecular Function: DNA binding (GO:0003677);; Cellular Component: nucleus (GO:0005634);;	K09422|1.7e-68|qsu:112001589|K09422 transcription factor MYB, plant | (RefSeq) transcription factor MYB14-like	--	[K]	Transcription	Myb-like DNA-binding domain	Transcription factor MYB4 OS=Oryza sativa subsp. japonica OX=39947 GN=MYB4 PE=2 SV=2	--	--	transcription factor MYB14-like [Quercus lobata]
gene-LOC122080710	12.4409	13.4874	12.4874	5.28947	5.94375	8.10852	12.8052	10.4214	down	Molecular Function: DNA binding (GO:0003677);; Cellular Component: nucleus (GO:0005634);;	K08869|2.6e-24|cre:CHLREDRAFT_165812|K08869 aarF domain-containing kinase | (RefSeq) predicted protein	--	--	--	Myb-like DNA-binding domain	Transcription factor KUA1 OS=Arabidopsis thaliana OX=3702 GN=KUA1 PE=1 SV=1	K	Transcription	PREDICTED: transcription factor MYB1R1-like [Nelumbo nucifera]
gene-LOC122077931	22.153	23.729	23.1315	6.56604	8.41048	7.79534	23.0045	17.8089	down	Molecular Function: DNA binding (GO:0003677);; Cellular Component: nucleus (GO:0005634);;	K09422|2.1e-148|nnu:104607264|K09422 transcription factor MYB, plant | (RefSeq) transcription factor MYB44-like	--	[K]	Transcription	Myb-like DNA-binding domain	Transcription factor MYB44 OS=Arabidopsis thaliana OX=3702 GN=MYB44 PE=1 SV=1	--	--	PREDICTED: transcription factor MYB44-like [Nelumbo nucifera]
gene-LOC122072769	1.53438	1.90341	2.1456	0.081268	0.317371	0.14115	1.86113	1.37676	down	Molecular Function: DNA binding (GO:0003677);; Cellular Component: nucleus (GO:0005634);; Biological Process: regulation of transcription, DNA-templated (GO:0006355);;	K00521|1.5e-47|cmos:111447866|K00521 ferric-chelate reductase [EC:1.16.1.7] | (RefSeq) ferric reduction oxidase 7, chloroplastic-like	--	--	--	No apical meristem (NAM) protein	NAC domain-containing protein 6 OS=Glycine max OX=3847 GN=NAC6 PE=2 SV=1	K	Transcription	PREDICTED: NAC transcription factor 29-like [Nelumbo nucifera]
gene-LOC122078945	2.66777	1.52743	1.91926	8.24742	3.98853	3.09971	2.03815	3.89804	up	Molecular Function: DNA binding (GO:0003677);; Cellular Component: nucleus (GO:0005634);; Biological Process: regulation of transcription, DNA-templated (GO:0006355);;	K00521|5.5e-42|cmos:111447866|K00521 ferric-chelate reductase [EC:1.16.1.7] | (RefSeq) ferric reduction oxidase 7, chloroplastic-like	--	--	--	No apical meristem (NAM) protein	NAC domain-containing protein 1 OS=Solanum lycopersicum OX=4081 GN=NAP1 PE=2 SV=1	K	Transcription	PREDICTED: NAC transcription factor 29-like [Nelumbo nucifera]
gene-LOC122083834	19.9306	16.508	18.9096	0.802831	2.83948	3.20862	18.4494	12.0735	down	Molecular Function: DNA binding (GO:0003677);; Cellular Component: nucleus (GO:0005634);; Biological Process: regulation of transcription, DNA-templated (GO:0006355);;	K00521|3.0e-48|cmos:111447866|K00521 ferric-chelate reductase [EC:1.16.1.7] | (RefSeq) ferric reduction oxidase 7, chloroplastic-like	--	--	--	No apical meristem (NAM) protein	NAC domain-containing protein 6 OS=Glycine max OX=3847 GN=NAC6 PE=2 SV=1	K	Transcription	PREDICTED: NAC transcription factor 29-like [Nelumbo nucifera]
gene-LOC122093520	13.2844	13.3863	14.1924	6.04905	5.07486	6.96427	13.621	11.2093	down	Molecular Function: ATP binding (GO:0005524);; Molecular Function: metal ion binding (GO:0046872);;	K15711|1.0e-93|smo:SELMODRAFT_427193|K15711 SWI/SNF-related matrix-associated actin-dependent regulator of chromatin subfamily A3 [EC:3.6.4.- 2.3.2.27] | (RefSeq) hypothetical protein	--	[KL]	Transcription;; Replication, recombination and repair	SNF2 family N-terminal domain	Helicase-like transcription factor CHR28 OS=Arabidopsis thaliana OX=3702 GN=CHR28 PE=1 SV=1	--	--	PREDICTED: helicase-like transcription factor CHR28 isoform X1 [Nelumbo nucifera]
gene-LOC122059915	3.35773	3.48504	2.56209	30.4415	24.1174	14.1659	3.13495	12.1629	up	Molecular Function: RNA polymerase II regulatory region sequence-specific DNA binding (GO:0000977);; Molecular Function: transcription factor activity, sequence-specific DNA binding (GO:0003700);; Cellular Component: nucleus (GO:0005634);; Biological Process: positive regulation of transcription from RNA polymerase II promoter (GO:0045944);; Molecular Function: protein dimerization activity (GO:0…	K09264|9.4e-64|vvi:100252657|K09264 MADS-box transcription factor, plant | (RefSeq) MADS-box transcription factor 15	--	[K]	Transcription	SRF-type transcription factor (DNA-binding and dimerisation domain)	MADS-box transcription factor 14 OS=Oryza sativa subsp. indica OX=39946 GN=MADS14 PE=2 SV=1	K	Transcription	PREDICTED: MADS-box transcription factor 15 isoform X5 [Vitis vinifera]
gene-LOC122091489	1.42118	1.30781	1.13089	2.1853	3.07747	2.87453	1.28663	1.54133	up	Molecular Function: transcription factor activity, sequence-specific DNA binding (GO:0003700);;	K16221|1.4e-26|nnu:104592127|K16221 transcription factor TCP21 (protein CCA1 HIKING EXPEDITION) | (RefSeq) transcription factor TCP7	Circadian rhythm - plant (ko04712)	--	--	TCP family transcription factor	Transcription factor TCP20 OS=Arabidopsis thaliana OX=3702 GN=TCP20 PE=1 SV=1	K	Transcription	PREDICTED: transcription factor TCP20-like [Nelumbo nucifera]
gene-LOC122074065	48.9032	52.0433	48.5661	10.6468	9.13767	10.7788	49.8375	37.0854	down	Molecular Function: transcription factor activity, sequence-specific DNA binding (GO:0003700);;	--	--	--	--	TCP family transcription factor	Transcription factor TCP4 OS=Arabidopsis thaliana OX=3702 GN=TCP4 PE=1 SV=1	K	Transcription	PREDICTED: transcription factor TCP4 [Nelumbo nucifera]
gene-LOC122083199	2.2206	1.179	0.995058	2.90377	3.64039	5.8345	1.46489	1.69261	up	Cellular Component: transcription factor TFIIF complex (GO:0005674);; Biological Process: transcription initiation from RNA polymerase II promoter (GO:0006367);;	K03139|6.4e-97|nnu:104605517|K03139 transcription initiation factor TFIIF subunit beta [EC:3.6.4.12] | (RefSeq) general transcription factor IIF subunit 2-like	Basal transcription factors (ko03022)	[K]	Transcription	TFIIF, beta subunit HTH domain	--	K	Transcription	PREDICTED: general transcription factor IIF subunit 2-like [Nelumbo nucifera]
gene-LOC122065052	7.29634	6.74898	7.34115	0.191779	0.146838	0.12462	7.12882	4.76064	down	Molecular Function: transcription factor activity, sequence-specific DNA binding (GO:0003700);; Cellular Component: nucleus (GO:0005634);; Molecular Function: sequence-specific DNA binding (GO:0043565);;	K18834|1.9e-18|hbr:110644206|K18834 WRKY transcription factor 1 | (RefSeq) WRKY transcription factor 1-like isoform X1	Plant-pathogen interaction (ko04626)	--	--	WRKY DNA -binding domain	Probable WRKY transcription factor 40 OS=Arabidopsis thaliana OX=3702 GN=WRKY40 PE=1 SV=1	K	Transcription	PREDICTED: probable WRKY transcription factor 40 [Nelumbo nucifera]
gene-LOC122091277	4.56705	4.45556	5.29325	0.057298	0.486348	0.271811	4.77195	3.2687	down	Molecular Function: transcription factor activity, sequence-specific DNA binding (GO:0003700);; Cellular Component: nucleus (GO:0005634);; Molecular Function: sequence-specific DNA binding (GO:0043565);;	K12835|9.6e-40|cmax:111493042|K12835 ATP-dependent RNA helicase DDX42 [EC:3.6.4.13] | (RefSeq) DEAD-box ATP-dependent RNA helicase 24 isoform X1	Spliceosome (ko03040)	--	--	WRKY DNA -binding domain	Probable WRKY transcription factor 48 OS=Arabidopsis thaliana OX=3702 GN=WRKY48 PE=2 SV=1	K	Transcription	WRKY transcription factor [Macadamia integrifolia]
gene-LOC122068995	21.5399	21.5962	19.8323	0.142285	0.883947	0.926782	20.9895	13.8569	down	Molecular Function: transcription factor activity, sequence-specific DNA binding (GO:0003700);; Cellular Component: nucleus (GO:0005634);; Molecular Function: sequence-specific DNA binding (GO:0043565);;	K13459|3.8e-17|bvg:104889681|K13459 disease resistance protein RPS2 | (RefSeq) disease resistance protein At4g27190	Plant-pathogen interaction (ko04626)	--	--	WRKY DNA -binding domain	Probable WRKY transcription factor 70 OS=Arabidopsis thaliana OX=3702 GN=WRKY70 PE=1 SV=1	K	Transcription	PREDICTED: probable WRKY transcription factor 70 [Nelumbo nucifera]
gene-LOC122067430	20.1039	17.9678	17.7381	7.94301	5.18333	4.75412	18.6033	14.5497	down	Molecular Function: transcription factor activity, sequence-specific DNA binding (GO:0003700);; Cellular Component: nucleus (GO:0005634);; Molecular Function: sequence-specific DNA binding (GO:0043565);;	K18835|1.7e-17|obr:102704732|K18835 WRKY transcription factor 2 | (RefSeq) probable WRKY transcription factor 3	Plant-pathogen interaction (ko04626)	--	--	WRKY DNA -binding domain	Probable WRKY transcription factor 40 OS=Arabidopsis thaliana OX=3702 GN=WRKY40 PE=1 SV=1	K	Transcription	PREDICTED: probable WRKY transcription factor 40 [Nelumbo nucifera]
gene-LOC122067429	13.9599	16.8411	14.935	0.600737	2.429	1.97524	15.2454	10.7923	down	Molecular Function: transcription factor activity, sequence-specific DNA binding (GO:0003700);; Cellular Component: nucleus (GO:0005634);; Molecular Function: sequence-specific DNA binding (GO:0043565);;	K13424|2.1e-18|pvu:PHAVU_006G074600g|K13424 WRKY transcription factor 33 | (RefSeq) hypothetical protein	MAPK signaling pathway - plant (ko04016);; Plant-pathogen interaction (ko04626)	--	--	WRKY DNA -binding domain	WRKY transcription factor WRKY76 OS=Oryza sativa subsp. japonica OX=39947 GN=WRKY76 PE=2 SV=1	K	Transcription	PREDICTED: probable WRKY transcription factor 40 [Nelumbo nucifera]
gene-LOC122088716	61.6711	60.8186	59.4557	6.00204	5.74571	7.9066	60.6485	42.0921	down	Molecular Function: transcription factor activity, sequence-specific DNA binding (GO:0003700);; Cellular Component: nucleus (GO:0005634);; Molecular Function: sequence-specific DNA binding (GO:0043565);;	K13424|7.3e-189|vvi:100243352|K13424 WRKY transcription factor 33 | (RefSeq) WRKY transcription factor WRKY24	MAPK signaling pathway - plant (ko04016);; Plant-pathogen interaction (ko04626)	--	--	WRKY DNA -binding domain	WRKY transcription factor WRKY24 OS=Oryza sativa subsp. indica OX=39946 GN=WRKY24 PE=2 SV=1	K	Transcription	WRKY transcription factor WRKY24-like [Vitis riparia]
gene-LOC122068675	6.03136	4.27187	5.25739	1.35858	0.906251	1.04144	5.18687	3.62928	down	Molecular Function: transcription factor activity, sequence-specific DNA binding (GO:0003700);; Cellular Component: nucleus (GO:0005634);; Molecular Function: sequence-specific DNA binding (GO:0043565);;	K13424|8.6e-25|lja:Lj0g3v0288169.1|K13424 WRKY transcription factor 33 | (RefSeq) Lj0g3v0288169.1; -	MAPK signaling pathway - plant (ko04016);; Plant-pathogen interaction (ko04626)	--	--	WRKY DNA -binding domain	Probable WRKY transcription factor 50 OS=Arabidopsis thaliana OX=3702 GN=WRKY50 PE=2 SV=1	K	Transcription	probable WRKY transcription factor 50 isoform X2 [Prunus dulcis]
gene-LOC122059368	14.0765	14.1439	13.2572	3.78781	2.23725	3.30605	13.8259	10.3963	down	Molecular Function: transcription factor activity, sequence-specific DNA binding (GO:0003700);; Cellular Component: nucleus (GO:0005634);; Molecular Function: sequence-specific DNA binding (GO:0043565);;	K13425|6.6e-30|mtr:MTR_7g079040|K13425 WRKY transcription factor 22 | (RefSeq) WRKY family transcription factor	MAPK signaling pathway - plant (ko04016);; Plant-pathogen interaction (ko04626)	--	--	WRKY DNA -binding domain	Probable WRKY transcription factor 65 OS=Arabidopsis thaliana OX=3702 GN=WRKY65 PE=2 SV=1	K	Transcription	PREDICTED: probable WRKY transcription factor 65 isoform X1 [Nelumbo nucifera]
gene-LOC122082526	1.48188	1.0432	1.32568	0.498967	0.446298	0.429958	1.28359	0.95595	down	Molecular Function: transcription factor activity, sequence-specific DNA binding (GO:0003700);; Cellular Component: nucleus (GO:0005634);; Molecular Function: sequence-specific DNA binding (GO:0043565);;	K13425|1.2e-81|nnu:104613060|K13425 WRKY transcription factor 22 | (RefSeq) WRKY transcription factor 22	MAPK signaling pathway - plant (ko04016);; Plant-pathogen interaction (ko04626)	--	--	WRKY DNA -binding domain	WRKY transcription factor 22 OS=Arabidopsis thaliana OX=3702 GN=WRKY22 PE=2 SV=1	K	Transcription	PREDICTED: WRKY transcription factor 22 [Nelumbo nucifera]
gene-LOC122059078	6.42524	6.81751	6.78297	2.56819	2.50047	1.77962	6.67524	5.38956	down	Molecular Function: transcription factor activity, sequence-specific DNA binding (GO:0003700);; Cellular Component: nucleus (GO:0005634);; Molecular Function: sequence-specific DNA binding (GO:0043565);;	K12835|1.0e-39|cmax:111493042|K12835 ATP-dependent RNA helicase DDX42 [EC:3.6.4.13] | (RefSeq) DEAD-box ATP-dependent RNA helicase 24 isoform X1	Spliceosome (ko03040)	--	--	WRKY DNA -binding domain	Probable WRKY transcription factor 48 OS=Arabidopsis thaliana OX=3702 GN=WRKY48 PE=2 SV=1	K	Transcription	PREDICTED: probable WRKY transcription factor 23 [Nelumbo nucifera]
gene-LOC122067004	0.718399	0.788163	0.625974	4.10617	3.79792	2.24839	0.710845	1.8401	up	Molecular Function: transcription factor activity, sequence-specific DNA binding (GO:0003700);; Cellular Component: nucleus (GO:0005634);; Molecular Function: sequence-specific DNA binding (GO:0043565);;	K18835|2.6e-28|gmx:100127395|K18835 WRKY transcription factor 2 | (RefSeq) WRKY59; probable WRKY transcription factor 2	Plant-pathogen interaction (ko04626)	--	--	WRKY DNA -binding domain	Probable WRKY transcription factor 13 OS=Arabidopsis thaliana OX=3702 GN=WRKY13 PE=1 SV=1	K	Transcription	PREDICTED: probable WRKY transcription factor 13 [Nelumbo nucifera]
gene-LOC122092755	50.2498	50.7645	50.9419	20.0197	17.7477	17.4939	50.6521	40.5754	down	Molecular Function: transcription factor activity, sequence-specific DNA binding (GO:0003700);; Cellular Component: nucleus (GO:0005634);; Molecular Function: sequence-specific DNA binding (GO:0043565);;	K13425|7.5e-25|han:110922953|K13425 WRKY transcription factor 22 | (RefSeq) WRKY transcription factor 22-like	MAPK signaling pathway - plant (ko04016);; Plant-pathogen interaction (ko04626)	--	--	WRKY DNA -binding domain	Probable WRKY transcription factor 7 OS=Arabidopsis thaliana OX=3702 GN=WRKY7 PE=1 SV=1	K	Transcription	PREDICTED: probable WRKY transcription factor 7 [Nelumbo nucifera]
gene-LOC122059451	2.86891	3.57051	2.92496	0.04702	0.092242	0.108705	3.12146	2.18083	down	Molecular Function: transcription factor activity, sequence-specific DNA binding (GO:0003700);; Cellular Component: nucleus (GO:0005634);; Molecular Function: sequence-specific DNA binding (GO:0043565);;	K18835|2.9e-21|ini:109178115|K18835 WRKY transcription factor 2 | (RefSeq) probable WRKY transcription factor 2	Plant-pathogen interaction (ko04626)	--	--	WRKY DNA -binding domain	WRKY transcription factor 6 OS=Arabidopsis thaliana OX=3702 GN=WRKY6 PE=1 SV=1	K	Transcription	PREDICTED: probable WRKY transcription factor 31 [Nelumbo nucifera]
gene-LOC122062607	57.4458	58.8189	56.4444	2.74162	5.3474	8.80045	57.5697	39.335	down	Molecular Function: transcription factor activity, sequence-specific DNA binding (GO:0003700);; Cellular Component: nucleus (GO:0005634);; Molecular Function: sequence-specific DNA binding (GO:0043565);;	K18834|1.8e-17|zju:107406670|K18834 WRKY transcription factor 1 | (RefSeq) WRKY transcription factor 1-like	Plant-pathogen interaction (ko04626)	--	--	WRKY DNA -binding domain	Probable WRKY transcription factor 40 OS=Arabidopsis thaliana OX=3702 GN=WRKY40 PE=1 SV=1	K	Transcription	PREDICTED: probable WRKY transcription factor 40 [Nelumbo nucifera]
gene-LOC122073496	4.00138	3.69304	3.88921	2.93359	1.04399	1.25578	3.86121	3.50528	down	Molecular Function: transcription factor activity, sequence-specific DNA binding (GO:0003700);; Cellular Component: nucleus (GO:0005634);; Molecular Function: sequence-specific DNA binding (GO:0043565);;	K12835|5.4e-35|cmax:111493042|K12835 ATP-dependent RNA helicase DDX42 [EC:3.6.4.13] | (RefSeq) DEAD-box ATP-dependent RNA helicase 24 isoform X1	Spliceosome (ko03040)	--	--	WRKY DNA -binding domain	WRKY transcription factor 71 OS=Arabidopsis thaliana OX=3702 GN=WRKY71 PE=2 SV=1	K	Transcription	PREDICTED: probable WRKY transcription factor 71 [Nelumbo nucifera]
gene-LOC122079052	2.56016	3.12862	3.16846	0.754485	0.955761	0.846259	2.95242	2.35052	down	Molecular Function: transcription factor activity, sequence-specific DNA binding (GO:0003700);; Cellular Component: nucleus (GO:0005634);; Molecular Function: sequence-specific DNA binding (GO:0043565);;	K13459|5.6e-19|bvg:104889681|K13459 disease resistance protein RPS2 | (RefSeq) disease resistance protein At4g27190	Plant-pathogen interaction (ko04626)	--	--	WRKY DNA -binding domain	Probable WRKY transcription factor 70 OS=Arabidopsis thaliana OX=3702 GN=WRKY70 PE=1 SV=1	K	Transcription	PREDICTED: probable WRKY transcription factor 70 [Nelumbo nucifera]
gene-LOC122062095	4.66467	6.88093	7.36059	0.240845	0.188445	0	6.30206	4.82745	down	Molecular Function: transcription factor activity, sequence-specific DNA binding (GO:0003700);; Cellular Component: nucleus (GO:0005634);; Molecular Function: sequence-specific DNA binding (GO:0043565);;	K18835|1.8e-09|sly:101256276|K18835 WRKY transcription factor 2 | (RefSeq) probable WRKY transcription factor 3	Plant-pathogen interaction (ko04626)	--	--	WRKY DNA -binding domain	Probable WRKY transcription factor 64 OS=Arabidopsis thaliana OX=3702 GN=WRKY64 PE=1 SV=1	K	Transcription	PREDICTED: WRKY transcription factor 44-like [Nelumbo nucifera]
gene-LOC122081068	56.3968	58.3384	57.143	0.830074	1.03945	2.7147	57.2927	38.7705	down	Molecular Function: transcription factor activity, sequence-specific DNA binding (GO:0003700);; Cellular Component: nucleus (GO:0005634);; Molecular Function: sequence-specific DNA binding (GO:0043565);;	K16225|2.5e-17|csat:104760397|K16225 probable WRKY transcription factor 52 | (RefSeq) disease resistance protein RRS1-like	Plant-pathogen interaction (ko04626)	--	--	WRKY DNA -binding domain	Probable WRKY transcription factor 53 OS=Arabidopsis thaliana OX=3702 GN=WRKY53 PE=1 SV=1	K	Transcription	PREDICTED: probable WRKY transcription factor 41 [Nelumbo nucifera]
gene-LOC122061414	34.4487	35.1948	32.4241	0.21776	0.246445	0.523234	34.0225	22.6122	down	Molecular Function: transcription factor activity, sequence-specific DNA binding (GO:0003700);; Cellular Component: nucleus (GO:0005634);; Molecular Function: sequence-specific DNA binding (GO:0043565);;	K13459|8.9e-18|cqi:110711488|K13459 disease resistance protein RPS2 | (RefSeq) disease resistance protein At4g27190-like isoform X1	Plant-pathogen interaction (ko04626)	--	--	WRKY DNA -binding domain	Probable WRKY transcription factor 53 OS=Arabidopsis thaliana OX=3702 GN=WRKY53 PE=1 SV=1	K	Transcription	PREDICTED: probable WRKY transcription factor 41 [Nelumbo nucifera]
gene-LOC122094100	53.8593	52.002	57.3274	2.13981	3.60737	7.60943	54.3962	37.1564	down	Molecular Function: transcription factor activity, sequence-specific DNA binding (GO:0003700);; Cellular Component: nucleus (GO:0005634);; Molecular Function: sequence-specific DNA binding (GO:0043565);;	K18835|1.4e-20|han:110903575|K18835 WRKY transcription factor 2 | (RefSeq) probable WRKY transcription factor 4	Plant-pathogen interaction (ko04626)	--	--	WRKY DNA -binding domain	WRKY transcription factor 6 OS=Arabidopsis thaliana OX=3702 GN=WRKY6 PE=1 SV=1	K	Transcription	PREDICTED: probable WRKY transcription factor 31 [Nelumbo nucifera]
gene-LOC122080645	5.11935	3.12276	3.83491	1.15575	1.38247	1.66911	4.02567	2.70448	down	Molecular Function: transcription factor activity, sequence-specific DNA binding (GO:0003700);; Cellular Component: nucleus (GO:0005634);; Molecular Function: sequence-specific DNA binding (GO:0043565);;	K13424|1.4e-10|bna:106407076|K13424 WRKY transcription factor 33 | (RefSeq) probable WRKY transcription factor 33	MAPK signaling pathway - plant (ko04016);; Plant-pathogen interaction (ko04626)	--	--	WRKY DNA -binding domain	Probable WRKY transcription factor 75 OS=Arabidopsis thaliana OX=3702 GN=WRKY75 PE=1 SV=1	K	Transcription	PREDICTED: probable WRKY transcription factor 75 [Nelumbo nucifera]
gene-LOC122080326	2.47612	2.34341	2.25039	1.06451	1.08781	0.280915	2.35664	1.8861	down	Molecular Function: transcription factor activity, sequence-specific DNA binding (GO:0003700);; Cellular Component: nucleus (GO:0005634);; Molecular Function: sequence-specific DNA binding (GO:0043565);;	K12835|4.1e-25|cmax:111493042|K12835 ATP-dependent RNA helicase DDX42 [EC:3.6.4.13] | (RefSeq) DEAD-box ATP-dependent RNA helicase 24 isoform X1	Spliceosome (ko03040)	--	--	WRKY DNA -binding domain	Probable WRKY transcription factor 75 OS=Arabidopsis thaliana OX=3702 GN=WRKY75 PE=1 SV=1	K	Transcription	putative WRKY transcription factor 75 [Vitis vinifera]
