# Supplementary material for: Comparative Transcriptome Analysis Reveals Key Functions of MiMYB Gene Family in Macadamia Nut Pericarp Formation
Source: Int J Mol Sci. 2024 Jun 21;25(13):6840. doi: 10.3390/ijms25136840 (PMC11241416; doi:10.3390/ijms25136840)
Supplement: Supplementary file 1 [file ijms-25-06840-s001.zip › Supplement Table 5 upregulated genes.xlsx]

## Sheet: upregulated genes
#ID	gene_name	nr_symbol	A381_FPKM	A381_count	A382_FPKM	a2_count	A383_FPKM	A383_count	b1_FPKM	GuiRe No.11_count	GuiRe No.12_FPKM	GuiRe No.12_count	GuiRe No.13_FPKM	GuiRe No.13_count	HAES9001_FPKM	HAES9001_count	HAES9002_FPKM	HAES9002_count	HAES9003_FPKM	HAES9003_count	A38_vsGuiRe No.1DESeq2_FDR	A38vsGuiRe No.1DESeq2_log2FC	A38vsGuiRe No.1DESeq2_(FDR_0.01_FC_2)_regulated	A38vsHAES900DESeq2_FDR	A38vsHAES900DESeq2_log2FC	A38vsHAES900DESeq2_(FDR_0.01_FC_2)_regulated	GuiRe No.1vsHAES900_DESeq2_FDR	GuiRe No.1vsHAES900DESeq2_log2FC	GuiRe No.1vs_HAES900DESeq2_(FDR_0.01_FC_2)_regulated	COG_class	COG_class_annotation	GO_annotation	KEGG_annotation	KEGG_pathway_annotation	KOG_class	KOG_class_annotation	Pfam_annotation	Swiss_Prot_annotation	eggNOG_class	eggNOG_class_annotation	NR_annotation
Macadamia_integrifolia_newGene_1	--	LOC104602873	2.44692	352	2.08532	345	2.47997	336	2.02445	306	2.02505	281	1.82082	269	1.90966	244	1.31664	166	1.7133	241	0.0626835	-0.353965	normal	0.0118992	-0.61873	normal	0.293631	-0.258428	normal	--	--	--	K13800|5.9e-25|csv:101217681|K13800 UMP-CMP kinase [EC:2.7.4.14] | (RefSeq) UMP-CMP kinase isoform X1	Pyrimidine metabolism (ko00240)	[R]	General function prediction only	PPR repeat family	Pentatricopeptide repeat-containing protein At5g27110 OS=Arabidopsis thaliana OX=3702 GN=PCMP-E14 PE=2 SV=2	S	Function unknown	PREDICTED: pentatricopeptide repeat-containing protein At3g12770-like [Nelumbo nucifera]
Macadamia_integrifolia_newGene_3370	--	--	0.824849	23	0.085271	3	1.12584	27	7.10328	204	8.2248	207	7.62644	242	27.4128	653	36.0844	841	13.2894	337	1.30068e-10	3.4884	up	1.27801e-07	5.11459	up	3.7074e-07	1.64942	up	--	--	--	--	--	--	--	--	--	--	--	--
Macadamia_integrifolia_newGene_5307	--	--	0.254674	8	0	0	0	0	1.78957	48	1.47105	43	1.22858	39	3.18254	87	4.33335	117	2.07078	63	0.000268671	3.91949	up	2.86719e-07	5.1097	up	0.00543279	1.1953	up	--	--	--	--	--	--	--	--	--	--	--	--
gene-LOC122070596	LOC122070596	--	0.616854	24	0.365114	17	0	0	3.17525	134	4.59206	174	4.30539	172	7.27415	251	13.2852	452	6.0795	233	0.00854985	3.51773	up	0.000990151	4.63084	up	0.00101483	1.11688	up	--	--	--	--	--	--	--	--	--	--	--	--
Macadamia_integrifolia_newGene_655	--	--	0	0	0	0	0	0	0.685786	82	0.555637	59	0.619485	70	6.55631	633	5.34748	506	3.12415	336	1.87115e-10	8.494	up	2.14656e-19	11.4502	up	3.83525e-25	2.96185	up	--	--	--	--	--	--	--	--	--	--	--	--
gene-LOC122059336	LOC122059336	--	0	0	0.029436	4	0	0	0.331163	41	0.431987	48	0.561437	66	3.15239	319	3.08202	307	2.28552	257	2.6192e-07	5.24785	up	2.84598e-22	7.86742	up	1.0698e-21	2.65548	up	--	--	--	--	--	--	--	--	--	--	--	--
Macadamia_integrifolia_newGene_3302	--	--	0.468743	84	0.157136	33	0.545249	92	2.12773	410	2.58344	447	2.53033	464	6.00989	950	4.38955	684	5.57815	979	4.28194e-12	2.54153	up	4.42458e-22	3.64957	up	1.62196e-11	1.11731	up	--	--	--	--	--	--	--	--	--	--	--	--
Macadamia_integrifolia_newGene_3928	--	--	3.04912	270	2.43004	255	2.58829	197	10.1369	856	9.19854	709	9.18773	795	26.5886	2227	24.7346	1920	20.3649	1814	2.25484e-25	1.63132	up	4.83824e-78	3.1098	up	4.25881e-31	1.48411	up	--	--	--	--	--	--	--	--	--	--	--	--
Macadamia_integrifolia_newGene_4140	--	--	0.11629	6	0	0	0.043554	2	0.933739	46	1.43074	63	1.78866	76	3.75137	151	3.42389	136	4.28039	189	8.5963e-08	4.43399	up	8.41356e-19	5.93422	up	3.10771e-06	1.4946	up	--	--	--	--	--	--	--	--	--	--	--	--
Macadamia_integrifolia_newGene_230	--	--	4.04605	212	2.38046	143	2.91275	143	8.66387	489	7.86502	399	8.23724	443	42.8662	1985	39.5278	1805	58.9653	3030	1.39887e-08	1.32822	up	4.61833e-55	3.81334	up	4.03843e-48	2.4905	up	--	--	--	--	--	--	--	--	--	--	--	--
gene-LOC122065516	LOC122065516	--	0.152325	4	0.324999	8	0.365943	8	2.59615	60	1.69452	36	1.7037	38	5.25358	100	5.64568	106	8.75519	185	7.25303e-05	2.65936	up	2.19604e-15	4.33987	up	1.71842e-05	1.68218	up	--	--	--	--	--	--	--	--	--	--	--	--
Macadamia_integrifolia_newGene_6211	--	--	0	0	0	0	0	0	1.61456	114	2.05228	130	1.06165	69	3.23797	187	3.06044	174	3.38283	217	5.94016e-12	9.07426	up	2.81328e-15	10.0867	up	0.00136406	1.01799	up	--	--	--	--	--	--	--	--	--	--	--	--
Macadamia_integrifolia_newGene_4054	--	--	0.13823	19	0.031591	5	0.030368	4	0.652065	85	0.7356	85	0.577342	68	2.48334	259	1.66082	163	1.03477	96	3.15062e-06	2.99922	up	1.56589e-10	4.26295	up	0.00251665	1.27321	up	[V]	Defense mechanisms	Molecular Function: ATP binding (GO:0005524);; Cellular Component: integral component of membrane (GO:0016021);; Molecular Function: ATPase activity (GO:0016887);; Molecular Function: ATPase activity, coupled to transmembrane movement of substances (GO:0042626);;	K05666|6.1e-188|gmx:100777836|K05666 ATP-binding cassette, subfamily C (CFTR/MRP), member 2 | (RefSeq) ABC transporter C family member 3	ABC transporters (ko02010)	[Q]	Secondary metabolites biosynthesis, transport and catabolism	ABC transporter transmembrane region	ABC transporter C family member 7 OS=Arabidopsis thaliana OX=3702 GN=ABCC7 PE=1 SV=1	Q	Secondary metabolites biosynthesis, transport and catabolism	ABC transporter C family member 3 [Vitis vinifera]
gene-LOC122070957	LOC122070957	LOC116124148	0.075142	6	0.957688	78	0.238574	16	1.71191	131	1.63346	113	1.79728	131	16.5158	1037	14.1403	876	8.07086	563	0.00632059	1.91941	up	1.65432e-06	4.80279	up	8.96896e-31	2.87752	up	--	--	Cellular Component: integral component of membrane (GO:0016021);;	K15015|1.6e-09|crb:17882706|K15015 solute carrier family 32 (vesicular inhibitory amino acid transporter) | (RefSeq) amino acid transporter AVT1E isoform X1	--	[E]	Amino acid transport and metabolism	Transmembrane amino acid transporter protein	Amino acid permease 3 OS=Arabidopsis thaliana OX=3702 GN=AAP3 PE=1 SV=2	E	Amino acid transport and metabolism	amino acid permease 3-like [Pistacia vera]
Macadamia_integrifolia_newGene_7527	--	LOC8286361	0.15561	22	0.177646	39	0.219542	29	1.89462	247	1.80246	229	1.55175	273	4.34318	737	4.31887	673	5.71255	783	1.60398e-24	2.98827	up	1.01389e-90	4.6728	up	3.12691e-33	1.69049	up	--	--	Biological Process: signal transduction (GO:0007165);; Molecular Function: ADP binding (GO:0043531);;	K16225|1.5e-20|csat:104760397|K16225 probable WRKY transcription factor 52 | (RefSeq) disease resistance protein RRS1-like	Plant-pathogen interaction (ko04626)	--	--	--	Disease resistance protein RPV1 OS=Vitis rotundifolia OX=103349 GN=RPV1 PE=1 SV=1	T	Signal transduction mechanisms	ATP binding protein, putative [Ricinus communis]
Macadamia_integrifolia_newGene_4416	--	--	0.648413	56	0.741719	73	0.574675	47	3.17948	279	3.22662	238	2.73313	240	11.0916	840	10.2831	768	7.46058	627	2.57655e-16	2.0367	up	2.95701e-58	3.74303	up	4.46576e-21	1.71149	up	--	--	Molecular Function: iron ion binding (GO:0005506);; Cellular Component: membrane (GO:0016020);; Molecular Function: oxidoreductase activity, acting on paired donors, with incorporation or reduction of molecular oxygen, NAD(P)H as one donor, and incorporation of one atom of oxygen (GO:0016709);; Molecular Function: heme binding (GO:0020037);;	K20617|1.4e-29|vvi:100253593|K20617 cytochrome P450 family 71 subfamily A | (RefSeq) cytochrome P450 71A25	--	[Q]	Secondary metabolites biosynthesis, transport and catabolism	Cytochrome P450	Cytochrome P450 71A8 OS=Mentha piperita OX=34256 GN=CYP71A8 PE=3 SV=1	Q	Secondary metabolites biosynthesis, transport and catabolism	Cytochrome P450 71A4 [Vitis vinifera]
gene-LOC122093199	LOC122093199	LOC112030752	0.731432	163	0.870737	223	0.688666	144	1.92273	462	2.17166	469	2.26655	518	3.87532	764	4.54053	883	7.27612	1592	4.26681e-14	1.38805	up	6.08516e-22	2.67377	up	9.1447e-08	1.28664	up	[U]	Intracellular trafficking, secretion, and vesicular transport	Biological Process: defense response (GO:0006952);; Molecular Function: ADP binding (GO:0043531);;	K13457|5.9e-98|qsu:112040700|K13457 disease resistance protein RPM1 | (RefSeq) disease resistance protein RPM1-like	Plant-pathogen interaction (ko04626)	[T]	Signal transduction mechanisms	NB-ARC domain	Probable disease resistance RPP8-like protein 2 OS=Arabidopsis thaliana OX=3702 GN=RPP8L2 PE=3 SV=1	T	Signal transduction mechanisms	disease resistance protein RPP13-like [Quercus suber]
gene-LOC122090953	LOC122090953	--	0.86859	88	0.879132	102	0.594297	57	1.60195	175	1.60386	157	1.87919	195	3.88455	347	4.34809	383	2.82255	280	0.000392314	1.02987	up	1.59448e-13	2.11525	up	2.48195e-06	1.0898	up	--	--	--	--	--	--	--	--	Protein CHUP1, chloroplastic OS=Arabidopsis thaliana OX=3702 GN=CHUP1 PE=1 SV=1	S	Function unknown	hypothetical protein BVC80_1361g10 [Macleaya cordata]
gene-LOC122057236	LOC122057236	--	1.4443	66	0.81132	43	0.732598	32	2.31079	114	3.19647	142	3.03562	143	4.20471	171	5.03908	202	13.2976	597	0.000245052	1.42685	up	7.4464e-08	2.81362	up	0.00160965	1.38997	up	[HR]	Coenzyme transport and metabolism;; General function prediction only	--	K13544|3.6e-61|brp:103869295|K13544 pheophorbidase [EC:3.1.1.82] | (RefSeq) pheophorbidase	Porphyrin and chlorophyll metabolism (ko00860)	--	--	Alpha/beta hydrolase family	Methylesterase 17 OS=Arabidopsis thaliana OX=3702 GN=MES17 PE=1 SV=1	S	Function unknown	hypothetical protein BVC80_1767g29 [Macleaya cordata]
gene-LOC122080141	LOC122080141	--	34.1246	844	29.5354	839	13.498	314	84.5704	2256	88.436	2122	85.5014	2173	232.244	5091	224.38	4850	339.708	8263	5.10637e-05	1.66359	up	9.43383e-27	3.26452	up	7.11247e-23	1.60409	up	--	--	Molecular Function: fatty acid binding (GO:0005504);; Biological Process: lipid transport (GO:0006869);; Biological Process: systemic acquired resistance (GO:0009627);;	--	--	--	--	Probable lipid transfer	--	S	Function unknown	hypothetical protein CMV_022743 [Castanea mollissima]
gene-LOC122087518	LOC122087518	--	0.671867	55	1.10254	103	0.178426	14	2.84469	248	2.69246	211	3.09021	257	10.9815	786	9.9778	704	6.46407	514	3.54415e-05	2.04189	up	2.00364e-14	3.67714	up	2.00687e-14	1.63718	up	--	--	--	--	--	--	--	--	Uncharacterized protein At4g06744 OS=Arabidopsis thaliana OX=3702 GN=At4g06744 PE=2 SV=1	S	Function unknown	hypothetical protein ES332_A01G143400v1 [Gossypium tomentosum]
gene-LOC122057200	LOC122057200	--	0.650718	65	0.637357	73	0.41504	39	1.40321	150	1.04761	101	1.27269	129	5.38919	471	4.35874	376	5.10851	496	0.00322865	1.03434	up	1.80538e-32	2.99336	up	1.31599e-22	1.9643	up	--	--	Biological Process: mitochondrial RNA metabolic process (GO:0000959);; Biological Process: response to acid chemical (GO:0001101);; Molecular Function: molecular_function (GO:0003674);; Molecular Function: nucleic acid binding (GO:0003676);; Molecular Function: RNA binding (GO:0003723);; Molecular Function: catalytic activity (GO:0003824);; Molecular Function: nuclease activity (GO:0004518);; Mol…	K22262|7.1e-115|qsu:112034235|K22262 WD repeat and FYVE domain-containing protein 3 | (RefSeq) protein SPIRRIG	--	[R]	General function prediction only	PPR repeat family	Putative pentatricopeptide repeat-containing protein At5g08490 OS=Arabidopsis thaliana OX=3702 GN=PCMP-E32 PE=3 SV=1	S	Function unknown	hypothetical protein F0562_018096 [Nyssa sinensis]
gene-LOC122070001	LOC122070001	--	0	0	0	0	0	0	1.46861	80	1.62278	80	1.90978	100	4.39168	197	3.26241	144	9.5717	476	2.02351e-11	8.80132	up	2.58266e-15	10.5638	up	2.24082e-05	1.76548	up	--	--	Cellular Component: extracellular region (GO:0005576);; Cellular Component: cell wall (GO:0005618);; Biological Process: plant-type cell wall organization (GO:0009664);; Cellular Component: membrane (GO:0016020);;	K20628|2.5e-128|pop:7459236|K20628 expansin | (RefSeq) expansin-A8	--	--	--	Expansin C-terminal domain	Expansin-A2 OS=Oryza sativa subsp. japonica OX=39947 GN=EXPA2 PE=2 SV=2	S	Function unknown	hypothetical protein F0562_021593 [Nyssa sinensis]
gene-LOC122091271	LOC122091271	--	0.83506	38	0.555472	30	1.99114	86	3.48859	172	4.21487	187	3.57346	168	8.86534	358	11.2881	450	12.2516	549	0.000355803	1.65279	up	7.29663e-13	3.14551	up	1.35888e-12	1.49996	up	[G]	Carbohydrate transport and metabolism	Molecular Function: hydrolase activity, hydrolyzing O-glycosyl compounds (GO:0004553);; Cellular Component: cell wall (GO:0005618);; Biological Process: xyloglucan metabolic process (GO:0010411);; Molecular Function: xyloglucan:xyloglucosyl transferase activity (GO:0016762);; Biological Process: cell wall biogenesis (GO:0042546);; Cellular Component: apoplast (GO:0048046);; Biological Process: ce…	K08235|2.3e-149|nnu:104598990|K08235 xyloglucan:xyloglucosyl transferase [EC:2.4.1.207] | (RefSeq) probable xyloglucan endotransglucosylase/hydrolase protein	--	--	--	Glycosyl hydrolases family 16	Probable xyloglucan endotransglucosylase/hydrolase protein OS=Nicotiana tabacum OX=4097 GN=XTH PE=2 SV=1	G	Carbohydrate transport and metabolism	hypothetical protein F0562_029324 [Nyssa sinensis]
gene-LOC122076341	LOC122076341	--	0.034472	2	0.051441	4	0	0	5.55077	318	5.05365	261	5.80357	317	21.2872	1001	18.5318	860	22.986	1200	9.53736e-28	7.1524	up	1.55782e-46	9.05687	up	3.2165e-38	1.91079	up	--	--	--	--	--	--	--	Protein of unknown function (DUF674)	--	--	--	hypothetical protein F0562_031688 [Nyssa sinensis]
gene-LOC122070139	LOC122070139	--	0.482445	27	0.322262	21	0.963141	51	1.7334	104	1.42752	78	1.49779	86	3.65188	181	3.86264	188	2.71943	149	0.00923117	1.31564	up	2.48063e-07	2.41257	up	7.64177e-05	1.10268	up	[R]	General function prediction only	Molecular Function: alcohol dehydrogenase (NAD) activity (GO:0004022);; Molecular Function: zinc ion binding (GO:0008270);; Molecular Function: S-(hydroxymethyl)glutathione dehydrogenase activity (GO:0051903);;	K00121|1.0e-163|vvi:100264420|K00121 S-(hydroxymethyl)glutathione dehydrogenase / alcohol dehydrogenase [EC:1.1.1.284 1.1.1.1] | (RefSeq) alcohol dehydrogenase-like 7	Glycolysis / Gluconeogenesis (ko00010);; Fatty acid degradation (ko00071);; Tyrosine metabolism (ko00350);; Carbon metabolism (ko01200)	[Q]	Secondary metabolites biosynthesis, transport and catabolism	Zinc-binding dehydrogenase	Alcohol dehydrogenase-like 7 OS=Arabidopsis thaliana OX=3702 GN=At5g42250 PE=2 SV=1	Q	Secondary metabolites biosynthesis, transport and catabolism	hypothetical protein F0562_036157 [Nyssa sinensis]
gene-LOC122084809	LOC122084809	--	1.46009	215	1.63925	278	1.23729	172	5.5435	881	5.51202	788	5.61644	850	13.2274	1727	11.5698	1490	10.2762	1489	4.31999e-34	1.85644	up	9.47738e-73	2.89836	up	4.73085e-19	1.0462	up	[K]	Transcription	Molecular Function: protein binding (GO:0005515);; Molecular Function: ADP binding (GO:0043531);;	K13459|1.1e-162|egu:105052098|K13459 disease resistance protein RPS2 | (RefSeq) probable disease resistance protein At1g12280	Plant-pathogen interaction (ko04626)	[T]	Signal transduction mechanisms	NB-ARC domain	Disease resistance protein At4g27190 OS=Arabidopsis thaliana OX=3702 GN=At4g27190 PE=2 SV=1	T	Signal transduction mechanisms	hypothetical protein GIB67_010563 [Kingdonia uniflora]
gene-LOC122064566	LOC122064566	--	0	0	0	0	0	0	0.782213	54	0.727515	45	0.919368	60	3.05275	171	2.28321	127	1.74042	109	3.36711e-09	8.08845	up	2.84808e-13	9.58777	up	1.05376e-05	1.50487	up	--	--	--	K05909|8.8e-14|dct:110093787|K05909 laccase [EC:1.10.3.2] | (RefSeq) laccase-11	--	[R]	General function prediction only	Domain of unknown function (DUF4283)	--	S	Function unknown	hypothetical protein GIB67_040612 [Kingdonia uniflora]
gene-LOC122085411	LOC122085411	LOC119980588	0.229289	27	0.353737	48	0.322968	36	0.78188	96	1.29639	135	0.897634	108	3.40387	317	3.08017	266	1.19911	116	6.6501e-05	1.55253	up	4.71286e-09	2.74161	up	0.00431298	1.19451	up	--	--	Cellular Component: integral component of membrane (GO:0016021);;	K20890|1.8e-54|oeu:111370894|K20890 xylan alpha-glucuronosyltransferase [EC:2.4.1.-] | (RefSeq) UDP-glucuronate:xylan alpha-glucuronosyltransferase 1-like	--	[R]	General function prediction only	Domain of unknown function	--	S	Function unknown	hypothetical protein HS088_TW16G00142 [Tripterygium wilfordii]
gene-LOC122088976	LOC122088976	--	0.894556	23	1.94185	57	1.35364	32	19.8484	538	20.2836	495	21.5193	556	75.4936	1681	75.772	1664	76.5877	1892	6.58247e-48	3.76826	up	3.90475e-143	5.62312	up	1.8421e-74	1.8616	up	[O]	Posttranslational modification, protein turnover, chaperones	Molecular Function: ATP binding (GO:0005524);; Biological Process: protein folding (GO:0006457);; Molecular Function: unfolded protein binding (GO:0051082);;	K04079|2.4e-47|psom:113275069|K04079 molecular chaperone HtpG | (RefSeq) heat shock protein 83-like	Protein processing in endoplasmic reticulum (ko04141);; Plant-pathogen interaction (ko04626)	[O]	Posttranslational modification, protein turnover, chaperones	Hsp90 protein	Heat shock protein 82 (Fragment) OS=Nicotiana tabacum OX=4097 GN=HSP82 PE=2 SV=1	O	Posttranslational modification, protein turnover, chaperones	hypothetical protein LR48_Vigan02g100900 [Vigna angularis]
Macadamia_integrifolia_newGene_3390	--	LOC18788442	0.398276	17	0.16244	8	0.06955	3	8.32658	383	8.97736	371	8.01185	351	17.8554	674	18.7343	697	17.6937	741	4.8229e-42	5.22917	up	1.80251e-69	6.30012	up	9.98368e-16	1.07583	up	[ET]	Amino acid transport and metabolism;; Signal transduction mechanisms	Molecular Function: ligand-gated ion channel activity (GO:0015276);; Cellular Component: integral component of membrane (GO:0016021);;	K05387|1.9e-60|pmum:103323410|K05387 glutamate receptor, ionotropic, plant | (RefSeq) glutamate receptor 2.8-like	--	[PET]	Inorganic ion transport and metabolism;; Amino acid transport and metabolism;; Signal transduction mechanisms	Ligand-gated ion channel	Glutamate receptor 2.8 OS=Arabidopsis thaliana OX=3702 GN=GLR2.8 PE=2 SV=2	P	Inorganic ion transport and metabolism	hypothetical protein PRUPE_1G094700 [Prunus persica]
gene-LOC122070923	LOC122070923	LOC100248480	0.020176	2	0.019019	2	0.091477	8	0.585056	58	0.409744	37	0.514854	48	1.73123	136	1.7587	136	1.43654	126	9.99731e-06	3.45446	up	7.77671e-17	5.092	up	2.65964e-07	1.6276	up	--	--	Cellular Component: cellular_component (GO:0005575);; Cellular Component: cell (GO:0005623);; Cellular Component: plasma membrane (GO:0005886);; Biological Process: response to stress (GO:0006950);; Biological Process: defense response (GO:0006952);; Biological Process: cell communication (GO:0007154);; Biological Process: signal transduction (GO:0007165);; Biological Process: biological_process …	K13457|1.0e-93|jcu:105640738|K13457 disease resistance protein RPM1 | (RefSeq) disease resistance protein RPM1	Plant-pathogen interaction (ko04626)	[T]	Signal transduction mechanisms	Leucine Rich repeats (2 copies)	Disease resistance protein RPP8 OS=Arabidopsis thaliana OX=3702 GN=RPP8 PE=1 SV=2	T	Signal transduction mechanisms	hypothetical protein VITISV_003708 [Vitis vinifera]
gene-LOC122070922	LOC122070922	LOC100248480	0.21797	23	0.086725	10	0.042005	4	0.632206	67	0.644411	64	0.868473	91	2.01202	178	1.17012	104	1.36087	133	7.81417e-05	2.50878	up	2.54785e-09	3.54415	up	0.00270626	1.04221	up	--	--	Cellular Component: cellular_component (GO:0005575);; Cellular Component: cell (GO:0005623);; Cellular Component: plasma membrane (GO:0005886);; Biological Process: response to stress (GO:0006950);; Biological Process: defense response (GO:0006952);; Biological Process: cell communication (GO:0007154);; Biological Process: signal transduction (GO:0007165);; Biological Process: biological_process …	K13457|5.0e-93|jcu:105640738|K13457 disease resistance protein RPM1 | (RefSeq) disease resistance protein RPM1	Plant-pathogen interaction (ko04626)	[T]	Signal transduction mechanisms	Leucine Rich repeats (2 copies)	Disease resistance protein RPP8 OS=Arabidopsis thaliana OX=3702 GN=RPP8 PE=1 SV=2	T	Signal transduction mechanisms	hypothetical protein VITISV_003708 [Vitis vinifera]
gene-LOC122076416	LOC122076416	LOC108979938	0.357669	32	0.748507	75	0.259009	22	1.6578	156	1.66319	140	1.60216	143	4.57998	353	5.49849	417	8.58529	733	4.31917e-05	1.73687	up	1.87355e-18	3.64134	up	1.48675e-12	1.90469	up	[T]	Signal transduction mechanisms	Molecular Function: protein kinase activity (GO:0004672);; Molecular Function: ATP binding (GO:0005524);; Cellular Component: integral component of membrane (GO:0016021);; Molecular Function: carbohydrate binding (GO:0030246);;	K01176|2.8e-70|sbi:8065370|K01176 alpha-amylase [EC:3.2.1.1] | (RefSeq) alpha-amylase isozyme 2A	Starch and sucrose metabolism (ko00500)	--	--	Legume lectin domain	L-type lectin-domain containing receptor kinase IV.1 OS=Arabidopsis thaliana OX=3702 GN=LECRK41 PE=2 SV=1	T	Signal transduction mechanisms	L-type lectin-domain containing receptor kinase IV.1-like [Juglans regia]
Macadamia_integrifolia_newGene_7518	--	--	0.671913	44	1.95084	145	0.989503	61	4.11345	287	2.65619	167	3.57839	238	11.3175	648	5.40332	305	4.80753	306	0.000473713	1.42754	up	1.20565e-07	2.44237	up	0.00327965	1.01722	up	--	--	Biological Process: regulation of transcription, DNA-templated (GO:0006355);; Molecular Function: protein dimerization activity (GO:0046983);;	K18878|5.3e-32|cann:107866053|K18878 BHLH transcription factor Upa20 | (RefSeq) Upa20; transcription factor bHLH137-like	Plant-pathogen interaction (ko04626)	--	--	Helix-loop-helix DNA-binding domain	Transcription factor bHLH63 OS=Arabidopsis thaliana OX=3702 GN=BHLH63 PE=1 SV=1	K	Transcription	Myc-type [Macleaya cordata]
gene-LOC122087277	LOC122087277	LOC104609868	0.268844	57	0.263501	64	0.232432	47	0.749021	170	0.683118	139	0.531172	115	2.08284	388	1.83554	337	1.94497	401	7.35724e-05	1.26214	up	1.16781e-35	2.80789	up	5.84879e-14	1.5508	up	--	--	Cellular Component: proteasome regulatory particle, base subcomplex (GO:0008540);; Biological Process: protein catabolic process (GO:0030163);; Molecular Function: enzyme regulator activity (GO:0030234);; Biological Process: regulation of protein catabolic process (GO:0042176);;	K03028|0.0e+00|nnu:104609868|K03028 26S proteasome regulatory subunit N1 | (RefSeq) 26S proteasome non-ATPase regulatory subunit 2 homolog A	Proteasome (ko03050)	[O]	Posttranslational modification, protein turnover, chaperones	RPN1/RPN2 N-terminal domain	26S proteasome non-ATPase regulatory subunit 2 homolog A OS=Arabidopsis thaliana OX=3702 GN=RPN1A PE=1 SV=2	O	Posttranslational modification, protein turnover, chaperones	PREDICTED: 26S proteasome non-ATPase regulatory subunit 2 homolog A isoform X4 [Nelumbo nucifera]
gene-LOC122089534	LOC122089534	LOC104596809	0.339451	33	0.189898	21	0.071779	7	0.948158	98	1.17685	109	1.08462	106	9.24792	779	7.7169	641	15.7171	1469	1.13819e-05	2.29782	up	3.74879e-39	5.6189	up	1.78529e-34	3.32608	up	[T]	Signal transduction mechanisms	Molecular Function: ATP binding (GO:0005524);; Cellular Component: integral component of membrane (GO:0016021);; Molecular Function: ATPase activity (GO:0016887);;	K05681|1.8e-154|cam:101507224|K05681 ATP-binding cassette, subfamily G (WHITE), member 2 | (RefSeq) ABC transporter G family member 9	ABC transporters (ko02010)	[Q]	Secondary metabolites biosynthesis, transport and catabolism	ABC-2 type transporter	ABC transporter G family member 25 OS=Arabidopsis thaliana OX=3702 GN=ABCG25 PE=1 SV=1	Q	Secondary metabolites biosynthesis, transport and catabolism	PREDICTED: ABC transporter G family member 25 [Nelumbo nucifera]
gene-LOC122064635	LOC122064635	LOC104592304	0.037119	7	0.171456	37	0.132599	23	0.505385	101	0.385337	69	0.494569	94	1.53016	250	1.79606	290	0.643322	117	0.000655832	1.9236	up	4.33797e-09	3.40411	up	0.000190192	1.48331	up	[V]	Defense mechanisms	Molecular Function: ATP binding (GO:0005524);; Cellular Component: integral component of membrane (GO:0016021);; Molecular Function: ATPase activity (GO:0016887);;	K08712|3.5e-131|gsl:Gasu_29800|K08712 ATP-binding cassette, subfamily G (WHITE), member 2, SNQ2 | (RefSeq) ABC transporter, ATP-binding protein	ABC transporters (ko02010)	[Q]	Secondary metabolites biosynthesis, transport and catabolism	ABC-2 type transporter	ABC transporter G family member 32 OS=Arabidopsis thaliana OX=3702 GN=ABCG32 PE=1 SV=1	Q	Secondary metabolites biosynthesis, transport and catabolism	PREDICTED: ABC transporter G family member 32 [Nelumbo nucifera]
gene-LOC122072582	LOC122072582	LOC104606658	8.89786	633	2.45877	203	4.47333	302	19.2564	1485	18.8846	1307	22.7409	1668	47.2019	2973	47.1108	2928	70.7306	4944	0.000997726	1.86059	up	6.47101e-08	3.26726	up	2.13495e-15	1.41349	up	--	--	Cellular Component: integral component of membrane (GO:0016021);;	K15015|5.4e-07|gmx:100794374|K15015 solute carrier family 32 (vesicular inhibitory amino acid transporter) | (RefSeq) amino acid transporter AVT1I isoform X1	--	[E]	Amino acid transport and metabolism	Transmembrane amino acid transporter protein	Amino acid permease 3 OS=Arabidopsis thaliana OX=3702 GN=AAP3 PE=1 SV=2	E	Amino acid transport and metabolism	PREDICTED: amino acid permease 3 [Nelumbo nucifera]
gene-LOC122088718	LOC122088718	LOC104598622	2.82367	187	3.45805	263	1.84984	116	8.98241	642	11.3598	730	10.588	721	19.7683	1160	20.1916	1169	23.6973	1543	1.06588e-15	1.84077	up	1.10134e-34	2.85811	up	3.36914e-12	1.02054	up	--	--	Molecular Function: aspartic-type endopeptidase activity (GO:0004190);;	K22683|1.9e-76|dcr:108205940|K22683 aspartyl protease family protein [EC:3.4.23.-] | (RefSeq) aspartyl protease family protein 2-like	--	[O]	Posttranslational modification, protein turnover, chaperones	Xylanase inhibitor N-terminal	Aspartyl protease family protein At5g10770 OS=Arabidopsis thaliana OX=3702 GN=At5g10770 PE=2 SV=1	O	Posttranslational modification, protein turnover, chaperones	PREDICTED: aspartyl protease family protein At5g10770-like [Nelumbo nucifera]
gene-LOC122061415	LOC122061415	LOC18589678	0.061892	5	0.180299	16	0	0	0.945085	79	0.832887	63	0.560706	45	8.897	609	7.14217	482	2.30425	175	0.000154421	3.15543	up	3.82364e-06	6.09656	up	8.84835e-12	2.92315	up	[G]	Carbohydrate transport and metabolism	Molecular Function: hydrolase activity, hydrolyzing O-glycosyl compounds (GO:0004553);; Biological Process: carbohydrate metabolic process (GO:0005975);;	K01188|1.1e-170|vvi:100267338|K01188 beta-glucosidase [EC:3.2.1.21] | (RefSeq) beta-glucosidase 12	Cyanoamino acid metabolism (ko00460);; Starch and sucrose metabolism (ko00500);; Phenylpropanoid biosynthesis (ko00940)	[G]	Carbohydrate transport and metabolism	Glycosyl hydrolase family 1	Beta-glucosidase 12 OS=Oryza sativa subsp. indica OX=39946 GN=BGLU12 PE=3 SV=1	G	Carbohydrate transport and metabolism	PREDICTED: beta-glucosidase 12 [Theobroma cacao]
gene-LOC122076033	LOC122076033	LOC100249137	15.9074	725	19.93	1044	18.4857	792	45.7801	2250	45.3376	2005	45.3835	2125	95.3061	3849	133.236	5306	158.498	7103	5.48174e-29	1.24737	up	8.79872e-40	2.73044	up	1.67939e-17	1.48573	up	[P]	Inorganic ion transport and metabolism	Molecular Function: carbonate dehydratase activity (GO:0004089);; Molecular Function: zinc ion binding (GO:0008270);; Biological Process: cyanate catabolic process (GO:0009440);; Biological Process: carbon utilization (GO:0015976);;	K01673|9.6e-88|vvi:100249137|K01673 carbonic anhydrase [EC:4.2.1.1] | (RefSeq) beta carbonic anhydrase 1, chloroplastic	Nitrogen metabolism (ko00910)	[P]	Inorganic ion transport and metabolism	Carbonic anhydrase	Carbonic anhydrase, chloroplastic OS=Nicotiana tabacum OX=4097 PE=2 SV=1	P	Inorganic ion transport and metabolism	PREDICTED: carbonic anhydrase 2 isoform X1 [Vitis vinifera]
gene-LOC122076930	LOC122076930	LOC100258868	0.591485	19	1.0884	39	0.889217	26	5.12422	170	1.94765	58	2.51181	79	16.7717	455	14.4792	388	18.5849	560	0.000667607	1.78959	up	1.20177e-46	4.12891	up	2.65267e-12	2.34598	up	--	--	Cellular Component: apoplast (GO:0048046);;	K01870|1.2e-42|csat:104723377|K01870 isoleucyl-tRNA synthetase [EC:6.1.1.5] | (RefSeq) isoleucine--tRNA ligase, chloroplastic/mitochondrial-like	Aminoacyl-tRNA biosynthesis (ko00970)	--	--	Dirigent-like protein	Pterocarpan synthase 1 OS=Glycyrrhiza echinata OX=46348 GN=PTS1 PE=1 SV=1	S	Function unknown	PREDICTED: dirigent protein 22 [Vitis vinifera]
gene-LOC122085221	LOC122085221	LOC104604262	0	0	0.335391	22	0.13144	8	1.14016	70	1.51622	84	1.50686	88	3.93342	198	3.42294	170	7.23555	404	0.000167184	3.00259	up	0.000375692	4.8056	up	4.57155e-07	1.79157	up	[IR]	Lipid transport and metabolism;; General function prediction only	Molecular Function: hydrolase activity, acting on ester bonds (GO:0016788);;	K00679|2.0e-70|cic:CICLE_v10027727mg|K00679 phospholipid:diacylglycerol acyltransferase [EC:2.3.1.158] | (RefSeq) hypothetical protein	Glycerolipid metabolism (ko00561)	--	--	GDSL-like Lipase/Acylhydrolase	GDSL esterase/lipase EXL3 OS=Arabidopsis thaliana OX=3702 GN=EXL3 PE=2 SV=1	I	Lipid transport and metabolism	PREDICTED: GDSL esterase/lipase EXL3-like [Nelumbo nucifera]
gene-LOC122058619	LOC122058619	LOC104599354	0.224648	29	0.299525	45	0.164589	20	4.43977	609	5.45149	651	5.00922	632	14.0675	1537	12.2045	1319	14.4619	1756	3.99639e-70	4.27286	up	8.34532e-141	5.68725	up	1.14331e-29	1.42001	up	[E]	Amino acid transport and metabolism	Molecular Function: ligand-gated ion channel activity (GO:0015276);; Cellular Component: integral component of membrane (GO:0016021);;	K05387|9.3e-176|nnu:104599354|K05387 glutamate receptor, ionotropic, plant | (RefSeq) glutamate receptor 2.8-like	--	[PET]	Inorganic ion transport and metabolism;; Amino acid transport and metabolism;; Signal transduction mechanisms	Receptor family ligand binding region	Glutamate receptor 2.2 OS=Arabidopsis thaliana OX=3702 GN=GLR2.2 PE=2 SV=1	U	Intracellular trafficking, secretion, and vesicular transport	PREDICTED: glutamate receptor 2.8-like [Nelumbo nucifera]
gene-LOC122074329	LOC122074329	LOC104591797	1.42984	84	1.06965	72	0.893696	49	2.91941	184	2.65794	151	2.83055	170	17.7386	916	15.1972	774	15.6169	895	5.23012e-05	1.22531	up	3.70423e-69	3.71864	up	1.56902e-66	2.49824	up	[I]	Lipid transport and metabolism	Biological Process: lipid metabolic process (GO:0006629);; Molecular Function: phosphoric diester hydrolase activity (GO:0008081);;	K18696|1.1e-169|nnu:104591797|K18696 glycerophosphodiester phosphodiesterase [EC:3.1.4.46] | (RefSeq) glycerophosphodiester phosphodiesterase GDPD1, chloroplastic-like	Glycerophospholipid metabolism (ko00564)	[R]	General function prediction only	Glycerophosphoryl diester phosphodiesterase family	Glycerophosphodiester phosphodiesterase GDPD1, chloroplastic OS=Arabidopsis thaliana OX=3702 GN=GDPD1 PE=1 SV=1	C	Energy production and conversion	PREDICTED: glycerophosphodiester phosphodiesterase GDPD1, chloroplastic-like [Nelumbo nucifera]
gene-LOC122066619	LOC122066619	LOC104591797	2.66154	130	3.3793	189	3.24158	149	9.43239	495	8.65765	409	9.96362	498	53.6108	2312	44.789	1905	49.0754	2349	6.59616e-16	1.50987	up	3.75309e-150	3.87392	up	5.74694e-94	2.36879	up	[I]	Lipid transport and metabolism	Biological Process: lipid metabolic process (GO:0006629);; Molecular Function: phosphoric diester hydrolase activity (GO:0008081);;	K18696|3.7e-168|nnu:104591797|K18696 glycerophosphodiester phosphodiesterase [EC:3.1.4.46] | (RefSeq) glycerophosphodiester phosphodiesterase GDPD1, chloroplastic-like	Glycerophospholipid metabolism (ko00564)	[R]	General function prediction only	Glycerophosphoryl diester phosphodiesterase family	Glycerophosphodiester phosphodiesterase GDPD1, chloroplastic OS=Arabidopsis thaliana OX=3702 GN=GDPD1 PE=1 SV=1	C	Energy production and conversion	PREDICTED: glycerophosphodiester phosphodiesterase GDPD1, chloroplastic-like [Nelumbo nucifera]
gene-LOC122079702	LOC122079702	LOC104613293	0	0	0.020039	2	0	0	0.747147	64	0.826237	61	1.1959	97	4.41386	273	3.8999	238	3.60009	247	1.97847e-08	6.7363	up	7.48979e-15	8.63606	up	7.55004e-13	1.91508	up	[MR]	Cell wall/membrane/envelope biogenesis;; General function prediction only	Molecular Function: racemase and epimerase activity, acting on amino acids and derivatives (GO:0016855);; Molecular Function: metal ion binding (GO:0046872);;	K14759|2.3e-12|mtr:MTR_8g069840|K14759 isochorismate synthase / 2-succinyl-5-enolpyruvyl-6-hydroxy-3-cyclohexene-1-carboxylate synthase / 2-succinyl-6-hydroxy-2,4-cyclohexadiene-1-carboxylate synthase / O-succinylbenzoate synthase [EC:5.4.4.2 2.2.1.9 4.2.99.20 4.2.1.113] | (RefSeq) phylloquinone biosynthesis protein	Ubiquinone and other terpenoid-quinone biosynthesis (ko00130)	--	--	Enolase C-terminal domain-like	L-Ala-D/L-amino acid epimerase OS=Populus trichocarpa OX=3694 GN=POPTR_0012s05040g PE=3 SV=2	M	Cell wall/membrane/envelope biogenesis	PREDICTED: L-Ala-D/L-amino acid epimerase isoform X2 [Nelumbo nucifera]
gene-LOC122092062	LOC122092062	LOC104612323	0.036558	5	0.016565	3	0.041248	5	0.379662	53	0.298485	38	0.481987	64	0.776661	89	0.840665	95	1.14693	146	4.70948e-07	3.47971	up	4.8616e-15	4.70763	up	0.00124132	1.22805	up	[M]	Cell wall/membrane/envelope biogenesis	Molecular Function: protein kinase activity (GO:0004672);; Molecular Function: ATP binding (GO:0005524);; Cellular Component: integral component of membrane (GO:0016021);;	K13415|6.3e-88|han:110929858|K13415 protein brassinosteroid insensitive 1 [EC:2.7.10.1 2.7.11.1] | (RefSeq) systemin receptor SR160-like	Plant hormone signal transduction (ko04075)	--	--	Protein kinase domain	MDIS1-interacting receptor like kinase 2 OS=Arabidopsis thaliana OX=3702 GN=MIK2 PE=1 SV=3	T	Signal transduction mechanisms	PREDICTED: MDIS1-interacting receptor like kinase 2-like [Nelumbo nucifera]
gene-LOC122063088	LOC122063088	LOC104595626	0.932875	59	0.744915	54	0.503711	30	2.1132	144	1.60792	99	1.6284	106	4.00353	224	3.5967	199	4.58387	285	0.00153387	1.21485	up	4.57538e-13	2.37185	up	3.76489e-06	1.16128	up	--	--	Molecular Function: transferase activity, transferring acyl groups other than amino-acyl groups (GO:0016747);;	K15400|1.6e-69|gab:108459684|K15400 omega-hydroxypalmitate O-feruloyl transferase [EC:2.3.1.188] | (RefSeq) omega-hydroxypalmitate O-feruloyl transferase-like	Cutin, suberine and wax biosynthesis (ko00073)	--	--	Transferase family	Fatty alcohol:caffeoyl-CoA acyltransferase OS=Arabidopsis thaliana OX=3702 GN=FACT PE=2 SV=1	S	Function unknown	PREDICTED: omega-hydroxypalmitate O-feruloyl transferase-like [Nelumbo nucifera]
gene-LOC122075614	LOC122075614	LOC104592345	0.904014	111	0.191535	27	0.508924	59	2.00915	265	2.08861	248	2.35426	296	16.5499	1794	33.4858	3580	27.9775	3366	2.55792e-05	1.92219	up	2.95077e-15	5.4909	up	6.88248e-56	3.5786	up	[T]	Signal transduction mechanisms	Molecular Function: voltage-gated potassium channel activity (GO:0005249);; Cellular Component: integral component of membrane (GO:0016021);; Biological Process: regulation of ion transmembrane transport (GO:0034765);;	K21867|0.0e+00|nnu:104592345|K21867 potassium channel | (RefSeq) potassium channel AKT1-like	--	[PT]	Inorganic ion transport and metabolism;; Signal transduction mechanisms	Ion transport protein	Potassium channel AKT1 OS=Arabidopsis thaliana OX=3702 GN=AKT1 PE=1 SV=2	--	--	PREDICTED: potassium channel AKT1-like [Nelumbo nucifera]
gene-LOC122094138	LOC122094138	LOC104592345	0.524978	47	0.210795	22	0.149352	13	1.22432	117	0.978704	84	1.26844	116	6.42475	503	17.0817	1318	10.7339	932	0.000310916	1.86538	up	7.50301e-29	5.13749	up	2.73548e-25	3.27652	up	[T]	Signal transduction mechanisms	Molecular Function: voltage-gated potassium channel activity (GO:0005249);; Cellular Component: integral component of membrane (GO:0016021);; Biological Process: regulation of ion transmembrane transport (GO:0034765);;	K21867|7.0e-283|nnu:104592345|K21867 potassium channel | (RefSeq) potassium channel AKT1-like	--	[PT]	Inorganic ion transport and metabolism;; Signal transduction mechanisms	Ion transport protein	Potassium channel AKT1 OS=Arabidopsis thaliana OX=3702 GN=AKT1 PE=1 SV=2	--	--	PREDICTED: potassium channel AKT1-like [Nelumbo nucifera]
gene-LOC122064320	LOC122064320	LOC104592100	0.078096	11	0.077769	12	0.094996	12	0.762551	108	0.498374	65	0.353372	49	2.96696	351	2.96149	348	2.29479	304	2.29065e-06	2.57586	up	4.14658e-45	4.90504	up	3.05371e-15	2.33005	up	--	--	Biological Process: protein glycosylation (GO:0006486);; Cellular Component: integral component of membrane (GO:0016021);; Molecular Function: transferase activity, transferring glycosyl groups (GO:0016757);;	K18789|1.1e-78|psom:113275449|K18789 xylogalacturonan beta-1,3-xylosyltransferase [EC:2.4.2.41] | (RefSeq) probable glycosyltransferase At5g20260	--	[GMW]	Carbohydrate transport and metabolism;; Cell wall/membrane/envelope biogenesis;; Extracellular structures	Exostosin family	Probable glycosyltransferase At5g03795 OS=Arabidopsis thaliana OX=3702 GN=At5g03795 PE=3 SV=2	--	--	PREDICTED: probable glycosyltransferase At5g03795 [Nelumbo nucifera]
gene-LOC122072601	LOC122072601	LOC104600138	1.7274	118	5.48281	430	2.32777	150	11.1705	822	12.886	853	12.2341	858	27.0925	1638	33.5043	1998	15.2839	1026	0.000571762	1.84459	up	3.41255e-06	2.87943	up	1.8089e-05	1.03647	up	--	--	Cellular Component: cellular_component (GO:0005575);; Cellular Component: cell wall (GO:0005618);; Cellular Component: cell (GO:0005623);; Biological Process: biological_process (GO:0008150);; Biological Process: plant-type cell wall organization (GO:0009664);; Biological Process: cellular process (GO:0009987);; Biological Process: cellular component organization (GO:0016043);; Cellular Component…	--	--	--	--	Pollen protein Ole e 1 like	Proline-rich protein 4 OS=Arabidopsis thaliana OX=3702 GN=PRP4 PE=2 SV=1	S	Function unknown	PREDICTED: proline-rich protein 4-like [Nelumbo nucifera]
gene-LOC122059849	LOC122059849	LOC104604013	1.87905	115	2.1577	152	2.32203	134	6.69722	441	6.82431	404	7.19509	451	11.7806	637	14.6782	783	15.5603	934	3.14399e-18	1.61658	up	7.97156e-36	2.61277	up	1.86189e-09	1.00047	up	--	--	--	--	--	--	--	--	--	T	Signal transduction mechanisms	PREDICTED: protein BOBBER 1 [Nelumbo nucifera]
gene-LOC122087936	LOC122087936	LOC104613411	0.251383	17	0.689574	51	0.05635	4	1.32974	93	2.05288	128	1.58758	105	5.2386	299	4.58968	258	4.77173	302	0.00102854	2.19312	up	2.67487e-10	3.71954	up	7.52592e-11	1.53134	up	--	--	Biological Process: hydrotropism (GO:0010274);;	--	--	--	--	Protein of unknown function, DUF617	Protein MIZU-KUSSEI 1 OS=Arabidopsis thaliana OX=3702 GN=MIZ1 PE=1 SV=1	S	Function unknown	PREDICTED: protein MIZU-KUSSEI 1-like [Nelumbo nucifera]
gene-LOC122072249	LOC122072249	LOC104604060	0.532504	28	0.055945	4	0.291175	14	1.03374	57	1.17697	59	1.39064	73	9.38673	425	6.66936	298	16.0355	805	0.00649422	1.92016	up	1.8486e-19	5.05045	up	5.79334e-21	3.13375	up	--	--	Molecular Function: purine nucleoside transmembrane transporter activity (GO:0015211);; Cellular Component: integral component of membrane (GO:0016021);;	K00850|7.2e-44|cpap:110822059|K00850 6-phosphofructokinase 1 [EC:2.7.1.11] | (RefSeq) ATP-dependent 6-phosphofructokinase 6-like	Glycolysis / Gluconeogenesis (ko00010);; Pentose phosphate pathway (ko00030);; Fructose and mannose metabolism (ko00051);; Galactose metabolism (ko00052);; Carbon metabolism (ko01200);; Biosynthesis of amino acids (ko01230);; RNA degradation (ko03018)	--	--	Purine nucleobase transmembrane transport	Purine permease 1 OS=Arabidopsis thaliana OX=3702 GN=PUP1 PE=1 SV=1	S	Function unknown	PREDICTED: purine permease 3-like [Nelumbo nucifera]
gene-LOC122081896	LOC122081896	LOC104607559	0.300882	21	1.06371	83	0.989521	64	3.54068	260	2.91709	193	3.53819	247	9.52485	573	6.40857	381	5.70867	382	1.77978e-06	1.99433	up	5.90349e-13	3.07125	up	3.91857e-06	1.08085	up	[T]	Signal transduction mechanisms	Molecular Function: acid phosphatase activity (GO:0003993);; Molecular Function: metal ion binding (GO:0046872);;	K22390|5.6e-251|nnu:104607559|K22390 acid phosphatase type 7 | (RefSeq) purple acid phosphatase	--	[G]	Carbohydrate transport and metabolism	Calcineurin-like phosphoesterase	Purple acid phosphatase 2 OS=Ipomoea batatas OX=4120 GN=PAP2 PE=1 SV=1	G	Carbohydrate transport and metabolism	PREDICTED: purple acid phosphatase [Nelumbo nucifera]
gene-LOC122068086	LOC122068086	LOC104598452	0.574755	46	0.553817	51	0.713364	53	1.07006	91	1.76135	135	1.3918	113	3.28689	230	2.84794	196	2.70451	210	0.00289808	1.10234	up	3.13999e-14	2.13893	up	0.000129059	1.04173	up	[R]	General function prediction only	Biological Process: defense response (GO:0006952);; Molecular Function: ADP binding (GO:0043531);;	K13457|8.1e-92|nnu:104607883|K13457 disease resistance protein RPM1 | (RefSeq) disease resistance protein RPM1-like	Plant-pathogen interaction (ko04626)	[T]	Signal transduction mechanisms	NB-ARC domain	Putative disease resistance protein At1g50180 OS=Arabidopsis thaliana OX=3702 GN=At1g50180 PE=3 SV=2	T	Signal transduction mechanisms	PREDICTED: putative disease resistance protein At1g50180 [Nelumbo nucifera]
gene-LOC122072983	LOC122072983	LOC104598540	1.86625	217	0.801417	107	1.88114	205	3.57115	447	3.6592	412	3.45765	413	9.9521	1024	6.2842	638	12.0328	1373	0.000255137	1.15326	up	3.29609e-12	2.52636	up	1.35508e-09	1.38117	up	[G]	Carbohydrate transport and metabolism	Cellular Component: integral component of membrane (GO:0016021);; Molecular Function: transmembrane transporter activity (GO:0022857);;	K13783|4.8e-235|nnu:104598540|K13783 MFS transporter, OPA family, solute carrier family 37 (glycerol-3-phosphate transporter), member 1/2 | (RefSeq) putative glycerol-3-phosphate transporter 1	--	[G]	Carbohydrate transport and metabolism	Major Facilitator Superfamily	Putative glycerol-3-phosphate transporter 1 OS=Arabidopsis thaliana OX=3702 GN=At3g47420 PE=2 SV=1	G	Carbohydrate transport and metabolism	PREDICTED: putative glycerol-3-phosphate transporter 1 [Nelumbo nucifera]
gene-LOC122082395	LOC122082395	LOC104598540	4.32684	365	2.5333	245	4.30088	340	9.28768	844	9.59523	783	9.89775	857	33.4787	2494	30.5928	2249	45.5191	3762	1.88852e-09	1.28698	up	1.1089e-37	3.18692	up	2.97473e-32	1.9066	up	[G]	Carbohydrate transport and metabolism	Cellular Component: integral component of membrane (GO:0016021);; Molecular Function: transmembrane transporter activity (GO:0022857);;	K13783|1.5e-236|nnu:104598540|K13783 MFS transporter, OPA family, solute carrier family 37 (glycerol-3-phosphate transporter), member 1/2 | (RefSeq) putative glycerol-3-phosphate transporter 1	--	[G]	Carbohydrate transport and metabolism	Major Facilitator Superfamily	Putative glycerol-3-phosphate transporter 1 OS=Arabidopsis thaliana OX=3702 GN=At3g47420 PE=2 SV=1	G	Carbohydrate transport and metabolism	PREDICTED: putative glycerol-3-phosphate transporter 1 [Nelumbo nucifera]
gene-LOC122073167	LOC122073167	LOC104608709	4.46788	341	6.37507	559	4.93255	354	16.8463	1386	16.0312	1187	15.7995	1239	57.6529	3898	49.2798	3286	39.1517	2937	1.15437e-23	1.54257	up	1.94849e-65	3.0953	up	5.16048e-31	1.55672	up	--	--	Cellular Component: integral component of membrane (GO:0016021);; Molecular Function: xyloglucan 6-xylosyltransferase activity (GO:0033843);;	K08238|3.0e-92|hbr:110668381|K08238 xyloglucan 6-xylosyltransferase [EC:2.4.2.39] | (RefSeq) probable xyloglucan 6-xylosyltransferase 5	--	[GM]	Carbohydrate transport and metabolism;; Cell wall/membrane/envelope biogenesis	galactosyl transferase GMA12/MNN10 family	Galactomannan galactosyltransferase 1 OS=Cyamopsis tetragonoloba OX=3832 GN=GMGT1 PE=1 SV=1	--	--	PREDICTED: putative glycosyltransferase 7 [Nelumbo nucifera]
gene-LOC122071796	LOC122071796	LOC104596827	0.017964	2	0	0	0.038231	3	0.442009	39	0.550515	44	0.644071	54	3.16373	227	2.6949	191	2.55253	204	4.6587e-07	4.67376	up	2.66307e-21	7.0112	up	5.25744e-17	2.32309	up	[R]	General function prediction only	Biological Process: signal transduction (GO:0007165);; Molecular Function: ADP binding (GO:0043531);;	K00695|1.6e-85|mtr:MTR_6g478030|K00695 sucrose synthase [EC:2.4.1.13] | (RefSeq) sucrose synthase	Starch and sucrose metabolism (ko00500)	--	--	NB-ARC domain	Disease resistance protein RUN1 OS=Vitis rotundifolia OX=103349 GN=RUN1 PE=1 SV=1	S	Function unknown	PREDICTED: TMV resistance protein N-like isoform X2 [Nelumbo nucifera]
gene-LOC122070061	LOC122070061	LOC104585722	0.506512	41	0.610201	56	0.7176	54	2.30029	198	2.60915	202	1.83427	151	4.91145	347	5.24317	366	3.95233	310	6.1707e-09	1.79195	up	1.92163e-26	2.82447	up	3.7561e-06	1.03747	up	--	--	Molecular Function: protein dimerization activity (GO:0046983);;	K05765|1.6e-16|gra:105781290|K05765 cofilin | (RefSeq) uncharacterized LOC105781290	--	--	--	--	Transcription factor bHLH112 OS=Arabidopsis thaliana OX=3702 GN=BHLH112 PE=1 SV=1	K	Transcription	PREDICTED: transcription factor bHLH123-like [Nelumbo nucifera]
gene-LOC122094071	LOC122094071	LOC104606279	0.341459	19	0.437575	28	0.570166	30	1.38361	83	1.9314	105	2.30591	132	11.6234	573	13.7906	670	20.7483	1134	3.11806e-06	1.97857	up	1.60468e-51	4.99416	up	1.15731e-28	3.01826	up	[M]	Cell wall/membrane/envelope biogenesis	Molecular Function: UDP-glucose 4-epimerase activity (GO:0003978);; Biological Process: galactose metabolic process (GO:0006012);;	K01784|5.5e-187|nnu:104606279|K01784 UDP-glucose 4-epimerase [EC:5.1.3.2] | (RefSeq) UDP-glucose 4-epimerase GEPI48	Galactose metabolism (ko00052);; Amino sugar and nucleotide sugar metabolism (ko00520)	[M]	Cell wall/membrane/envelope biogenesis	GDP-mannose 4,6 dehydratase	UDP-glucose 4-epimerase GEPI48 OS=Cyamopsis tetragonoloba OX=3832 PE=2 SV=1	M	Cell wall/membrane/envelope biogenesis	PREDICTED: UDP-glucose 4-epimerase GEPI48 [Nelumbo nucifera]
gene-LOC122079220	LOC122079220	LOC104595734	0.170027	26	0.075925	14	0.087139	13	0.484894	79	0.421661	62	0.493405	76	3.32894	438	2.90719	380	2.20835	316	0.000105313	1.94456	up	1.14551e-35	4.47773	up	2.9186e-26	2.53594	up	--	--	--	--	--	--	--	--	--	--	--	PREDICTED: uncharacterized protein LOC104595734 isoform X4 [Nelumbo nucifera]
gene-LOC122076112	LOC122076112	LOC104597481	2.36377	279	2.58517	350	2.23397	248	5.81029	739	6.61059	756	6.33373	767	12.2416	1279	11.9692	1233	15.8669	1839	8.2214e-20	1.30019	up	1.51854e-39	2.37265	up	3.37039e-12	1.07566	up	--	--	Cellular Component: integral component of membrane (GO:0016021);;	--	--	--	--	Protein of unknown function (DUF1666)	--	S	Function unknown	PREDICTED: uncharacterized protein LOC104597481 [Nelumbo nucifera]
gene-LOC122065903	LOC122065903	LOC104597668	7.41829	180	2.39884	67	3.51677	80	12.6954	332	13.9006	327	13.397	333	53.8608	1155	42.9724	909	51.8853	1235	7.78092e-05	1.50296	up	6.48633e-21	3.36496	up	7.40023e-41	1.86966	up	--	--	--	--	--	--	--	--	--	--	--	PREDICTED: uncharacterized protein LOC104597668 [Nelumbo nucifera]
gene-LOC122058959	LOC122058959	LOC104608079	0.422254	12	0.246485	8	0.744045	19	2.54381	74	2.85702	75	2.87635	80	5.81771	139	3.96475	94	8.35087	221	3.47228e-06	2.44843	up	3.74984e-11	3.55166	up	0.00265358	1.11066	up	--	--	Biological Process: response to auxin (GO:0009733);;	K07441|1.2e-06|sind:105162010|K07441 beta-1,4-N-acetylglucosaminyltransferase [EC:2.4.1.141] | (RefSeq) UDP-N-acetylglucosamine transferase subunit ALG14 homolog	N-Glycan biosynthesis (ko00510);; Various types of N-glycan biosynthesis (ko00513)	--	--	Auxin responsive protein	Auxin-responsive protein SAUR76 OS=Arabidopsis thaliana OX=3702 GN=SAUR76 PE=1 SV=1	S	Function unknown	PREDICTED: uncharacterized protein LOC104608079 [Nelumbo nucifera]
gene-LOC122079694	LOC122079694	LOC104613162	0.688229	62	0.531437	55	1.16457	98	2.84105	270	2.70287	233	2.70058	247	5.66105	442	6.43991	496	8.27455	720	1.53042e-07	1.69608	up	5.0265e-19	2.96965	up	3.86558e-10	1.28	up	--	--	Molecular Function: calcium ion binding (GO:0005509);; Cellular Component: integral component of membrane (GO:0016021);; Biological Process: transmembrane transport (GO:0055085);;	--	--	--	--	Sodium/calcium exchanger protein	Sodium/calcium exchanger NCL OS=Arabidopsis thaliana OX=3702 GN=NCL PE=2 SV=1	S	Function unknown	PREDICTED: uncharacterized protein LOC104613162 [Nelumbo nucifera]
gene-LOC122093243	LOC122093243	LOC112005063	0.097131	7	0.021863	2	0.169749	11	1.26777	92	1.60999	105	1.20788	84	3.94457	234	2.34165	137	4.39713	290	4.66454e-10	3.70293	up	1.94901e-19	5.05588	up	2.46716e-05	1.35778	up	[I]	Lipid transport and metabolism	Molecular Function: hydrolase activity (GO:0016787);;	K14493|9.8e-67|han:110865409|K14493 gibberellin receptor GID1 [EC:3.-.-.-] | (RefSeq) gibberellin receptor GID1C-like	Plant hormone signal transduction (ko04075)	[V]	Defense mechanisms	alpha/beta hydrolase fold	Probable carboxylesterase 18 OS=Arabidopsis thaliana OX=3702 GN=CXE18 PE=1 SV=1	V	Defense mechanisms	probable carboxylesterase 18 [Quercus suber]
gene-LOC122070659	LOC122070659	LOC116136983	0	0	0.033315	4	0.022273	2	1.19492	116	0.742712	65	1.17221	108	2.73056	217	2.43065	191	3.54657	313	1.15715e-12	5.51909	up	2.97974e-23	6.9716	up	1.07924e-06	1.45975	up	[V]	Defense mechanisms	Cellular Component: vacuolar membrane (GO:0005774);; Molecular Function: antiporter activity (GO:0015297);; Cellular Component: integral component of membrane (GO:0016021);; Molecular Function: xenobiotic transporter activity (GO:0042910);;	K03327|3.5e-214|cic:CICLE_v10014926mg|K03327 multidrug resistance protein, MATE family | (RefSeq) hypothetical protein	--	[R]	General function prediction only	MatE	Protein DETOXIFICATION 40 OS=Arabidopsis thaliana OX=3702 GN=DTX40 PE=1 SV=1	L	Replication, recombination and repair	protein DETOXIFICATION 40-like [Pistacia vera]
gene-LOC122064061	LOC122064061	--	0.542594	28	0.739527	43	0.794417	38	5.62042	306	5.07947	249	5.34873	278	22.3931	1001	21.209	935	30.3408	1505	2.39363e-26	2.85729	up	7.67779e-86	5.03453	up	1.57148e-33	2.18081	up	[T]	Signal transduction mechanisms	Molecular Function: protein serine/threonine kinase activity (GO:0004674);; Molecular Function: ATP binding (GO:0005524);;	K14498|2.2e-156|nnu:104609824|K14498 serine/threonine-protein kinase SRK2 [EC:2.7.11.1] | (RefSeq) serine/threonine-protein kinase SAPK3-like	MAPK signaling pathway - plant (ko04016);; Plant hormone signal transduction (ko04075)	[T]	Signal transduction mechanisms	Protein kinase domain	Serine/threonine-protein kinase SAPK2 OS=Oryza sativa subsp. indica OX=39946 GN=SAPK2 PE=2 SV=2	T	Signal transduction mechanisms	Protein kinase domain [Macleaya cordata]
gene-LOC122067594	LOC122067594	--	0	0	0	0	0	0	1.26938	88	1.49356	93	1.01136	67	4.93698	279	7.65669	426	2.96212	186	3.80212e-11	8.73581	up	2.06329e-16	10.734	up	3.19979e-08	2.0041	up	--	--	Cellular Component: integral component of membrane (GO:0016021);;	--	--	--	--	Plant protein of unknown function	Putative UPF0481 protein At3g02645 OS=Arabidopsis thaliana OX=3702 GN=At3g02645 PE=3 SV=1	S	Function unknown	Protein of unknown function DUF247 [Macleaya cordata]
gene-LOC122092743	LOC122092743	--	1.77987	236	1.68004	234	1.62319	217	4.34119	686	3.55742	613	4.0146	709	8.71903	1376	7.48093	1156	7.66916	1212	4.49207e-22	1.46645	up	1.71818e-59	2.50314	up	4.60989e-17	1.04247	up	--	--	Cellular Component: integral component of membrane (GO:0016021);;	--	--	--	--	--	Protein RST1 OS=Arabidopsis thaliana OX=3702 GN=RST1 PE=2 SV=2	S	Function unknown	protein of unknown function DUF3730 [Macleaya cordata]
gene-LOC122094407	LOC122094407	--	0.050732	5	0.215845	24	0.128857	12	0.766932	80	0.789908	75	0.707903	71	1.58689	137	2.24557	190	1.83135	175	1.99016e-05	2.41943	up	8.50246e-14	3.711	up	5.37707e-06	1.29624	up	[G]	Carbohydrate transport and metabolism	Molecular Function: 6-phosphofructokinase activity (GO:0003872);; Molecular Function: ATP binding (GO:0005524);; Cellular Component: cytoplasm (GO:0005737);; Biological Process: fructose 6-phosphate metabolic process (GO:0006002);; Molecular Function: metal ion binding (GO:0046872);; Molecular Function: diphosphate-fructose-6-phosphate 1-phosphotransferase activity (GO:0047334);;	K00895|1.4e-285|pop:7485379|K00895 diphosphate-dependent phosphofructokinase [EC:2.7.1.90] | (RefSeq) pyrophosphate--fructose 6-phosphate 1-phosphotransferase subunit beta	Glycolysis / Gluconeogenesis (ko00010);; Pentose phosphate pathway (ko00030);; Fructose and mannose metabolism (ko00051)	[G]	Carbohydrate transport and metabolism	Phosphofructokinase	Pyrophosphate--fructose 6-phosphate 1-phosphotransferase subunit beta OS=Ricinus communis OX=3988 GN=PFP-BETA PE=3 SV=1	G	Carbohydrate transport and metabolism	pyrophosphate--fructose 6-phosphate 1-phosphotransferase subunit beta [Gossypium australe]
gene-LOC122063572	LOC122063572	--	0.744027	23	0.087464	3	0.220569	7	11.2911	364	11.5063	334	10.414	320	35.9203	951	56.7267	1481	148.647	4366	6.52552e-26	4.84689	up	6.3228e-13	7.67718	up	3.21799e-05	2.85112	up	--	--	Molecular Function: RNA binding (GO:0003723);; Molecular Function: ribonuclease T2 activity (GO:0033897);;	K01166|1.1e-63|nnu:104598120|K01166 ribonuclease T2 [EC:4.6.1.19] | (RefSeq) intracellular ribonuclease LX-like	--	[A]	RNA processing and modification	Ribonuclease T2 family	Ribonuclease 1 OS=Arabidopsis thaliana OX=3702 GN=RNS1 PE=1 SV=1	A	RNA processing and modification	Ribonuclease T2-like [Trema orientale]
gene-LOC122091311	LOC122091311	--	0.042106	3	0	0	0.033107	2	1.32497	92	1.12245	71	0.802923	54	10.3181	589	11.4085	642	13.5378	857	3.89349e-10	5.342	up	7.25296e-36	8.7593	up	4.28004e-51	3.40518	up	--	--	Molecular Function: UDP-glycosyltransferase activity (GO:0008194);; Cellular Component: intracellular membrane-bounded organelle (GO:0043231);; Molecular Function: quercetin 3-O-glucosyltransferase activity (GO:0080043);; Molecular Function: quercetin 7-O-glucosyltransferase activity (GO:0080044);;	K23452|3.4e-187|aly:9329282|K23452 UDP-glucosyltransferase 85A [EC:2.4.1.-] | (RefSeq) UDP-glycosyltransferase 85A2	Zeatin biosynthesis (ko00908)	[GC]	Carbohydrate transport and metabolism;; Energy production and conversion	UDP-glucoronosyl and UDP-glucosyl transferase	7-deoxyloganetin glucosyltransferase OS=Gardenia jasminoides OX=114476 GN=UGT85A24 PE=1 SV=1	--	--	UDP-glucosyl transferase 85A2 [Theobroma cacao]
gene-LOC122082772	LOC122082772	LOC102627881	1.85318	71	1.30267	58	1.72724	62	11.0174	454	12.3332	458	11.7299	461	63.6153	2154	54.9565	1835	42.6095	1601	1.50067e-37	2.76345	up	1.7273e-120	4.92793	up	7.7559e-47	2.17085	up	--	--	--	--	--	--	--	Peptidase of plants and bacteria	Basic secretory protease (Fragments) OS=Boswellia serrata OX=613112 PE=1 SV=1	S	Function unknown	uncharacterized protein LOC102627881 [Citrus sinensis]
Macadamia_integrifolia_newGene_1590	--	LOC110007798	0.385178	55	0.326897	54	0.262258	36	0.652751	101	1.05517	146	0.589834	87	2.03401	257	1.43578	179	1.40226	197	0.00442577	1.14415	up	5.46778e-12	2.19208	up	0.000966982	1.05453	up	--	--	--	--	--	--	--	Domain of unknown function (DUF4283)	--	S	Function unknown	uncharacterized protein LOC110007798 [Amborella trichopoda]
gene-LOC122058718	LOC122058718	--	1.31641	91	0.718331	64	0.205019	19	4.32898	327	5.08803	344	5.00813	362	11.4455	724	17.9419	1273	19.7973	1340	1.13819e-09	2.51313	up	3.29862e-11	4.3424	up	7.35114e-16	1.83124	up	[P]	Inorganic ion transport and metabolism	Molecular Function: zinc ion transmembrane transporter activity (GO:0005385);; Cellular Component: integral component of membrane (GO:0016021);;	K14709|5.8e-131|pmum:103328994|K14709 solute carrier family 39 (zinc transporter), member 1/2/3 | (RefSeq) zinc transporter 8-like	--	[P]	Inorganic ion transport and metabolism	ZIP Zinc transporter	Zinc transporter 5 OS=Arabidopsis thaliana OX=3702 GN=ZIP5 PE=2 SV=1	P	Inorganic ion transport and metabolism	unnamed protein product [Prunus armeniaca]
gene-LOC122092416	LOC122092416	LOC8286419	0.23592	26	0.239745	31	0.038805	4	0.601897	71	1.07338	114	0.998541	113	6.69534	650	4.47158	428	4.22133	455	0.000219873	2.26515	up	4.69609e-26	4.75083	up	2.44842e-20	2.49735	up	--	--	Cellular Component: integral component of membrane (GO:0016021);;	--	--	--	--	Plant protein of unknown function	UPF0481 protein At3g47200 OS=Arabidopsis thaliana OX=3702 GN=At3g47200 PE=2 SV=1	S	Function unknown	UPF0481 protein At3g47200 [Ricinus communis]
gene-LOC122061102	LOC122061102	LOC8286419	0.364819	29	0.170666	16	0.501798	38	1.76838	152	1.15973	90	0.912626	75	3.97368	280	2.67877	187	2.53237	198	0.00043233	1.80909	up	3.63559e-12	3.02489	up	0.000292241	1.2204	up	--	--	Cellular Component: integral component of membrane (GO:0016021);;	K01193|2.9e-24|ats:109747879|K01193 beta-fructofuranosidase [EC:3.2.1.26] | (RefSeq) LOC109747879; beta-fructofuranosidase, insoluble isoenzyme 3-like	Galactose metabolism (ko00052);; Starch and sucrose metabolism (ko00500)	--	--	Plant protein of unknown function	UPF0481 protein At3g47200 OS=Arabidopsis thaliana OX=3702 GN=At3g47200 PE=2 SV=1	S	Function unknown	UPF0481 protein At3g47200 [Ricinus communis]
