# Supplementary material for: Comparative Transcriptome Analysis Reveals Key Functions of MiMYB Gene Family in Macadamia Nut Pericarp Formation
Source: Int J Mol Sci. 2024 Jun 21;25(13):6840. doi: 10.3390/ijms25136840 (PMC11241416; doi:10.3390/ijms25136840)
Supplement: Supplementary file 1 [file ijms-25-06840-s001.zip › Supplement Table 6 downregulated genes.xlsx]

## Sheet: downregulated genes
#ID	gene_name	nr_symbol	A381_FPKM	A381_count	A382_FPKM	a2_count	A383_FPKM	A383_count	b1_FPKM	GuiRe No.11_count	GuiRe No.12_FPKM	GuiRe No.12_count	GuiRe No.13_FPKM	GuiRe No.13_count	HAES9001_FPKM	HAES9001_count	HAES9002_FPKM	HAES9002_count	HAES9003_FPKM	HAES9003_count	A38_vsGuiRe No.1DESeq2_FDR	A38vsGuiRe No.1DESeq2_log2FC	A38vsGuiRe No.1DESeq2_(FDR_0.01_FC_2)_regulated	A38vsHAES900DESeq2_FDR	A38vsHAES900DESeq2_log2FC	A38vsHAES900DESeq2_(FDR_0.01_FC_2)_regulated	GuiRe No.1vsHAES900_DESeq2_FDR	GuiRe No.1vsHAES900DESeq2_log2FC	GuiRe No.1vs_HAES900DESeq2_(FDR_0.01_FC_2)_regulated	COG_class	COG_class_annotation	GO_annotation	KEGG_annotation	KEGG_pathway_annotation	KOG_class	KOG_class_annotation	Pfam_annotation	Swiss_Prot_annotation	eggNOG_class	eggNOG_class_annotation	NR_annotation
gene-LOC122067292	LOC122067292	--	768.048	37259	1200.08	66903	764.541	34855	41.1343	2153	41.9788	1977	41.0561	2048	1.64891	71	1.84519	79	0.87626	42	8.60897e-200	-4.53944	down	0	-9.39838	down	4.69816e-140	-4.85741	down	[HR]	Coenzyme transport and metabolism;; General function prediction only	Biological Process: immune system process (GO:0002376);; Molecular Function: molecular_function (GO:0003674);; Molecular Function: catalytic activity (GO:0003824);; Biological Process: organic acid metabolic process (GO:0006082);; Biological Process: cellular aromatic compound metabolic process (GO:0006725);; Biological Process: response to stress (GO:0006950);; Biological Process: defense respon…	K20802|1.3e-41|ath:AT5G10300|K20802 (R)-mandelonitrile lyase [EC:4.1.2.10] | (RefSeq) MES5; methyl esterase 5	Cyanoamino acid metabolism (ko00460)	--	--	Alpha/beta hydrolase family	Salicylic acid-binding protein 2 OS=Nicotiana tabacum OX=4097 GN=SABP2 PE=1 SV=1	S	Function unknown	Methylesterase 1 [Capsicum baccatum]
gene-LOC122070100	LOC122070100	LOC107417019	74.0896	4226	72.0673	4724	71.1982	3817	18.3995	1133	18.1888	1007	20.2692	1189	5.09246	258	5.62993	281	6.2167	349	2.66137e-129	-2.01465	down	3.29642e-198	-3.78581	down	8.27347e-35	-1.76663	down	--	--	Molecular Function: DNA binding (GO:0003677);; Molecular Function: protein dimerization activity (GO:0046983);;	K09264|1.1e-14|sly:101253992|K09264 MADS-box transcription factor, plant | (RefSeq) MADS-box protein 04g005320 isoform X1	--	[K]	Transcription	SRF-type transcription factor (DNA-binding and dimerisation domain)	Agamous-like MADS-box protein AGL104 OS=Arabidopsis thaliana OX=3702 GN=AGL104 PE=1 SV=1	K	Transcription	agamous-like MADS-box protein AGL104 [Ziziphus jujuba]
gene-LOC122082456	LOC122082456	LOC104593424	2.75591	575	3.61405	866	3.81227	747	0.992879	224	0.916407	186	1.39165	299	0.289185	54	0.262377	48	0.376509	78	1.12739e-15	-1.70187	down	3.38951e-47	-3.54629	down	1.63922e-09	-1.84099	down	[V]	Defense mechanisms	Molecular Function: ATP binding (GO:0005524);; Cellular Component: integral component of membrane (GO:0016021);; Molecular Function: ATPase activity (GO:0016887);; Molecular Function: ATPase activity, coupled to transmembrane movement of substances (GO:0042626);;	K05666|0.0e+00|nnu:104593424|K05666 ATP-binding cassette, subfamily C (CFTR/MRP), member 2 | (RefSeq) ABC transporter C family member 10-like	ABC transporters (ko02010)	[Q]	Secondary metabolites biosynthesis, transport and catabolism	ABC transporter	ABC transporter C family member 10 OS=Arabidopsis thaliana OX=3702 GN=ABCC10 PE=2 SV=2	Q	Secondary metabolites biosynthesis, transport and catabolism	PREDICTED: ABC transporter C family member 10-like [Nelumbo nucifera]
gene-LOC122083540	LOC122083540	LOC104588261	11.2801	562	9.8121	562	7.78751	365	4.14139	223	5.18407	251	4.75031	244	0.448349	20	0.398792	18	0.028302	2	3.71592e-08	-1.11694	down	9.20946e-27	-5.13179	down	3.79678e-16	-4.00834	down	[I]	Lipid transport and metabolism	Molecular Function: hydrolase activity (GO:0016787);;	K14493|1.3e-44|smo:SELMODRAFT_450797|K14493 gibberellin receptor GID1 [EC:3.-.-.-] | (RefSeq) GID1b-1; hypothetical protein	Plant hormone signal transduction (ko04075)	[V]	Defense mechanisms	alpha/beta hydrolase fold	Probable carboxylesterase 17 OS=Arabidopsis thaliana OX=3702 GN=CXE17 PE=1 SV=1	V	Defense mechanisms	PREDICTED: probable carboxylesterase 15 [Nelumbo nucifera]
gene-LOC122070116	LOC122070116	--	360.218	9543	424.556	12926	357.521	8901	93.7013	2679	98.5869	2536	91.9163	2503	36.575	860	34.3442	796	30.6056	798	3.48313e-119	-2.08722	down	1.80568e-227	-3.60195	down	1.47039e-52	-1.5102	down	[O]	Posttranslational modification, protein turnover, chaperones	Molecular Function: molecular_function (GO:0003674);; Molecular Function: protein disulfide isomerase activity (GO:0003756);; Molecular Function: catalytic activity (GO:0003824);; Molecular Function: thioredoxin-disulfide reductase activity (GO:0004791);; Cellular Component: cellular_component (GO:0005575);; Cellular Component: intracellular (GO:0005622);; Cellular Component: cell (GO:0005623);; …	K03671|1.9e-44|jcu:105649401|K03671 thioredoxin 1 | (RefSeq) thioredoxin-like protein CXXS1	--	[O]	Posttranslational modification, protein turnover, chaperones	Thioredoxin	Thioredoxin-like protein CXXS1 OS=Arabidopsis thaliana OX=3702 GN=CXXS1 PE=2 SV=2	O	Posttranslational modification, protein turnover, chaperones	hypothetical protein FH972_016411 [Carpinus fangiana]
gene-LOC122061972	LOC122061972	LOC18775794	105.016	3467	121.466	4608	122.645	3805	49.839	1775	48.4928	1554	49.6499	1685	28.3164	829	27.2137	786	11.382	370	1.34557e-45	-1.31866	down	1.02715e-18	-2.50209	down	1.6714e-05	-1.17677	down	--	--	--	--	--	--	--	--	--	--	--	uncharacterized protein LOC18775794 [Prunus persica]
gene-LOC122067289	LOC122067289	LOC107413815	3.31718	117	6.41131	260	11.2304	372	3.20731	122	1.87191	64	2.29497	84	1.062	34	0.966258	30	1.3034	46	0.000339872	-1.58063	down	2.2327e-08	-2.73567	down	0.00768727	-1.14957	down	[O]	Posttranslational modification, protein turnover, chaperones	Cellular Component: cellular_component (GO:0005575);; Cellular Component: intracellular (GO:0005622);; Cellular Component: cell (GO:0005623);; Cellular Component: cytoplasm (GO:0005737);; Cellular Component: chloroplast (GO:0009507);; Cellular Component: plastid (GO:0009536);; Cellular Component: organelle (GO:0043226);; Cellular Component: membrane-bounded organelle (GO:0043227);; Cellular Compo…	K13993|5.9e-64|zju:107413815|K13993 HSP20 family protein | (RefSeq) 17.8 kDa class I heat shock protein-like	Protein processing in endoplasmic reticulum (ko04141)	[O]	Posttranslational modification, protein turnover, chaperones	Hsp20/alpha crystallin family	18.2 kDa class I heat shock protein OS=Medicago sativa OX=3879 GN=HSP18.2 PE=2 SV=1	O	Posttranslational modification, protein turnover, chaperones	17.8 kDa class I heat shock protein-like [Ziziphus jujuba]
gene-LOC122094405	LOC122094405	--	13.4605	1140	20.7726	2022	15.4422	1229	1.56349	143	1.90972	157	1.76943	155	0.096989	8	0.427567	32	0.047285	4	1.64315e-70	-3.32289	down	1.0136e-13	-6.51684	down	2.8103e-07	-3.19629	down	--	--	Molecular Function: UDP-glycosyltransferase activity (GO:0008194);;	K13692|2.9e-103|crb:17898155|K13692 UDP-glucose:(indol-3-yl)acetate beta-D-glucosyltransferase [EC:2.4.1.121] | (RefSeq) UDP-glycosyltransferase 75B1	--	[GC]	Carbohydrate transport and metabolism;; Energy production and conversion	UDP-glucoronosyl and UDP-glucosyl transferase	UDP-glycosyltransferase 75C1 OS=Solanum lycopersicum OX=4081 GN=UGT75C1 PE=1 SV=1	--	--	Crocetin glucosyltransferase [Actinidia chinensis var. chinensis]
Macadamia_integrifolia_newGene_5443	--	--	8.80657	621	10.8468	878	11.363	752	4.19651	319	3.86276	265	4.33939	315	2.98654	187	2.10289	130	0.865601	60	2.53498e-18	-1.40014	down	2.42617e-11	-2.50243	down	0.00598009	-1.09468	down	--	--	Molecular Function: protein serine/threonine kinase activity (GO:0004674);; Molecular Function: ATP binding (GO:0005524);; Cellular Component: integral component of membrane (GO:0016021);;	K13436|4.5e-11|pop:7477196|K13436 pto-interacting protein 1 [EC:2.7.11.1] | (RefSeq) pto-interacting protein 1 isoform X2	Plant-pathogen interaction (ko04626)	--	--	Protein tyrosine and serine/threonine kinase	G-type lectin S-receptor-like serine/threonine-protein kinase SD2-2 OS=Arabidopsis thaliana OX=3702 GN=SD22 PE=1 SV=1	T	Signal transduction mechanisms	hypothetical protein GIB67_023347 [Kingdonia uniflora]
Macadamia_integrifolia_newGene_1157	--	--	6.73999	208	5.57975	198	5.43091	158	2.33759	78	2.47725	75	2.35827	75	1.22924	32	1.09507	27	1.21216	37	1.11694e-07	-1.38223	down	7.32087e-15	-2.49759	down	0.00547536	-1.11083	down	--	--	--	--	--	--	--	--	--	--	--	--
gene-LOC122072215	LOC122072215	LOC104598350	14.0852	740	9.73456	588	13.6394	673	3.81723	217	3.56528	182	3.31304	179	1.70548	80	1.61425	75	1.82605	95	1.28127e-21	-1.88534	down	5.06447e-36	-2.96016	down	2.4431e-05	-1.06853	down	--	--	Molecular Function: DNA binding (GO:0003677);; Cellular Component: nucleus (GO:0005634);; Biological Process: regulation of transcription, DNA-templated (GO:0006355);;	K00521|1.2e-36|cmos:111447866|K00521 ferric-chelate reductase [EC:1.16.1.7] | (RefSeq) ferric reduction oxidase 7, chloroplastic-like	--	--	--	No apical meristem (NAM) protein	NAC domain-containing protein 21/22 OS=Arabidopsis thaliana OX=3702 GN=NAC021 PE=1 SV=2	K	Transcription	PREDICTED: NAC domain-containing protein 21/22 [Nelumbo nucifera]
gene-LOC122070247	LOC122070247	LOC104602643	27.1459	2800	26.8108	3178	28.8852	2800	11.4633	1276	12.1437	1216	12.1299	1286	3.2913	301	4.36439	394	3.62877	369	1.33379e-52	-1.29354	down	7.30561e-93	-2.98262	down	4.52506e-31	-1.68405	down	[QV]	Secondary metabolites biosynthesis, transport and catabolism;; Defense mechanisms	Molecular Function: monooxygenase activity (GO:0004497);; Molecular Function: iron ion binding (GO:0005506);; Cellular Component: integral component of membrane (GO:0016021);; Molecular Function: oxidoreductase activity, acting on paired donors, with incorporation or reduction of molecular oxygen (GO:0016705);; Molecular Function: heme binding (GO:0020037);;	K23136|4.4e-180|jre:109010345|K23136 fraxetin 5-hydroxylase [EC:1.14.14.164] | (RefSeq) xanthotoxin 5-hydroxylase CYP82C4-like	--	[Q]	Secondary metabolites biosynthesis, transport and catabolism	Cytochrome P450	Xanthotoxin 5-hydroxylase CYP82C4 OS=Arabidopsis thaliana OX=3702 GN=CYP82C4 PE=1 SV=1	Q	Secondary metabolites biosynthesis, transport and catabolism	PREDICTED: cytochrome P450 CYP82D47-like [Nelumbo nucifera]
gene-LOC122079183	LOC122079183	LOC104612338	46.0763	4080	32.8941	3345	39.0304	3247	14.8767	1416	15.0966	1299	15.3094	1392	5.49449	432	5.00376	388	8.20957	716	6.70397e-30	-1.46382	down	1.74501e-34	-2.75869	down	5.68385e-11	-1.28968	down	--	--	Cellular Component: integral component of membrane (GO:0016021);; Molecular Function: transmembrane transporter activity (GO:0022857);;	--	--	--	--	EamA-like transporter family	WAT1-related protein At4g30420 OS=Arabidopsis thaliana OX=3702 GN=At4g30420 PE=3 SV=1	S	Function unknown	PREDICTED: WAT1-related protein At4g30420-like [Nelumbo nucifera]
gene-LOC122080293	LOC122080293	LOC114307352	158.756	9885	103.991	7357	148.429	8534	33.6353	2247	32.5514	1975	33.002	2107	9.5974	531	7.16568	392	17.3605	1067	5.27732e-49	-2.12122	down	6.77725e-15	-3.67512	down	0.000230112	-1.54915	down	[E]	Amino acid transport and metabolism	Biological Process: cellular amino acid metabolic process (GO:0006520);; Molecular Function: transaminase activity (GO:0008483);; Biological Process: biosynthetic process (GO:0009058);; Molecular Function: pyridoxal phosphate binding (GO:0030170);;	K00815|5.3e-187|nnu:104599457|K00815 tyrosine aminotransferase [EC:2.6.1.5] | (RefSeq) probable aminotransferase TAT2	Ubiquinone and other terpenoid-quinone biosynthesis (ko00130);; Cysteine and methionine metabolism (ko00270);; Tyrosine metabolism (ko00350);; Phenylalanine metabolism (ko00360);; Phenylalanine, tyrosine and tryptophan biosynthesis (ko00400);; Isoquinoline alkaloid biosynthesis (ko00950);; Tropane, piperidine and pyridine alkaloid biosynthesis (ko00960)	[E]	Amino acid transport and metabolism	Aminotransferase class I and II	Nicotianamine aminotransferase 1 OS=Oryza sativa subsp. japonica OX=39947 GN=NAAT1 PE=1 SV=1	E	Amino acid transport and metabolism	probable aminotransferase TAT2 [Camellia sinensis]
gene-LOC122079063	LOC122079063	--	18.476	780	22.379	1085	13.432	533	5.42861	248	5.54647	228	5.98636	260	0.555694	21	0.468631	18	0.603279	26	9.67971e-18	-1.75579	down	4.62105e-65	-5.12127	down	1.73318e-29	-3.36234	down	--	--	--	--	--	[K]	Transcription	--	--	K	Transcription	hypothetical protein F0562_006724 [Nyssa sinensis]
gene-LOC122070132	LOC122070132	LOC104605297	3.25165	171	3.53484	213	10.7012	526	1.80658	102	1.97053	101	2.22212	120	1.2564	59	0.785966	36	0.591105	31	0.000262067	-1.61991	down	1.29272e-07	-2.84193	down	0.00277026	-1.2129	down	[T]	Signal transduction mechanisms	Molecular Function: protein tyrosine phosphatase activity (GO:0004725);;	K18045|1.2e-83|nnu:104605297|K18045 tyrosine-protein phosphatase SIW14 [EC:3.1.3.48] | (RefSeq) probable tyrosine-protein phosphatase At1g05000	--	[V]	Defense mechanisms	Tyrosine phosphatase family	Tyrosine-protein phosphatase DSP5 OS=Arabidopsis thaliana OX=3702 GN=DSP5 PE=1 SV=1	V	Defense mechanisms	PREDICTED: probable tyrosine-protein phosphatase At1g05000 [Nelumbo nucifera]
gene-LOC122076848	LOC122076848	--	20.0104	1798	19.4887	2013	20.1703	1704	10.094	979	11.2784	982	9.48016	865	4.80724	382	4.31929	339	3.88539	343	1.49548e-22	-1.03902	down	1.09063e-78	-2.31244	down	1.16856e-18	-1.26796	down	[O]	Posttranslational modification, protein turnover, chaperones	Molecular Function: ATP binding (GO:0005524);; Cellular Component: integral component of membrane (GO:0016021);; Biological Process: cell division (GO:0051301);;	K13525|2.1e-117|han:110904277|K13525 transitional endoplasmic reticulum ATPase | (RefSeq) cell division cycle protein 48 homolog	Protein processing in endoplasmic reticulum (ko04141)	[O]	Posttranslational modification, protein turnover, chaperones	ATPase family associated with various cellular activities (AAA)	Cell division control protein 48 homolog B OS=Arabidopsis thaliana OX=3702 GN=CDC48B PE=2 SV=1	O	Posttranslational modification, protein turnover, chaperones	hypothetical protein F0562_033876 [Nyssa sinensis]
gene-LOC122078904	LOC122078904	LOC104605688	604.349	49235	615.621	57634	734.959	56278	328.574	28864	328.34	25948	327.454	27418	98.3943	7109	94.8501	6759	79.844	6399	6.73131e-33	-1.0713	down	4.04811e-130	-2.95191	down	1.08293e-106	-1.8748	down	[J]	Translation, ribosomal structure and biogenesis	Molecular Function: RNA binding (GO:0003723);;	K13201|4.8e-44|csl:COCSUDRAFT_20324|K13201 nucleolysin TIA-1/TIAR | (RefSeq) RNA-binding domain-containing protein	--	[R]	General function prediction only	RNA recognition motif. (a.k.a. RRM, RBD, or RNP domain)	Polyadenylate-binding protein RBP47 OS=Nicotiana plumbaginifolia OX=4092 GN=RBP47 PE=1 SV=1	A	RNA processing and modification	PREDICTED: polyadenylate-binding protein RBP47 isoform X1 [Nelumbo nucifera]
gene-LOC122059145	LOC122059145	--	3.08238	149	2.94699	163	7.10356	322	1.70159	89	1.55827	73	1.46008	73	0.892002	39	0.428879	19	0.714913	34	9.9476e-05	-1.54883	down	1.94995e-08	-2.77358	down	0.00637555	-1.216	down	--		Molecular Function: protein serine/threonine kinase activity (GO:0004674);; Molecular Function: ATP binding (GO:0005524);; Cellular Component: integral component of membrane (GO:0016021);;	K13416|2.5e-59|cic:CICLE_v10001146mg|K13416 brassinosteroid insensitive 1-associated receptor kinase 1 [EC:2.7.10.1 2.7.11.1] | (RefSeq) hypothetical protein	MAPK signaling pathway - plant (ko04016);; Plant hormone signal transduction (ko04075);; Plant-pathogen interaction (ko04626)	--	--	Protein kinase domain	G-type lectin S-receptor-like serine/threonine-protein kinase RLK1 OS=Arabidopsis thaliana OX=3702 GN=RLK1 PE=2 SV=2	T	Signal transduction mechanisms	Protein kinase domain [Macleaya cordata]
gene-LOC122078918	LOC122078918	LOC104604098	52.3018	3183	63.0782	4412	59.9359	3428	17.3244	1138	18.1971	1075	19.3396	1210	6.7554	365	6.6787	356	6.9017	414	8.91306e-66	-1.75675	down	1.0741e-150	-3.21357	down	1.96772e-33	-1.45236	down	--	--	Molecular Function: phospholipid binding (GO:0005543);;	K20043|1.0e-74|mtr:MTR_3g086670|K20043 clathrin coat assembly protein AP180 | (RefSeq) clathrin assembly protein	--	[TU]	Signal transduction mechanisms;; Intracellular trafficking, secretion, and vesicular transport	ANTH domain	Putative clathrin assembly protein At4g40080 OS=Arabidopsis thaliana OX=3702 GN=At4g40080 PE=2 SV=2	--	--	PREDICTED: putative clathrin assembly protein At4g40080 [Nelumbo nucifera]
gene-LOC122073552	LOC122073552	--	237.856	7906	238.531	9111	220.154	6878	65.7971	2364	75.1728	2427	64.9965	2223	6.3875	191	8.23566	246	6.17328	208	2.10356e-103	-1.83725	down	0	-5.14128	down	5.60364e-117	-3.29919	down	--	--	Molecular Function: protein phosphatase inhibitor activity (GO:0004864);; Biological Process: defense response (GO:0006952);; Biological Process: abscisic acid-activated signaling pathway (GO:0009738);; Molecular Function: abscisic acid binding (GO:0010427);; Molecular Function: signaling receptor activity (GO:0038023);;	K05387|8.8e-15|peq:110030824|K05387 glutamate receptor, ionotropic, plant | (RefSeq) LOW QUALITY PROTEIN: glutamate receptor 2.3-like	--	--	--	Pathogenesis-related protein Bet v 1 family	Major allergen Pru ar 1 OS=Prunus armeniaca OX=36596 PE=1 SV=1	H	Coenzyme transport and metabolism	hypothetical protein CDL12_17075 [Handroanthus impetiginosus]
Macadamia_integrifolia_newGene_3429	--	--	3.93591	149	3.08228	135	4.21595	148	1.2774	49	1.51124	55	1.83096	74	0	0	0	0	0	0	3.30828e-05	-1.36541	down	2.03403e-13	-9.56509	down	1.84587e-09	-8.19339	down	--	--	--	--	--	--	--	--	--	--	--	--
gene-LOC122074417	LOC122074417	LOC104590122	17.3427	748	34.3185	1701	15.7595	639	7.46343	348	6.95245	291	7.40275	329	1.22722	47	2.64383	100	1.03879	45	2.76406e-10	-1.70536	down	4.1644e-22	-3.87776	down	4.18814e-10	-2.17169	down	[G]	Carbohydrate transport and metabolism	Molecular Function: hydrolase activity, hydrolyzing O-glycosyl compounds (GO:0004553);; Cellular Component: cell wall (GO:0005618);; Biological Process: xyloglucan metabolic process (GO:0010411);; Molecular Function: xyloglucan:xyloglucosyl transferase activity (GO:0016762);; Biological Process: cell wall biogenesis (GO:0042546);; Cellular Component: apoplast (GO:0048046);; Biological Process: ce…	K08235|1.1e-143|nnu:104590122|K08235 xyloglucan:xyloglucosyl transferase [EC:2.4.1.207] | (RefSeq) xyloglucan endotransglucosylase/hydrolase 2-like	--	--	--	Glycosyl hydrolases family 16	Xyloglucan endotransglucosylase/hydrolase 2 OS=Glycine max OX=3847 PE=2 SV=1	G	Carbohydrate transport and metabolism	PREDICTED: xyloglucan endotransglucosylase/hydrolase 2-like [Nelumbo nucifera]
gene-LOC122065517	LOC122065517	--	4.07423	196	3.62065	200	3.62819	164	0.996566	52	0.848016	40	1.03327	51	0	0	0	0	0.143946	7	1.45754e-13	-2.04837	down	1.59242e-18	-6.27615	down	2.28152e-05	-4.24202	down	--	--	Molecular Function: molecular_function (GO:0003674);; Molecular Function: transcription factor activity, sequence-specific DNA binding (GO:0003700);; Cellular Component: cellular_component (GO:0005575);; Cellular Component: intracellular (GO:0005622);; Cellular Component: cell (GO:0005623);; Cellular Component: nucleus (GO:0005634);; Biological Process: regulation of transcription, DNA-templated …	K14412|3.5e-15|obr:102714333|K14412 alpha-1,4-fucosyltransferase [EC:2.4.1.65] | (RefSeq) uncharacterized LOC102714333	Various types of N-glycan biosynthesis (ko00513)	[R]	General function prediction only	--	Protein SENSITIVE TO PROTON RHIZOTOXICITY 2 OS=Arabidopsis thaliana OX=3702 GN=STOP2 PE=1 SV=1	P	Inorganic ion transport and metabolism	Protein SENSITIVE TO PROTON RHIZOTOXICITY 1 [Morella rubra]
gene-LOC122084022	LOC122084022	--	90.7943	8193	101.788	10556	80.9504	6867	39.2622	3812	37.5908	3283	39.5277	3654	3.31181	265	2.70736	214	3.72576	331	2.90888e-42	-1.3176	down	1.24705e-229	-4.91507	down	1.786e-173	-3.59303	down	--	--	Cellular Component: integral component of membrane (GO:0016021);; Biological Process: transmembrane transport (GO:0055085);;	K24139|1.7e-161|nnu:104606827|K24139 auxin efflux carrier family protein | (RefSeq) protein PIN-LIKES 7-like	--	[S]	Function unknown	Membrane transport protein	Protein PIN-LIKES 7 OS=Arabidopsis thaliana OX=3702 GN=PILS7 PE=2 SV=1	S	Function unknown	Auxin efflux carrier [Macleaya cordata]
gene-LOC122066977	LOC122066977	LOC103701878	24.1153	856	35.2298	1437	37.2789	1243	9.87085	378	12.3618	426	8.6281	315	0.224008	8	0.061678	2	0.112294	4	1.1757e-17	-1.72753	down	3.0012e-67	-7.91731	down	1.56787e-39	-6.18526	down	[O]	Posttranslational modification, protein turnover, chaperones	Biological Process: response to reactive oxygen species (GO:0000302);; Biological Process: protein folding (GO:0006457);; Biological Process: response to heat (GO:0009408);; Biological Process: response to salt stress (GO:0009651);; Biological Process: response to hydrogen peroxide (GO:0042542);; Molecular Function: protein self-association (GO:0043621);; Molecular Function: unfolded protein bind…	K13993|7.6e-61|pda:103701878|K13993 HSP20 family protein | (RefSeq) 18.1 kDa class I heat shock protein-like	Protein processing in endoplasmic reticulum (ko04141)	[O]	Posttranslational modification, protein turnover, chaperones	Hsp20/alpha crystallin family	17.8 kDa class I heat shock protein OS=Daucus carota OX=4039 PE=3 SV=1	O	Posttranslational modification, protein turnover, chaperones	18.1 kDa class I heat shock protein-like [Phoenix dactylifera]
gene-LOC122089820	LOC122089820	LOC104613011	15.4708	1287	18.8634	1803	15.2271	1188	5.54104	498	5.61449	454	5.84151	500	1.17338	87	1.15738	86	3.97119	326	4.30724e-36	-1.62212	down	3.58094e-06	-3.0542	down	0.0011929	-1.43109	down	[V]	Defense mechanisms	Molecular Function: antiporter activity (GO:0015297);; Cellular Component: integral component of membrane (GO:0016021);; Molecular Function: xenobiotic transporter activity (GO:0042910);;	K20456|1.6e-87|smo:SELMODRAFT_417928|K20456 oxysterol-binding protein 1 | (RefSeq) hypothetical protein	--	[R]	General function prediction only	MatE	Protein DETOXIFICATION 42 OS=Arabidopsis thaliana OX=3702 GN=DTX42 PE=2 SV=2	U	Intracellular trafficking, secretion, and vesicular transport	PREDICTED: protein DETOXIFICATION 42-like [Nelumbo nucifera]
gene-LOC122085220	LOC122085220	LOC104604262	5.13152	272	6.11548	377	8.45239	426	1.20853	67	1.7943	93	1.2103	67	0.429804	21	0.175047	7	0.257565	14	6.12583e-16	-2.32294	down	8.03347e-30	-4.63434	down	2.15903e-05	-2.30759	down	[IR]	Lipid transport and metabolism;; General function prediction only	Molecular Function: hydrolase activity, acting on ester bonds (GO:0016788);;	K00679|3.9e-74|cic:CICLE_v10027727mg|K00679 phospholipid:diacylglycerol acyltransferase [EC:2.3.1.158] | (RefSeq) hypothetical protein	Glycerolipid metabolism (ko00561)	--	--	GDSL-like Lipase/Acylhydrolase	GDSL esterase/lipase EXL3 OS=Arabidopsis thaliana OX=3702 GN=EXL3 PE=2 SV=1	I	Lipid transport and metabolism	PREDICTED: GDSL esterase/lipase EXL3-like [Nelumbo nucifera]
Macadamia_integrifolia_newGene_2661	--	--	2.46192	319	1.66553	248	1.32917	162	1.06271	149	1.00228	126	0.753806	101	0	0	0	0	0	0	0.00100735	-1.02955	down	1.72152e-15	-10.3032	down	7.0016e-13	-9.26836	down	--	--	--	--	--	--	--	--	--	--	--	--
Macadamia_integrifolia_newGene_4955	--	--	16.5676	650	16.5977	749	13.1651	486	3.00325	128	2.36679	91	1.86066	76	0	0	0	0	0	0	3.53017e-36	-2.74542	down	7.1103e-21	-11.6654	down	1.18776e-11	-8.91454	down	--	--	Molecular Function: iron ion binding (GO:0005506);; Molecular Function: oxidoreductase activity, acting on paired donors, with incorporation or reduction of molecular oxygen (GO:0016705);; Molecular Function: heme binding (GO:0020037);;	K20562|5.7e-12|sind:105162333|K20562 biphenyl-4-hydroxylase | (RefSeq) cytochrome P450 CYP736A12-like	--	--	--	--	Cytochrome P450 CYP736A12 OS=Panax ginseng OX=4054 PE=2 SV=1	Q	Secondary metabolites biosynthesis, transport and catabolism	Cytochrome P450 [Macleaya cordata]
gene-LOC122063681	LOC122063681	--	25.6549	1193	25.6587	1371	25.8298	1128	9.94774	499	9.97917	451	10.634	508	1.76722	73	1.09324	45	1.50299	69	1.32329e-39	-1.41573	down	2.21048e-112	-4.24514	down	1.67193e-38	-2.82478	down	--	--	--	--	--	--	--	--	--	--	--	--
gene-LOC122057808	LOC122057808	LOC116123586	824.051	38291	1247.03	66592	813.48	35523	42.8899	2151	46.9069	2116	46.6205	2227	2.43952	101	1.39474	57	1.37045	63	4.91846e-209	-4.48212	down	0	-9.22239	down	1.90605e-150	-4.73612	down	[HR]	Coenzyme transport and metabolism;; General function prediction only	Biological Process: immune system process (GO:0002376);; Molecular Function: molecular_function (GO:0003674);; Molecular Function: catalytic activity (GO:0003824);; Biological Process: organic acid metabolic process (GO:0006082);; Biological Process: cellular aromatic compound metabolic process (GO:0006725);; Biological Process: response to stress (GO:0006950);; Biological Process: defense respon…	K20802|7.6e-45|eus:EUTSA_v10014451mg|K20802 (R)-mandelonitrile lyase [EC:4.1.2.10] | (RefSeq) hypothetical protein	Cyanoamino acid metabolism (ko00460)	--	--	Alpha/beta hydrolase family	Salicylic acid-binding protein 2 OS=Nicotiana tabacum OX=4097 GN=SABP2 PE=1 SV=1	S	Function unknown	methylesterase 1-like isoform X1 [Pistacia vera]
gene-LOC122062046	LOC122062046	LOC104591835	12.2754	729	12.3346	842	11.5411	637	4.62116	291	5.33359	308	4.58573	280	1.02879	55	0.853246	45	0.651227	39	1.14659e-22	-1.39788	down	9.55316e-75	-3.92191	down	3.47481e-22	-2.51863	down	[E]	Amino acid transport and metabolism	Molecular Function: serine-type carboxypeptidase activity (GO:0004185);;	K16297|1.5e-178|nnu:104591835|K16297 serine carboxypeptidase-like clade II [EC:3.4.16.-] | (RefSeq) serine carboxypeptidase-like 45	--	[OE]	Posttranslational modification, protein turnover, chaperones;; Amino acid transport and metabolism	Serine carboxypeptidase	Serine carboxypeptidase-like 45 OS=Arabidopsis thaliana OX=3702 GN=SCPL45 PE=2 SV=1	O	Posttranslational modification, protein turnover, chaperones	PREDICTED: serine carboxypeptidase-like 45 [Nelumbo nucifera]
gene-LOC122086003	LOC122086003	LOC109001070	26.4626	2122	23.1594	2134	24.8124	1870	6.8978	597	6.22701	485	5.67417	468	1.6004	114	3.06108	215	4.27712	338	4.87859e-67	-2.06403	down	1.26881e-24	-3.15129	down	0.00126803	-1.08359	down	[G]	Carbohydrate transport and metabolism	Cellular Component: integral component of membrane (GO:0016021);; Molecular Function: transmembrane transporter activity (GO:0022857);;	K24193|3.8e-240|jre:109001070|K24193 MFS transporter, SP family, sugar:H+ symporter | (RefSeq) sugar carrier protein A	--	[R]	General function prediction only	Sugar (and other) transporter	Sugar carrier protein A OS=Ricinus communis OX=3988 GN=STA PE=2 SV=1	U	Intracellular trafficking, secretion, and vesicular transport	sugar carrier protein A [Juglans regia]
gene-LOC122073158	LOC122073158	LOC112000774	3.01325	338	3.49821	451	4.11332	434	1.55896	189	1.98829	217	1.89951	219	0.561917	56	0.783369	77	0.394673	44	4.87996e-07	-1.04437	down	3.99244e-19	-2.72077	down	2.0374e-07	-1.67056	down	[M]	Cell wall/membrane/envelope biogenesis	Molecular Function: protein kinase activity (GO:0004672);; Molecular Function: ATP binding (GO:0005524);; Cellular Component: integral component of membrane (GO:0016021);;	K13435|5.3e-108|spen:107018783|K13435 serine/threonine-protein kinase Pto | (RefSeq) receptor-like protein kinase HERK 1 isoform X2	Plant-pathogen interaction (ko04626)	[T]	Signal transduction mechanisms	Protein tyrosine and serine/threonine kinase	Receptor-like protein kinase HERK 1 OS=Arabidopsis thaliana OX=3702 GN=HERK1 PE=1 SV=1	T	Signal transduction mechanisms	receptor-like protein kinase HERK 1 [Quercus suber]
Macadamia_integrifolia_newGene_1414	--	--	5.03473	644	2.77182	409	3.71995	403	1.77706	203	1.6515	208	1.54289	222	0.656952	89	0.60473	71	0.93092	113	2.52066e-07	-1.28916	down	1.00374e-14	-2.3763	down	3.74184e-05	-1.08034	down	--	--	Molecular Function: DNA binding (GO:0003677);; Cellular Component: nucleus (GO:0005634);;	--	--	--	--	--	--	K	Transcription	SANT/Myb domain [Macleaya cordata]
gene-LOC122066630	LOC122066630	--	65.5643	4101	75.23	5408	70.7212	4157	34.1502	2305	31.1794	1894	32.9056	2116	10.3069	572	10.8479	594	12.1648	749	2.27978e-40	-1.18616	down	3.4575e-108	-2.77102	down	4.02727e-40	-1.58064	down	--	--	--	--	--	--	--	Protein of unknown function (DUF295)	--	--	--	hypothetical protein AQUCO_02000278v1 [Aquilegia coerulea]
gene-LOC122078664	LOC122078664	LOC115959348	6.58502	606	6.76377	708	7.05607	603	3.01063	299	2.74236	245	2.96306	280	1.41864	116	1.06675	86	1.04259	95	8.30276e-20	-1.29612	down	1.429e-42	-2.62999	down	7.75614e-09	-1.32798	down	--	--	Molecular Function: molecular_function (GO:0003674);; Molecular Function: transporter activity (GO:0005215);; Molecular Function: nucleoside transmembrane transporter activity (GO:0005337);; Molecular Function: purine nucleobase transmembrane transporter activity (GO:0005345);; Cellular Component: cellular_component (GO:0005575);; Cellular Component: cell (GO:0005623);; Cellular Component: plasma…	K00850|1.4e-50|cpap:110822059|K00850 6-phosphofructokinase 1 [EC:2.7.1.11] | (RefSeq) ATP-dependent 6-phosphofructokinase 6-like	Glycolysis / Gluconeogenesis (ko00010);; Pentose phosphate pathway (ko00030);; Fructose and mannose metabolism (ko00051);; Galactose metabolism (ko00052);; Carbon metabolism (ko01200);; Biosynthesis of amino acids (ko01230);; RNA degradation (ko03018)	--	--	Purine nucleobase transmembrane transport	Purine permease 1 OS=Arabidopsis thaliana OX=3702 GN=PUP1 PE=1 SV=1	S	Function unknown	purine permease 3-like [Quercus lobata]
gene-LOC122080999	LOC122080999	--	10.3437	684	10.1906	774	9.96916	620	3.54481	254	3.78486	232	3.41785	233	1.77857	105	1.44077	84	1.5439	101	3.04192e-31	-1.60529	down	1.05373e-55	-2.77968	down	2.49457e-07	-1.16954	down	--	--	Molecular Function: purine nucleoside transmembrane transporter activity (GO:0015211);; Cellular Component: integral component of membrane (GO:0016021);;	K00850|1.0e-37|cpap:110822059|K00850 6-phosphofructokinase 1 [EC:2.7.1.11] | (RefSeq) ATP-dependent 6-phosphofructokinase 6-like	Glycolysis / Gluconeogenesis (ko00010);; Pentose phosphate pathway (ko00030);; Fructose and mannose metabolism (ko00051);; Galactose metabolism (ko00052);; Carbon metabolism (ko01200);; Biosynthesis of amino acids (ko01230);; RNA degradation (ko03018)	--	--	Purine nucleobase transmembrane transport	Purine permease 1 OS=Arabidopsis thaliana OX=3702 GN=PUP1 PE=1 SV=1	S	Function unknown	hypothetical protein AQUCO_01000094v1 [Aquilegia coerulea]
gene-LOC122080721	LOC122080721	LOC104611887	242.538	17527	198.414	16478	205.449	13953	108.558	8464	106.339	7460	104.985	7798	56.0627	3593	48.3244	3054	37.6986	2681	1.6071e-32	-1.09541	down	5.77788e-51	-2.30048	down	5.91397e-21	-1.19876	down	[QV]	Secondary metabolites biosynthesis, transport and catabolism;; Defense mechanisms	Molecular Function: iron ion binding (GO:0005506);; Molecular Function: oxidoreductase activity, acting on paired donors, with incorporation or reduction of molecular oxygen (GO:0016705);; Molecular Function: heme binding (GO:0020037);;	K20495|7.4e-124|aof:109833859|K20495 long-chain fatty acid omega-monooxygenase [EC:1.14.14.80] | (RefSeq) cytochrome P450 704B1	Fatty acid degradation (ko00071);; Cutin, suberine and wax biosynthesis (ko00073)	[QI]	Secondary metabolites biosynthesis, transport and catabolism;; Lipid transport and metabolism	Cytochrome P450	Cytochrome P450 704C1 OS=Pinus taeda OX=3352 GN=CYP704C1 PE=2 SV=1	--	--	PREDICTED: cytochrome P450 704C1-like [Nelumbo nucifera]
gene-LOC122075250	LOC122075250	LOC105137855	10.2402	540	9.92062	601	8.35407	414	3.2671	186	4.25001	218	4.35357	236	1.73405	81	2.22496	103	1.64887	86	1.09565e-12	-1.34557	down	3.76768e-28	-2.45271	down	5.67063e-05	-1.10238	down	--	--	Molecular Function: nucleotide binding (GO:0000166);; Molecular Function: molecular_function (GO:0003674);; Molecular Function: binding (GO:0005488);; Molecular Function: protein binding (GO:0005515);; Cellular Component: cellular_component (GO:0005575);; Cellular Component: intracellular (GO:0005622);; Cellular Component: cell (GO:0005623);; Cellular Component: cytoplasm (GO:0005737);; Cellular …	K13466|7.5e-10|cic:CICLE_v10007014mg|K13466 EIX receptor 1/2 | (RefSeq) hypothetical protein	Plant-pathogen interaction (ko04626)	[R]	General function prediction only	Leucine rich repeat	DNA damage-repair/toleration protein DRT100 OS=Arabidopsis thaliana OX=3702 GN=DRT100 PE=2 SV=2	L	Replication, recombination and repair	PREDICTED: DNA-damage-repair/toleration protein DRT100-like [Populus euphratica]
gene-LOC122077435	LOC122077435	LOC104586132	55.4032	5616	35.6702	4165	62.9999	6010	23.0964	2537	24.6523	2426	24.65	2570	13.3419	1204	9.78918	869	12.5929	1258	3.05814e-11	-1.17025	down	3.03284e-23	-2.2195	down	1.23321e-15	-1.04196	down	[G]	Carbohydrate transport and metabolism	Molecular Function: transferase activity, transferring glycosyl groups (GO:0016757);;	K06617|0.0e+00|nnu:104586132|K06617 raffinose synthase [EC:2.4.1.82] | (RefSeq) probable galactinol--sucrose galactosyltransferase 6	Galactose metabolism (ko00052)	--	--	Raffinose synthase or seed imbibition protein Sip1	Probable galactinol--sucrose galactosyltransferase 6 OS=Arabidopsis thaliana OX=3702 GN=RFS6 PE=2 SV=2	S	Function unknown	PREDICTED: probable galactinol--sucrose galactosyltransferase 6 isoform X1 [Nelumbo nucifera]
gene-LOC122065462	LOC122065462	LOC103443404	165.576	12087	167.077	14016	165.278	11339	65.5496	5163	62.8918	4457	60.8977	4570	29.4778	1908	29.5389	1886	27.6776	1989	5.71468e-113	-1.4751	down	4.09092e-263	-2.63137	down	3.9416e-46	-1.15123	down	[R]	General function prediction only	Molecular Function: selenium binding (GO:0008430);;	K17285|9.8e-259|mdm:103443404|K17285 methanethiol oxidase [EC:1.8.3.4] | (RefSeq) selenium-binding protein 2	Sulfur metabolism (ko00920)	[P]	Inorganic ion transport and metabolism	56kDa selenium binding protein (SBP56)	Selenium-binding protein 1 OS=Arabidopsis thaliana OX=3702 GN=SBP1 PE=1 SV=1	P	Inorganic ion transport and metabolism	selenium-binding protein 2 [Malus domestica]
gene-LOC122064376	LOC122064376	LOC114263843	5.35066	216	6.65104	307	6.34241	242	1.62398	73	1.37379	55	1.89481	81	0.405622	16	0.549202	20	0.434813	18	2.37588e-14	-1.94565	down	7.34462e-30	-3.75555	down	0.00010664	-1.80377	down	[R]	General function prediction only	Molecular Function: O-methyltransferase activity (GO:0008171);;	K00588|6.5e-94|vvi:100268094|K00588 caffeoyl-CoA O-methyltransferase [EC:2.1.1.104] | (RefSeq) probable caffeoyl-CoA O-methyltransferase At4g26220	Phenylpropanoid biosynthesis (ko00940);; Flavonoid biosynthesis (ko00941);; Stilbenoid, diarylheptanoid and gingerol biosynthesis (ko00945)	[Q]	Secondary metabolites biosynthesis, transport and catabolism	O-methyltransferase	Probable caffeoyl-CoA O-methyltransferase At4g26220 OS=Arabidopsis thaliana OX=3702 GN=At4g26220 PE=2 SV=1	Q	Secondary metabolites biosynthesis, transport and catabolism	probable caffeoyl-CoA O-methyltransferase At4g26220 isoform X1 [Camellia sinensis]
gene-LOC122065278	LOC122065278	LOC11405844	3.63818	427	3.19381	431	4.59413	507	1.68066	213	1.56069	178	1.56199	189	0	0	0.046536	5	0.06336	8	8.13317e-11	-1.3274	down	9.32882e-40	-6.67285	down	4.14163e-24	-5.33999	down	--	--	Biological Process: defense response (GO:0006952);; Molecular Function: ADP binding (GO:0043531);;	--	--	--	--	Leucine Rich repeats (2 copies)	--	S	Function unknown	NB-ARC domain disease resistance protein [Medicago truncatula]
gene-LOC122078591	LOC122078591	LOC104587922	8.92434	1747	7.20613	1621	7.53763	1387	3.23694	684	3.57962	681	3.80134	765	0.670452	117	0.981501	168	1.17449	227	9.8802e-22	-1.23673	down	5.50819e-43	-3.16299	down	1.54276e-17	-1.92187	down	[T]	Signal transduction mechanisms	Molecular Function: ATP binding (GO:0005524);; Cellular Component: integral component of membrane (GO:0016021);; Molecular Function: ATPase activity (GO:0016887);;	K08712|6.2e-139|gsl:Gasu_29800|K08712 ATP-binding cassette, subfamily G (WHITE), member 2, SNQ2 | (RefSeq) ABC transporter, ATP-binding protein	ABC transporters (ko02010)	[Q]	Secondary metabolites biosynthesis, transport and catabolism	ABC-2 type transporter	Pleiotropic drug resistance protein 2 OS=Nicotiana plumbaginifolia OX=4092 GN=PDR2 PE=2 SV=1	Q	Secondary metabolites biosynthesis, transport and catabolism	PREDICTED: pleiotropic drug resistance protein 2-like isoform X1 [Nelumbo nucifera]
gene-LOC122083913	LOC122083913	LOC113282897	33.4728	1100	26.564	1003	23.1943	717	13.6902	486	13.1477	420	16.1856	547	7.08039	207	4.66528	135	9.80821	318	4.84089e-09	-1.03139	down	3.13395e-12	-2.04735	down	0.00035309	-1.01161	down	[O]	Posttranslational modification, protein turnover, chaperones	Cellular Component: cellular_component (GO:0005575);; Cellular Component: intracellular (GO:0005622);; Cellular Component: cell (GO:0005623);; Cellular Component: nucleus (GO:0005634);; Cellular Component: cytoplasm (GO:0005737);; Biological Process: biological_process (GO:0008150);; Biological Process: response to radiation (GO:0009314);; Biological Process: response to light stimulus (GO:000941…	K09517|8.4e-07|pop:7491268|K09517 DnaJ homolog subfamily B member 11 | (RefSeq) dnaJ protein ERDJ3B	Protein processing in endoplasmic reticulum (ko04141)	[O]	Posttranslational modification, protein turnover, chaperones	DnaJ domain	Chaperone protein dnaJ 8, chloroplastic OS=Arabidopsis thaliana OX=3702 GN=ATJ8 PE=2 SV=1	O	Posttranslational modification, protein turnover, chaperones	chaperone protein dnaJ 8, chloroplastic-like [Papaver somniferum]
gene-LOC122092874	LOC122092874	LOC116193911	3.90899	101	7.85533	232	9.43369	228	2.18675	61	3.34861	84	3.50728	93	0.434961	10	0.459003	11	0.401522	11	0.00102324	-1.3067	down	4.43196e-16	-4.06985	down	3.70396e-08	-2.75866	down	--	--	Molecular Function: protein binding (GO:0005515);; Biological Process: signal transduction (GO:0007165);; Cellular Component: integral component of membrane (GO:0016021);; Molecular Function: ADP binding (GO:0043531);;	K08852|2.5e-20|egr:104437206|K08852 serine/threonine-protein kinase/endoribonuclease IRE1 [EC:2.7.11.1 3.1.26.-] | (RefSeq) protein VARIATION IN COMPOUND TRIGGERED ROOT growth response	Protein processing in endoplasmic reticulum (ko04141)	--	--	TIR domain	Disease resistance protein Roq1 OS=Nicotiana benthamiana OX=4100 GN=ROQ1 PE=1 SV=1	S	Function unknown	TMV resistance protein N-like [Punica granatum]
gene-LOC122075295	LOC122075295	LOC104586319	35.162	2695	32.5518	2867	33.9827	2447	18.3019	1513	17.2947	1287	15.7979	1245	7.90841	538	4.88336	328	6.68898	505	1.12736e-27	-1.06428	down	1.8349e-45	-2.49399	down	9.08485e-16	-1.42398	down	--	--	Molecular Function: zinc ion binding (GO:0008270);; Molecular Function: ligase activity (GO:0016874);;	K10144|8.1e-123|nnu:104586319|K10144 RING finger and CHY zinc finger domain-containing protein 1 [EC:2.3.2.27] | (RefSeq) E3 ubiquitin-protein ligase MIEL1	Ubiquitin mediated proteolysis (ko04120)	[R]	General function prediction only	Zinc-ribbon	E3 ubiquitin-protein ligase RZFP34 OS=Arabidopsis thaliana OX=3702 GN=RZPF34 PE=1 SV=1	O	Posttranslational modification, protein turnover, chaperones	PREDICTED: E3 ubiquitin-protein ligase MIEL1 [Nelumbo nucifera]
gene-LOC122068658	LOC122068658	LOC104592932	6.73241	794	7.53744	1021	7.91255	877	2.55018	325	2.62653	301	1.97439	240	0.701586	74	0.870127	90	0.754551	88	2.25398e-26	-1.71092	down	3.25215e-72	-3.35402	down	2.90346e-11	-1.63806	down	[M]	Cell wall/membrane/envelope biogenesis	Molecular Function: protein kinase activity (GO:0004672);; Molecular Function: ATP binding (GO:0005524);; Cellular Component: integral component of membrane (GO:0016021);;	K13435|1.7e-39|sly:101268866|K13435 serine/threonine-protein kinase Pto | (RefSeq) Pto; serine/threonine protein kinase Pto	Plant-pathogen interaction (ko04626)	--	--	Protein tyrosine and serine/threonine kinase	Probable inactive leucine-rich repeat receptor-like protein kinase At3g03770 OS=Arabidopsis thaliana OX=3702 GN=At3g03770 PE=1 SV=1	T	Signal transduction mechanisms	PREDICTED: probable inactive leucine-rich repeat receptor-like protein kinase At3g03770 [Nelumbo nucifera]
gene-LOC122073932	LOC122073932	LOC104605947	307.728	27470	256.885	26060	241.394	20033	74.6518	7228	69.8408	6070	75.8384	6990	38.1786	3060	34.1388	2654	34.3744	3008	1.80808e-78	-1.93549	down	8.58013e-132	-3.01568	down	1.05929e-37	-1.07475	down	--	--	Molecular Function: protein binding (GO:0005515);;	--	--	--	--	Anaphase-promoting complex subunit 4 WD40 domain	--	S	Function unknown	PREDICTED: uncharacterized WD repeat-containing protein C2A9.03-like isoform X3 [Nelumbo nucifera]
gene-LOC122080223	LOC122080223	LOC104600212	8.86502	360	8.50657	398	9.27427	355	4.73359	207	5.23934	208	4.07441	170	1.31019	48	1.52945	55	1.63713	66	1.32934e-07	-1.00442	down	2.84366e-29	-2.66279	down	4.35277e-09	-1.65391	down	--	--	Biological Process: metal ion transport (GO:0030001);; Molecular Function: metal ion binding (GO:0046872);;	--	--	[P]	Inorganic ion transport and metabolism	Heavy-metal-associated domain	Heavy metal-associated isoprenylated plant protein 39 OS=Arabidopsis thaliana OX=3702 GN=HIPP39 PE=2 SV=1	P	Inorganic ion transport and metabolism	PREDICTED: FK506-binding protein 4-like [Nelumbo nucifera]
Macadamia_integrifolia_newGene_5238	--	LOC100854121	31.9266	1421	40.6061	2079	34.4385	1430	15.685	754	17.0586	738	16.3942	751	6.87979	272	8.02354	313	6.64294	292	1.01419e-21	-1.19895	down	2.74572e-52	-2.41406	down	2.00687e-16	-1.21128	down	--	--	Biological Process: lipid transport (GO:0006869);; Molecular Function: lipid binding (GO:0008289);;	--	--	--	--	--	--	O	Posttranslational modification, protein turnover, chaperones	PREDICTED: non-specific lipid-transfer protein-like [Vitis vinifera]
gene-LOC122083621	LOC122083621	--	88.0616	4639	99.2246	6007	79.955	3958	39.2742	2233	35.8492	1834	41.9825	2273	22.4873	1051	20.501	945	8.72025	452	6.81287e-32	-1.27016	down	3.13151e-18	-2.488	down	0.00564608	-1.21143	down	[G]	Carbohydrate transport and metabolism	Molecular Function: hydrolase activity, hydrolyzing O-glycosyl compounds (GO:0004553);; Cellular Component: cell wall (GO:0005618);; Biological Process: xyloglucan metabolic process (GO:0010411);; Molecular Function: xyloglucan:xyloglucosyl transferase activity (GO:0016762);; Biological Process: cell wall biogenesis (GO:0042546);; Cellular Component: apoplast (GO:0048046);; Biological Process: ce…	K08235|4.2e-148|jre:109022043|K08235 xyloglucan:xyloglucosyl transferase [EC:2.4.1.207] | (RefSeq) probable xyloglucan endotransglucosylase/hydrolase protein 6	--	--	--	Glycosyl hydrolases family 16	Probable xyloglucan endotransglucosylase/hydrolase protein 6 OS=Arabidopsis thaliana OX=3702 GN=XTH6 PE=2 SV=2	G	Carbohydrate transport and metabolism	hypothetical protein F0562_002641 [Nyssa sinensis]
gene-LOC122063901	LOC122063901	LOC104599822	18.8136	425	21.9382	569	17.6585	375	8.46359	206	8.71901	191	10.0709	234	2.25003	46	2.72201	54	1.68611	38	1.08587e-10	-1.18176	down	2.34817e-36	-3.23061	down	2.29381e-12	-2.04398	down	--	--	--	--	--	--	--	--	--	--	--	PREDICTED: uncharacterized protein LOC104599822 [Nelumbo nucifera]
gene-LOC122070317	LOC122070317	--	20.3482	438	10.6449	263	12.3353	249	5.44206	127	6.44935	135	5.56309	123	0.836952	16	1.24201	24	3.45436	74	2.64682e-06	-1.38878	down	2.01321e-08	-3.03626	down	0.00271803	-1.6439	down	--	--	--	--	--	--	--	--	--	--	--	hypothetical protein Pyn_29315 [Prunus yedoensis var. nudiflora]
gene-LOC122091477	LOC122091477	LOC104598664	14.9024	1971	19.0876	2900	14.5055	1803	8.20919	1171	7.93461	1019	7.10355	966	3.4727	408	2.86611	330	2.4887	324	2.9311e-17	-1.14074	down	1.4722e-51	-2.57136	down	2.35783e-20	-1.42629	down	--	--	Molecular Function: protein binding (GO:0005515);; Biological Process: regulation of cellular amino acid metabolic process (GO:0006521);; Biological Process: biological_process (GO:0008150);; Biological Process: regulation of biosynthetic process (GO:0009889);; Biological Process: regulation of ethylene biosynthetic process (GO:0010364);; Biological Process: regulation of cellular ketone metaboli…	--	--	--	--	Tetratricopeptide repeat	ETO1-like protein 1 OS=Arabidopsis thaliana OX=3702 GN=EOL1 PE=1 SV=1	S	Function unknown	PREDICTED: ETO1-like protein 1 [Nelumbo nucifera]
gene-LOC122085916	LOC122085916	--	26.742	1903	30.7524	2523	12.789	857	1.31653	108	1.41724	105	1.42113	109	0	0	0.030133	3	0	0	4.73655e-52	-4.07501	down	2.44185e-23	-10.6673	down	6.35638e-12	-6.59848	down	[E]	Amino acid transport and metabolism	Cellular Component: integral component of membrane (GO:0016021);; Molecular Function: transmembrane transporter activity (GO:0022857);;	K03294|9.4e-131|sly:101244565|K03294 basic amino acid/polyamine antiporter, APA family | (RefSeq) cationic amino acid transporter 1-like	--	[E]	Amino acid transport and metabolism	Amino acid permease	Cationic amino acid transporter 7, chloroplastic OS=Arabidopsis thaliana OX=3702 GN=CAT7 PE=3 SV=1	E	Amino acid transport and metabolism	Amino acid/polyamine transporter I [Macleaya cordata]
Macadamia_integrifolia_newGene_5588	--	--	2.65202	177	1.64706	127	2.17808	137	0.958739	69	0.571324	37	0.928674	64	0.230537	14	0.033315	2	0.117913	8	4.65385e-05	-1.47481	down	4.55207e-13	-4.16446	down	0.000153124	-2.6819	down	--	--	--	--	--	--	--	--	--	--	--	--
Macadamia_integrifolia_newGene_6108	--	--	4.83552	279	4.99094	307	2.83999	166	2.02637	138	1.60589	104	1.86561	124	0.936187	56	0.841309	50	0.449182	30	4.50322e-05	-1.10318	down	1.75301e-10	-2.38059	down	0.000981069	-1.27231	down	--	--	--	--	--	--	--	--	--	--	--	--
gene-LOC122069412	LOC122069412	LOC104593217	971.87	91744	745.864	80914	1053.85	93489	216.042	22004	222.467	20386	216.71	21027	34.3446	2875	25.1758	2079	31.3501	2912	1.7745e-75	-2.1618	down	1.24028e-205	-5.04298	down	4.09082e-152	-2.87474	down	--	--	--	K06699|2.2e-24|smo:SELMODRAFT_440226|K06699 proteasome activator subunit 4 | (RefSeq) hypothetical protein	Proteasome (ko03050)	--	--	BURP domain	Polygalacturonase non-catalytic subunit AroGP2 OS=Solanum lycopersicum OX=4081 GN=GP2 PE=3 SV=1	S	Function unknown	PREDICTED: polygalacturonase 1 beta-like protein 3 [Nelumbo nucifera]
gene-LOC122080215	LOC122080215	LOC111371319	181.88	9231	161.281	9407	215.165	10259	33.4249	1831	33.5279	1653	33.5031	1749	9.31678	420	12.0344	535	15.2482	763	2.04694e-117	-2.55429	down	1.16142e-87	-4.0312	down	1.04293e-15	-1.47206	down	[O]	Posttranslational modification, protein turnover, chaperones	--	--	--	[C]	Energy production and conversion	SPFH domain / Band 7 family	Hypersensitive-induced response protein-like protein 1 OS=Oryza sativa subsp. japonica OX=39947 GN=HIRL1 PE=2 SV=1	C	Energy production and conversion	hypersensitive-induced response protein-like protein 1 [Olea europaea var. sylvestris]
gene-LOC122070657	LOC122070657	--	38.818	2780	33.7983	2782	40.3756	2718	11.1452	862	10.9042	758	11.77	867	6.66948	424	5.22017	327	3.41416	241	3.7022e-65	-1.81995	down	1.09658e-43	-3.00245	down	1.30259e-07	-1.17504	down	[G]	Carbohydrate transport and metabolism	Biological Process: carbohydrate metabolic process (GO:0005975);; Molecular Function: beta-glucosidase activity (GO:0008422);; Biological Process: response to salt stress (GO:0009651);; Biological Process: glucosinolate catabolic process (GO:0019762);;	K01188|7.5e-159|mtr:MTR_6g078380|K01188 beta-glucosidase [EC:3.2.1.21] | (RefSeq) glycoside hydrolase family 1 protein	Cyanoamino acid metabolism (ko00460);; Starch and sucrose metabolism (ko00500);; Phenylpropanoid biosynthesis (ko00940)	[G]	Carbohydrate transport and metabolism	Glycosyl hydrolase family 1	Beta-glucosidase 24 OS=Oryza sativa subsp. japonica OX=39947 GN=BGLU24 PE=2 SV=1	G	Carbohydrate transport and metabolism	Beta-glucosidase 17 [Theobroma cacao]
gene-LOC122093511	LOC122093511	LOC116267815	3.21907	359	4.02165	515	9.10757	953	1.49442	180	1.83207	198	1.41186	162	1.00383	100	0.917154	90	0.45499	50	9.99714e-08	-1.86688	down	6.75102e-11	-2.89465	down	0.00498957	-1.01989	down	--	--	Biological Process: signal transduction (GO:0007165);; Molecular Function: ADP binding (GO:0043531);;	K00695|5.4e-57|mtr:MTR_6g478030|K00695 sucrose synthase [EC:2.4.1.13] | (RefSeq) sucrose synthase	Starch and sucrose metabolism (ko00500)	--	--	NB-ARC domain	Disease resistance protein Roq1 OS=Nicotiana benthamiana OX=4100 GN=ROQ1 PE=1 SV=1	S	Function unknown	disease resistance protein TAO1-like isoform X1 [Nymphaea colorata]
