# Supplementary material for: Comparative Transcriptome Analysis Reveals Key Functions of MiMYB Gene Family in Macadamia Nut Pericarp Formation
Source: Int J Mol Sci. 2024 Jun 21;25(13):6840. doi: 10.3390/ijms25136840 (PMC11241416; doi:10.3390/ijms25136840)
Supplement: Supplementary file 1 [file ijms-25-06840-s001.zip › Supplement Table 7 Flavonoid.xlsx]

## Sheet: Flavonoid
PAL	#ID	gene_name	nr_symbol	A381_FPKM	A382_FPKM	A383_FPKM	GuiRe No.11_FPKM	GuiRe No.12_FPKM	GuiRe No.13_FPKM	HAES9001_FPKM	HAES9002_FPKM	HAES9003_FPKM	A38_vsGuiRe No.1DESeq2_FDR	A38vGuiRe No.1DESeq2_(FDR_0.01_FC_2)_regulated	A38vsHAES900DESeq2_(FDR_0.01_FC_2)_regulated	GuiRe No.1vsHAES900DESeq2_(FDR_0.01_FC_2)_regulated	COG_class_annotation	GO_annotation	KEGG_annotation	KEGG_pathway_annotation	KOG_class_annotation	Pfam_annotation	Swiss_Prot_annotation	eggNOG_class_annotation	NR_annotation
	gene-LOC122061515	LOC122061515	--	1.09152	1.65747	0.958009	8.34718	6.55198	8.28038	7.54473	8.99888	16.6671	1.1915e-22	up	up	normal	--	Cellular Component: cytoplasm (GO:0005737);; Biological Process: L-phenylalanine catabolic process (GO:0006559);; Biological Process: cinnamic acid biosynthetic process (GO:0009800);; Molecular Function: phenylalanine ammonia-lyase activity (GO:0045548);;	K10775|1.1e-48|nnu:104601277|K10775 phenylalanine ammonia-lyase [EC:4.3.1.24] | (RefSeq) phenylalanine ammonia-lyase	Phenylalanine metabolism (ko00360);; Phenylpropanoid biosynthesis (ko00940)	Secondary metabolites biosynthesis, transport and catabolism	Aromatic amino acid lyase	Phenylalanine ammonia-lyase 2 OS=Lithospermum erythrorhizon OX=34254 PE=2 SV=1	Secondary metabolites biosynthesis, transport and catabolism	Phenylalanine ammonia-lyase [Actinidia chinensis var. chinensis]
	gene-LOC122069916	LOC122069916	LOC104589393	5.1087	7.27712	8.4299	40.3005	40.8669	42.6856	6.25283	8.94075	5.06608	1.6441e-56	up	normal	down	Amino acid transport and metabolism	Cellular Component: cytoplasm (GO:0005737);; Biological Process: L-phenylalanine catabolic process (GO:0006559);; Biological Process: cinnamic acid biosynthetic process (GO:0009800);; Molecular Function: phenylalanine ammonia-lyase activity (GO:0045548);;	K10775|0.0e+00|nnu:104589393|K10775 phenylalanine ammonia-lyase [EC:4.3.1.24] | (RefSeq) phenylalanine ammonia-lyase-like	Phenylalanine metabolism (ko00360);; Phenylpropanoid biosynthesis (ko00940)	Secondary metabolites biosynthesis, transport and catabolism	Aromatic amino acid lyase	Phenylalanine ammonia-lyase OS=Pinus taeda OX=3352 GN=PAL PE=3 SV=1	Secondary metabolites biosynthesis, transport and catabolism	PREDICTED: phenylalanine ammonia-lyase-like [Nelumbo nucifera]
	gene-LOC122081057	LOC122081057	LOC104589393	0.916056	3.34054	1.67955	1.34052	0.839596	1.09569	1.16556	1.30381	0.824271	0.0508256	normal	normal	normal	Amino acid transport and metabolism	Cellular Component: cytoplasm (GO:0005737);; Biological Process: L-phenylalanine catabolic process (GO:0006559);; Biological Process: cinnamic acid biosynthetic process (GO:0009800);; Molecular Function: phenylalanine ammonia-lyase activity (GO:0045548);;	K10775|0.0e+00|nnu:104589393|K10775 phenylalanine ammonia-lyase [EC:4.3.1.24] | (RefSeq) phenylalanine ammonia-lyase-like	Phenylalanine metabolism (ko00360);; Phenylpropanoid biosynthesis (ko00940)	Secondary metabolites biosynthesis, transport and catabolism	Aromatic amino acid lyase	Phenylalanine ammonia-lyase OS=Pinus taeda OX=3352 GN=PAL PE=3 SV=1	Secondary metabolites biosynthesis, transport and catabolism	PREDICTED: phenylalanine ammonia-lyase-like [Nelumbo nucifera]
	gene-LOC122058157	LOC122058157	--	4.63485	4.06387	3.24967	52.6129	51.3347	51.9796	15.7276	17.9061	28.8793	3.84187e-198	up	up	down	Amino acid transport and metabolism	Cellular Component: cytoplasm (GO:0005737);; Biological Process: L-phenylalanine catabolic process (GO:0006559);; Biological Process: cinnamic acid biosynthetic process (GO:0009800);; Molecular Function: phenylalanine ammonia-lyase activity (GO:0045548);;	K10775|0.0e+00|nnu:104601277|K10775 phenylalanine ammonia-lyase [EC:4.3.1.24] | (RefSeq) phenylalanine ammonia-lyase	Phenylalanine metabolism (ko00360);; Phenylpropanoid biosynthesis (ko00940)	Secondary metabolites biosynthesis, transport and catabolism	Aromatic amino acid lyase	Phenylalanine ammonia-lyase OS=Camellia sinensis OX=4442 GN=PAL PE=2 SV=1	Secondary metabolites biosynthesis, transport and catabolism	hypothetical protein F0562_016484 [Nyssa sinensis]
	gene-LOC122061512	LOC122061512	--	7.33469	9.64178	5.86831	31.4976	33.6308	34.7568	35.0852	40.7674	73.1356	4.66417e-38	up	up	normal	Amino acid transport and metabolism	Cellular Component: cytoplasm (GO:0005737);; Biological Process: L-phenylalanine catabolic process (GO:0006559);; Biological Process: cinnamic acid biosynthetic process (GO:0009800);; Molecular Function: phenylalanine ammonia-lyase activity (GO:0045548);;	K10775|0.0e+00|nnu:104601277|K10775 phenylalanine ammonia-lyase [EC:4.3.1.24] | (RefSeq) phenylalanine ammonia-lyase	Phenylalanine metabolism (ko00360);; Phenylpropanoid biosynthesis (ko00940)	Secondary metabolites biosynthesis, transport and catabolism	Aromatic amino acid lyase	Phenylalanine ammonia-lyase OS=Camellia sinensis OX=4442 GN=PAL PE=2 SV=1	Secondary metabolites biosynthesis, transport and catabolism	Aromatic amino acid lyase [Macleaya cordata]
	gene-LOC122061513	LOC122061513	--	4.05082	5.5137	4.56597	22.2706	22.3032	19.4002	15.6905	18.6421	38.0345	2.27728e-51	up	up	normal	Amino acid transport and metabolism	Cellular Component: cytoplasm (GO:0005737);; Biological Process: L-phenylalanine catabolic process (GO:0006559);; Biological Process: cinnamic acid biosynthetic process (GO:0009800);; Molecular Function: phenylalanine ammonia-lyase activity (GO:0045548);;	K10775|0.0e+00|nnu:104601277|K10775 phenylalanine ammonia-lyase [EC:4.3.1.24] | (RefSeq) phenylalanine ammonia-lyase	Phenylalanine metabolism (ko00360);; Phenylpropanoid biosynthesis (ko00940)	Secondary metabolites biosynthesis, transport and catabolism	Aromatic amino acid lyase	Phenylalanine ammonia-lyase OS=Camellia sinensis OX=4442 GN=PAL PE=2 SV=1	Secondary metabolites biosynthesis, transport and catabolism	Aromatic amino acid lyase [Macleaya cordata]
	gene-LOC122061804	LOC122061804	--	6.90752	8.60244	5.68786	18.7863	18.3309	19.3684	17.7482	19.7522	25.6684	9.65099e-18	up	up	normal	Amino acid transport and metabolism	Biological Process: response to acid chemical (GO:0001101);; Molecular Function: molecular_function (GO:0003674);; Molecular Function: catalytic activity (GO:0003824);; Cellular Component: cellular_component (GO:0005575);; Cellular Component: intracellular (GO:0005622);; Cellular Component: cell (GO:0005623);; Cellular Component: cytoplasm (GO:0005737);; Cellular Component: cytosol (GO:0005829);;…	K10775|3.4e-298|dzi:111295400|K10775 phenylalanine ammonia-lyase [EC:4.3.1.24] | (RefSeq) phenylalanine ammonia-lyase-like	Phenylalanine metabolism (ko00360);; Phenylpropanoid biosynthesis (ko00940)	Secondary metabolites biosynthesis, transport and catabolism	Aromatic amino acid lyase	Phenylalanine ammonia-lyase OS=Camellia sinensis OX=4442 GN=PAL PE=2 SV=1	Secondary metabolites biosynthesis, transport and catabolism	PALd [Camellia sinensis var. sinensis]
	gene-LOC122086783	LOC122086783	--	0	0	0	0	0	0	0	0	0	--	--	--	--	--	Cellular Component: cytoplasm (GO:0005737);; Biological Process: L-phenylalanine catabolic process (GO:0006559);; Biological Process: cinnamic acid biosynthetic process (GO:0009800);; Molecular Function: phenylalanine ammonia-lyase activity (GO:0045548);;	K10775|9.4e-29|nnu:104601277|K10775 phenylalanine ammonia-lyase [EC:4.3.1.24] | (RefSeq) phenylalanine ammonia-lyase	Phenylalanine metabolism (ko00360);; Phenylpropanoid biosynthesis (ko00940)	Secondary metabolites biosynthesis, transport and catabolism	--	Phenylalanine ammonia-lyase OS=Trifolium subterraneum OX=3900 GN=PAL1 PE=3 SV=1	Secondary metabolites biosynthesis, transport and catabolism	PAL5 [Saussurea involucrata]
	gene-LOC122086992	LOC122086992	--	22.282	36.2915	16.1086	106.626	107.145	106.076	88.5147	78.3335	119.137	2.10893e-08	up	up	normal	Amino acid transport and metabolism	Cellular Component: cytoplasm (GO:0005737);; Biological Process: L-phenylalanine catabolic process (GO:0006559);; Biological Process: cinnamic acid biosynthetic process (GO:0009800);; Molecular Function: phenylalanine ammonia-lyase activity (GO:0045548);;	K10775|0.0e+00|nnu:104601277|K10775 phenylalanine ammonia-lyase [EC:4.3.1.24] | (RefSeq) phenylalanine ammonia-lyase	Phenylalanine metabolism (ko00360);; Phenylpropanoid biosynthesis (ko00940)	Secondary metabolites biosynthesis, transport and catabolism	Aromatic amino acid lyase	Phenylalanine ammonia-lyase OS=Camellia sinensis OX=4442 GN=PAL PE=2 SV=1	Secondary metabolites biosynthesis, transport and catabolism	hypothetical protein F0562_016484 [Nyssa sinensis]
4CL	#ID	gene_name	nr_symbol	A381_FPKM	A382_FPKM	A383_FPKM	GuiRe No.11_FPKM	GuiRe No.12_FPKM	GuiRe No.13_FPKM	HAES9001_FPKM	HAES9002_FPKM	HAES9003_FPKM	A38_vsGuiRe No.1DESeq2_FDR	A38vGuiRe No.1DESeq2_(FDR_0.01_FC_2)_regulated	A38vsHAES900DESeq2_(FDR_0.01_FC_2)_regulated	GuiRe No.1vsHAES900DESeq2_(FDR_0.01_FC_2)_regulated	COG_class_annotation	GO_annotation	KEGG_annotation	KEGG_pathway_annotation	KOG_class_annotation	Pfam_annotation	Swiss_Prot_annotation	eggNOG_class_annotation	NR_annotation
	gene-LOC122069804	LOC122069804	--	0	0	0.023687	0	0	0	0	0.062599	0.022622	--	--	--	--	Lipid transport and metabolism;; Secondary metabolites biosynthesis, transport and catabolism	Molecular Function: ligase activity (GO:0016874);;	K01904|4.4e-266|nnu:104600350|K01904 4-coumarate--CoA ligase [EC:6.2.1.12] | (RefSeq) 4-coumarate--CoA ligase 2	Ubiquinone and other terpenoid-quinone biosynthesis (ko00130);; Phenylpropanoid biosynthesis (ko00940)	Lipid transport and metabolism	AMP-binding enzyme	4-coumarate--CoA ligase 2 OS=Glycine max OX=3847 PE=2 SV=2	Lipid transport and metabolism	4-coumarate-CoA ligase [Cinnamomum micranthum f. kanehirae]
C4H	#ID	gene_name	nr_symbol	A381_FPKM	A382_FPKM	A383_FPKM	GuiRe No.11_FPKM	GuiRe No.12_FPKM	GuiRe No.13_FPKM	HAES9001_FPKM	HAES9002_FPKM	HAES9003_FPKM	A38_vsGuiRe No.1DESeq2_FDR	A38vGuiRe No.1DESeq2_(FDR_0.01_FC_2)_regulated	A38vsHAES900DESeq2_(FDR_0.01_FC_2)_regulated	GuiRe No.1vsHAES900DESeq2_(FDR_0.01_FC_2)_regulated	COG_class_annotation	GO_annotation	KEGG_annotation	KEGG_pathway_annotation	KOG_class_annotation	Pfam_annotation	Swiss_Prot_annotation	eggNOG_class_annotation	NR_annotation
	gene-LOC122069001	LOC122069001	LOC108486152	53.6582	87.9299	52.307	445.247	443.345	445.389	164.205	167.66	256.65	1.37968e-24	up	up	down	Secondary metabolites biosynthesis, transport and catabolism;; Defense mechanisms	Molecular Function: monooxygenase activity (GO:0004497);; Molecular Function: iron ion binding (GO:0005506);; Molecular Function: oxidoreductase activity, acting on paired donors, with incorporation or reduction of molecular oxygen (GO:0016705);; Molecular Function: heme binding (GO:0020037);;	K00487|2.7e-275|gab:108486152|K00487 trans-cinnamate 4-monooxygenase [EC:1.14.14.91] | (RefSeq) trans-cinnamate 4-monooxygenase	Ubiquinone and other terpenoid-quinone biosynthesis (ko00130);; Phenylpropanoid biosynthesis (ko00940);; Flavonoid biosynthesis (ko00941);; Stilbenoid, diarylheptanoid and gingerol biosynthesis (ko00945)	Secondary metabolites biosynthesis, transport and catabolism	Cytochrome P450	Trans-cinnamate 4-monooxygenase OS=Glycyrrhiza echinata OX=46348 GN=CYP73A14 PE=2 SV=1	Secondary metabolites biosynthesis, transport and catabolism	trans-cinnamate 4-monooxygenase [Gossypium arboreum]
	gene-LOC122079373	LOC122079373	LOC104593756	123.961	143.702	132.259	214.358	224.444	219.459	176.128	188.743	246.475	6.9543e-17	normal	normal	normal	Secondary metabolites biosynthesis, transport and catabolism;; Defense mechanisms	Molecular Function: monooxygenase activity (GO:0004497);; Molecular Function: iron ion binding (GO:0005506);; Molecular Function: oxidoreductase activity, acting on paired donors, with incorporation or reduction of molecular oxygen (GO:0016705);; Molecular Function: heme binding (GO:0020037);;	K00487|8.0e-280|nnu:104593756|K00487 trans-cinnamate 4-monooxygenase [EC:1.14.14.91] | (RefSeq) trans-cinnamate 4-monooxygenase	Ubiquinone and other terpenoid-quinone biosynthesis (ko00130);; Phenylpropanoid biosynthesis (ko00940);; Flavonoid biosynthesis (ko00941);; Stilbenoid, diarylheptanoid and gingerol biosynthesis (ko00945)	Secondary metabolites biosynthesis, transport and catabolism	Cytochrome P450	Trans-cinnamate 4-monooxygenase OS=Populus kitakamiensis OX=34292 GN=CYP73A16 PE=2 SV=1	Secondary metabolites biosynthesis, transport and catabolism	PREDICTED: trans-cinnamate 4-monooxygenase [Nelumbo nucifera]
CHS	#ID	gene_name	nr_symbol	A381_FPKM	A382_FPKM	A383_FPKM	GuiRe No.11_FPKM	GuiRe No.12_FPKM	GuiRe No.13_FPKM	HAES9001_FPKM	HAES9002_FPKM	HAES9003_FPKM	A38_vsGuiRe No.1DESeq2_FDR	A38vGuiRe No.1DESeq2_(FDR_0.01_FC_2)_regulated	A38vsHAES900DESeq2_(FDR_0.01_FC_2)_regulated	GuiRe No.1vsHAES900DESeq2_(FDR_0.01_FC_2)_regulated	COG_class_annotation	GO_annotation	KEGG_annotation	KEGG_pathway_annotation	KOG_class_annotation	Pfam_annotation	Swiss_Prot_annotation	eggNOG_class_annotation	NR_annotation
	gene-LOC122061185	LOC122061185	--	0.90839	0.612732	0.985743	8.80658	8.25867	9.56648	2.16342	4.71664	1.60838	1.25491e-49	up	up	down	Secondary metabolites biosynthesis, transport and catabolism	Biological Process: biosynthetic process (GO:0009058);; Molecular Function: transferase activity, transferring acyl groups other than amino-acyl groups (GO:0016747);;	K00660|1.3e-152|tcc:18601149|K00660 chalcone synthase [EC:2.3.1.74] | (RefSeq) chalcone synthase	Flavonoid biosynthesis (ko00941);; Circadian rhythm - plant (ko04712)	--	Chalcone and stilbene synthases, N-terminal domain	Chalcone synthase OS=Betula pendula OX=3505 GN=CHS PE=2 SV=2	Coenzyme transport and metabolism	chalcone synthase [Microcos paniculata]
	gene-LOC122065149	LOC122065149	LOC108992049	0	0	0	0.059862	0.193526	0.0942	0	0	0	--	--	--	--	Secondary metabolites biosynthesis, transport and catabolism	Biological Process: biosynthetic process (GO:0009058);; Molecular Function: transferase activity, transferring acyl groups other than amino-acyl groups (GO:0016747);;	K00660|5.8e-153|jre:108992049|K00660 chalcone synthase [EC:2.3.1.74] | (RefSeq) chalcone synthase 2	Flavonoid biosynthesis (ko00941);; Circadian rhythm - plant (ko04712)	--	Chalcone and stilbene synthases, N-terminal domain	Chalcone synthase OS=Betula pendula OX=3505 GN=CHS PE=2 SV=2	Coenzyme transport and metabolism	chalcone synthase 2 [Juglans regia]
	gene-LOC122065150	LOC122065150	LOC108992049	0	0	0	0.060456	0	0.250132	0	0	0	--	--	--	--	Secondary metabolites biosynthesis, transport and catabolism	Biological Process: biosynthetic process (GO:0009058);; Molecular Function: transferase activity, transferring acyl groups other than amino-acyl groups (GO:0016747);;	K00660|1.7e-152|jre:108992049|K00660 chalcone synthase [EC:2.3.1.74] | (RefSeq) chalcone synthase 2	Flavonoid biosynthesis (ko00941);; Circadian rhythm - plant (ko04712)	--	Chalcone and stilbene synthases, N-terminal domain	Chalcone synthase OS=Betula pendula OX=3505 GN=CHS PE=2 SV=2	Coenzyme transport and metabolism	chalcone synthase 2 [Juglans regia]
	gene-LOC122066378	LOC122066378	LOC102607309	0.072119	0.115834	0	0.585979	0.670625	0.831946	0.059037	0	0.06827	--	--	--	--	Secondary metabolites biosynthesis, transport and catabolism	Biological Process: biosynthetic process (GO:0009058);; Molecular Function: transferase activity, transferring acyl groups other than amino-acyl groups (GO:0016747);;	K00660|8.2e-155|jre:108992049|K00660 chalcone synthase [EC:2.3.1.74] | (RefSeq) chalcone synthase 2	Flavonoid biosynthesis (ko00941);; Circadian rhythm - plant (ko04712)	--	Chalcone and stilbene synthases, N-terminal domain	Chalcone synthase 2 OS=Citrus sinensis OX=2711 GN=CHS2 PE=2 SV=1	Coenzyme transport and metabolism	chalcone synthase [Citrus sinensis]
	gene-LOC122066379	LOC122066379	LOC108992049	0	0	0	0.11905	0.225435	0.019586	0.038864	0.07882	0	--	--	--	--	Secondary metabolites biosynthesis, transport and catabolism	Biological Process: biosynthetic process (GO:0009058);; Molecular Function: transferase activity, transferring acyl groups other than amino-acyl groups (GO:0016747);;	K00660|5.8e-153|jre:108992049|K00660 chalcone synthase [EC:2.3.1.74] | (RefSeq) chalcone synthase 2	Flavonoid biosynthesis (ko00941);; Circadian rhythm - plant (ko04712)	--	Chalcone and stilbene synthases, N-terminal domain	Chalcone synthase 2 OS=Ruta graveolens OX=37565 GN=CHS2 PE=2 SV=1	Coenzyme transport and metabolism	chalcone synthase 2 [Juglans regia]
	gene-LOC122066380	LOC122066380	LOC18601149	0	0.069266	0.04444	1.42682	1.07167	0.991643	0.199	0.080419	0	1.61995e-09	up	--	down	Secondary metabolites biosynthesis, transport and catabolism	Biological Process: biosynthetic process (GO:0009058);; Molecular Function: transferase activity, transferring acyl groups other than amino-acyl groups (GO:0016747);;	K00660|1.8e-154|tcc:18601149|K00660 chalcone synthase [EC:2.3.1.74] | (RefSeq) chalcone synthase	Flavonoid biosynthesis (ko00941);; Circadian rhythm - plant (ko04712)	--	Chalcone and stilbene synthases, N-terminal domain	Chalcone synthase OS=Betula pendula OX=3505 GN=CHS PE=2 SV=2	Coenzyme transport and metabolism	PREDICTED: chalcone synthase [Theobroma cacao]
	gene-LOC122068017	LOC122068017	LOC104602160	0	0	0	0	0	0.128841	0	0	0	--	--	--	--	Secondary metabolites biosynthesis, transport and catabolism	Biological Process: biosynthetic process (GO:0009058);; Molecular Function: transferase activity, transferring acyl groups other than amino-acyl groups (GO:0016747);;	K00660|1.8e-210|jre:108995889|K00660 chalcone synthase [EC:2.3.1.74] | (RefSeq) chalcone synthase 1-like	Flavonoid biosynthesis (ko00941);; Circadian rhythm - plant (ko04712)	--	Chalcone and stilbene synthases, N-terminal domain	Chalcone synthase 2 OS=Camellia sinensis OX=4442 GN=CHS2 PE=2 SV=1	Coenzyme transport and metabolism	chalcone synthase [Nelumbo nucifera]
	gene-LOC122068042	LOC122068042	--	0.018484	0.739428	0.0771	2.00246	1.35765	1.06161	0.270434	0.37161	0.204252	0.0115866	normal	--	down	Secondary metabolites biosynthesis, transport and catabolism	Biological Process: biosynthetic process (GO:0009058);; Molecular Function: transferase activity, transferring acyl groups other than amino-acyl groups (GO:0016747);;	K00660|4.1e-154|nnu:104591893|K00660 chalcone synthase [EC:2.3.1.74] | (RefSeq) chalcone synthase	Flavonoid biosynthesis (ko00941);; Circadian rhythm - plant (ko04712)	--	Chalcone and stilbene synthases, N-terminal domain	Chalcone synthase OS=Betula pendula OX=3505 GN=CHS PE=2 SV=2	Coenzyme transport and metabolism	chalcone synthase [Dictamnus albus]
	gene-LOC122070444	LOC122070444	LOC21411755	0	0	0	0.064796	0	0	0	0	0	--	--	--	--	Secondary metabolites biosynthesis, transport and catabolism	Biological Process: biosynthetic process (GO:0009058);; Molecular Function: transferase activity, transferring acyl groups other than amino-acyl groups (GO:0016747);;	K00660|1.7e-144|dzi:111299476|K00660 chalcone synthase [EC:2.3.1.74] | (RefSeq) chalcone synthase 2	Flavonoid biosynthesis (ko00941);; Circadian rhythm - plant (ko04712)	--	Chalcone and stilbene synthases, N-terminal domain	Chalcone synthase OS=Betula pendula OX=3505 GN=CHS PE=2 SV=2	Coenzyme transport and metabolism	chalcone synthase [Morus notabilis]
	gene-LOC122071007	LOC122071007	LOC21411755	0.123743	0	0	0.751654	0.543558	0.5924	0.04497	0.125564	0	0.000374514	up	--	down	Secondary metabolites biosynthesis, transport and catabolism	Biological Process: biosynthetic process (GO:0009058);; Molecular Function: transferase activity, transferring acyl groups other than amino-acyl groups (GO:0016747);;	K00660|2.0e-156|dzi:111299476|K00660 chalcone synthase [EC:2.3.1.74] | (RefSeq) chalcone synthase 2	Flavonoid biosynthesis (ko00941);; Circadian rhythm - plant (ko04712)	--	Chalcone and stilbene synthases, N-terminal domain	Chalcone synthase OS=Callistephus chinensis OX=13379 GN=CHS PE=2 SV=2	Coenzyme transport and metabolism	chalcone synthase [Morus notabilis]
	gene-LOC122072606	LOC122072606	--	0	0	0	0	0	0	0	0	0	--	--	--	--	Secondary metabolites biosynthesis, transport and catabolism	Biological Process: biosynthetic process (GO:0009058);; Molecular Function: transferase activity, transferring acyl groups other than amino-acyl groups (GO:0016747);;	K00660|9.8e-140|nnu:104591893|K00660 chalcone synthase [EC:2.3.1.74] | (RefSeq) chalcone synthase	Flavonoid biosynthesis (ko00941);; Circadian rhythm - plant (ko04712)	--	Chalcone and stilbene synthases, N-terminal domain	Chalcone synthase OS=Vitis vinifera OX=29760 GN=CHS PE=2 SV=1	Coenzyme transport and metabolism	chalcone synthase [Microcos paniculata]
	gene-LOC122075718	LOC122075718	--	0.304358	0.484195	0.03854	1.02331	0.749962	0.962823	0.365172	0.551166	0.172285	0.0372626	normal	--	normal	Secondary metabolites biosynthesis, transport and catabolism	Biological Process: biosynthetic process (GO:0009058);; Molecular Function: transferase activity, transferring acyl groups other than amino-acyl groups (GO:0016747);;	K00660|1.1e-154|nnu:104591893|K00660 chalcone synthase [EC:2.3.1.74] | (RefSeq) chalcone synthase	Flavonoid biosynthesis (ko00941);; Circadian rhythm - plant (ko04712)	--	Chalcone and stilbene synthases, N-terminal domain	Chalcone synthase OS=Betula pendula OX=3505 GN=CHS PE=2 SV=2	Coenzyme transport and metabolism	RecName: Full=Chalcone synthase; AltName: Full=Naringenin-chalcone synthase [Betula pendula]
	gene-LOC122076004	LOC122076004	--	3.46825	5.39653	1.60459	9.76055	9.39876	9.18309	0.705968	0.930897	0.586639	0.000124061	up	down	down	Secondary metabolites biosynthesis, transport and catabolism	Biological Process: biosynthetic process (GO:0009058);; Molecular Function: transferase activity, transferring acyl groups other than amino-acyl groups (GO:0016747);;	K00660|6.4e-139|nnu:104591893|K00660 chalcone synthase [EC:2.3.1.74] | (RefSeq) chalcone synthase	Flavonoid biosynthesis (ko00941);; Circadian rhythm - plant (ko04712)	--	Chalcone and stilbene synthases, N-terminal domain	Chalcone synthase 2 OS=Citrus sinensis OX=2711 GN=CHS2 PE=2 SV=1	Coenzyme transport and metabolism	chalcone synthase [Microcos paniculata]
	gene-LOC122077908	LOC122077908	LOC108992049	12.7432	30.0939	17.5815	19.5182	17.8102	17.4705	42.4031	52.9264	9.9324	0.637905	normal	normal	normal	Secondary metabolites biosynthesis, transport and catabolism	Biological Process: biosynthetic process (GO:0009058);; Molecular Function: transferase activity, transferring acyl groups other than amino-acyl groups (GO:0016747);;	K00660|6.5e-144|jre:108992049|K00660 chalcone synthase [EC:2.3.1.74] | (RefSeq) chalcone synthase 2	Flavonoid biosynthesis (ko00941);; Circadian rhythm - plant (ko04712)	--	Chalcone and stilbene synthases, N-terminal domain	Chalcone synthase 2 OS=Ruta graveolens OX=37565 GN=CHS2 PE=2 SV=1	Coenzyme transport and metabolism	chalcone synthase 2 [Juglans regia]
	gene-LOC122078755	LOC122078755	LOC104591893	0	0	0	0	0	0	0	0	0	--	--	--	--	Secondary metabolites biosynthesis, transport and catabolism	Biological Process: biosynthetic process (GO:0009058);; Molecular Function: transferase activity, transferring acyl groups other than amino-acyl groups (GO:0016747);;	K00660|4.4e-148|nnu:104591893|K00660 chalcone synthase [EC:2.3.1.74] | (RefSeq) chalcone synthase	Flavonoid biosynthesis (ko00941);; Circadian rhythm - plant (ko04712)	--	Chalcone and stilbene synthases, N-terminal domain	Chalcone synthase 2 OS=Citrus sinensis OX=2711 GN=CHS2 PE=2 SV=1	Coenzyme transport and metabolism	PREDICTED: chalcone synthase [Nelumbo nucifera]
	gene-LOC122078756	LOC122078756	LOC104591893	0	0	0	0	0	0	0	0	0	--	--	--	--	Secondary metabolites biosynthesis, transport and catabolism	Biological Process: biosynthetic process (GO:0009058);; Molecular Function: transferase activity, transferring acyl groups other than amino-acyl groups (GO:0016747);;	K00660|2.0e-148|nnu:104591893|K00660 chalcone synthase [EC:2.3.1.74] | (RefSeq) chalcone synthase	Flavonoid biosynthesis (ko00941);; Circadian rhythm - plant (ko04712)	--	Chalcone and stilbene synthases, N-terminal domain	Chalcone synthase 2 OS=Citrus sinensis OX=2711 GN=CHS2 PE=2 SV=1	Coenzyme transport and metabolism	PREDICTED: chalcone synthase [Nelumbo nucifera]
	gene-LOC122084243	LOC122084243	LOC104602160	0	0	0	0	0	0	0	0	0	--	--	--	--	Secondary metabolites biosynthesis, transport and catabolism	Biological Process: biosynthetic process (GO:0009058);; Molecular Function: transferase activity, transferring acyl groups other than amino-acyl groups (GO:0016747);;	K00660|7.4e-102|nnu:104602160|K00660 chalcone synthase [EC:2.3.1.74] | (RefSeq) CHS3, CHS5, CHS7, CHSB, CHSC, CHSD, CHSE, CHSF, CHSG; chalcone synthase 1	Flavonoid biosynthesis (ko00941);; Circadian rhythm - plant (ko04712)	--	Chalcone and stilbene synthases, C-terminal domain	Chalcone synthase OS=Casuarina glauca OX=3522 GN=CHS1 PE=2 SV=1	Coenzyme transport and metabolism	chalcone synthase [Nelumbo nucifera]
	gene-LOC122088324	LOC122088324	LOC108992049	0.093152	1.00832	0.859227	9.78918	6.78526	8.20323	0.142828	0.038224	0	5.09176e-05	up	--	down	Secondary metabolites biosynthesis, transport and catabolism	Biological Process: biosynthetic process (GO:0009058);; Molecular Function: transferase activity, transferring acyl groups other than amino-acyl groups (GO:0016747);;	K00660|3.8e-152|jre:108992049|K00660 chalcone synthase [EC:2.3.1.74] | (RefSeq) chalcone synthase 2	Flavonoid biosynthesis (ko00941);; Circadian rhythm - plant (ko04712)	--	Chalcone and stilbene synthases, N-terminal domain	Chalcone synthase 2 OS=Citrus sinensis OX=2711 GN=CHS2 PE=2 SV=1	Coenzyme transport and metabolism	chalcone synthase 2 [Juglans regia]
	gene-LOC122090911	LOC122090911	--	5.7559	11.4405	7.36419	52.2927	51.6941	49.5381	11.4227	11.2024	6.33249	1.7542e-37	up	normal	down	Secondary metabolites biosynthesis, transport and catabolism	Biological Process: biosynthetic process (GO:0009058);; Molecular Function: transferase activity, transferring acyl groups other than amino-acyl groups (GO:0016747);;	K00660|6.1e-211|vvi:100258106|K00660 chalcone synthase [EC:2.3.1.74] | (RefSeq) CHS3; chalcone synthase	Flavonoid biosynthesis (ko00941);; Circadian rhythm - plant (ko04712)	--	Chalcone and stilbene synthases, N-terminal domain	Chalcone synthase OS=Hypericum androsaemum OX=140968 PE=1 SV=1	Coenzyme transport and metabolism	chalcone synthase [Cinnamomum micranthum f. kanehirae]
	gene-LOC122090912	LOC122090912	--	11.3626	19.3162	13.8405	42.7318	43.7428	42.7875	10.7139	11.2496	7.48533	3.46016e-17	up	normal	down	Secondary metabolites biosynthesis, transport and catabolism	Biological Process: biosynthetic process (GO:0009058);; Molecular Function: transferase activity, transferring acyl groups other than amino-acyl groups (GO:0016747);;	K00660|8.0e-211|jre:108988452|K00660 chalcone synthase [EC:2.3.1.74] | (RefSeq) chalcone synthase 1	Flavonoid biosynthesis (ko00941);; Circadian rhythm - plant (ko04712)	--	Chalcone and stilbene synthases, N-terminal domain	Chalcone synthase 1 OS=Camellia sinensis OX=4442 GN=CHS1 PE=2 SV=1	Coenzyme transport and metabolism	chalcone synthase [Cinnamomum micranthum f. kanehirae]
	gene-LOC122090914	LOC122090914	--	9.05093	11.4951	10.2611	35.3719	33.2703	29.5827	9.22967	11.9265	8.16256	8.0174e-34	up	normal	down	Secondary metabolites biosynthesis, transport and catabolism	Biological Process: biosynthetic process (GO:0009058);; Molecular Function: transferase activity, transferring acyl groups other than amino-acyl groups (GO:0016747);;	K00660|6.1e-211|jre:108988452|K00660 chalcone synthase [EC:2.3.1.74] | (RefSeq) chalcone synthase 1	Flavonoid biosynthesis (ko00941);; Circadian rhythm - plant (ko04712)	--	Chalcone and stilbene synthases, N-terminal domain	Chalcone synthase OS=Hypericum androsaemum OX=140968 PE=1 SV=1	Coenzyme transport and metabolism	chalcone synthase [Rhododendron simsii]
	gene-LOC122091369	LOC122091369	LOC18601149	0.049252	0.058018	0	1.66874	1.5769	1.49324	0.526348	0.226322	0.12922	6.64445e-14	up	--	down	Secondary metabolites biosynthesis, transport and catabolism	Biological Process: biosynthetic process (GO:0009058);; Molecular Function: transferase activity, transferring acyl groups other than amino-acyl groups (GO:0016747);;	K00660|9.0e-154|tcc:18601149|K00660 chalcone synthase [EC:2.3.1.74] | (RefSeq) chalcone synthase	Flavonoid biosynthesis (ko00941);; Circadian rhythm - plant (ko04712)	--	Chalcone and stilbene synthases, N-terminal domain	Chalcone synthase OS=Betula pendula OX=3505 GN=CHS PE=2 SV=2	Coenzyme transport and metabolism	PREDICTED: chalcone synthase [Theobroma cacao]
	gene-LOC122091370	LOC122091370	LOC18601149	0	0	0	2.10762	1.85063	1.8828	0.26514	0.346597	0.269881	6.66443e-13	up	--	down	Secondary metabolites biosynthesis, transport and catabolism	Biological Process: biosynthetic process (GO:0009058);; Molecular Function: transferase activity, transferring acyl groups other than amino-acyl groups (GO:0016747);;	K00660|3.2e-151|tcc:18601149|K00660 chalcone synthase [EC:2.3.1.74] | (RefSeq) chalcone synthase	Flavonoid biosynthesis (ko00941);; Circadian rhythm - plant (ko04712)	--	Chalcone and stilbene synthases, N-terminal domain	Chalcone synthase OS=Betula pendula OX=3505 GN=CHS PE=2 SV=2	Coenzyme transport and metabolism	PREDICTED: chalcone synthase [Theobroma cacao]
	gene-LOC122091808	LOC122091808	--	0.212638	0.408215	0	6.93329	6.72276	5.4898	1.01434	1.17742	0.533228	0.000227678	up	--	down	Secondary metabolites biosynthesis, transport and catabolism	Biological Process: biosynthetic process (GO:0009058);; Molecular Function: transferase activity, transferring acyl groups other than amino-acyl groups (GO:0016747);;	K00660|5.3e-154|tcc:18601149|K00660 chalcone synthase [EC:2.3.1.74] | (RefSeq) chalcone synthase	Flavonoid biosynthesis (ko00941);; Circadian rhythm - plant (ko04712)	--	Chalcone and stilbene synthases, N-terminal domain	Chalcone synthase 2 OS=Citrus sinensis OX=2711 GN=CHS2 PE=2 SV=1	Coenzyme transport and metabolism	chalcone synthase [Microcos paniculata]
	gene-LOC122091809	LOC122091809	--	0.420898	0.426075	0.161847	8.15387	6.84854	7.89165	2.39159	1.68694	0.936758	4.66074e-50	up	up	down	Secondary metabolites biosynthesis, transport and catabolism	Biological Process: biosynthetic process (GO:0009058);; Molecular Function: transferase activity, transferring acyl groups other than amino-acyl groups (GO:0016747);;	K00660|2.0e-153|jre:108992049|K00660 chalcone synthase [EC:2.3.1.74] | (RefSeq) chalcone synthase 2	Flavonoid biosynthesis (ko00941);; Circadian rhythm - plant (ko04712)	--	Chalcone and stilbene synthases, N-terminal domain	Chalcone synthase 2 OS=Citrus sinensis OX=2711 GN=CHS2 PE=2 SV=1	Coenzyme transport and metabolism	chalcone synthase [Microcos paniculata]
	gene-LOC122091810	LOC122091810	--	0	0.175561	0	2.0525	1.93448	2.02985	0.074003	0.15051	0.138408	0.00797521	up	--	down	Secondary metabolites biosynthesis, transport and catabolism	Biological Process: biosynthetic process (GO:0009058);; Molecular Function: transferase activity, transferring acyl groups other than amino-acyl groups (GO:0016747);;	K00660|4.5e-153|jre:108992049|K00660 chalcone synthase [EC:2.3.1.74] | (RefSeq) chalcone synthase 2	Flavonoid biosynthesis (ko00941);; Circadian rhythm - plant (ko04712)	--	Chalcone and stilbene synthases, N-terminal domain	Chalcone synthase OS=Betula pendula OX=3505 GN=CHS PE=2 SV=2	Coenzyme transport and metabolism	chalcone synthase [Microcos paniculata]
	gene-LOC122091811	LOC122091811	LOC116113843	0	0.088651	0	0.269074	0.708111	0.406072	0.298529	0	0.286407	--	--	--	--	Secondary metabolites biosynthesis, transport and catabolism	Biological Process: biosynthetic process (GO:0009058);; Molecular Function: transferase activity, transferring acyl groups other than amino-acyl groups (GO:0016747);;	K00660|3.2e-151|tcc:18601149|K00660 chalcone synthase [EC:2.3.1.74] | (RefSeq) chalcone synthase	Flavonoid biosynthesis (ko00941);; Circadian rhythm - plant (ko04712)	--	Chalcone and stilbene synthases, N-terminal domain	Chalcone synthase OS=Betula pendula OX=3505 GN=CHS PE=2 SV=2	Coenzyme transport and metabolism	chalcone synthase 2 [Pistacia vera]
	gene-LOC122091935	LOC122091935	LOC104602160	0	0	0	0	0	0	0	0	0	--	--	--	--	Secondary metabolites biosynthesis, transport and catabolism	Biological Process: biosynthetic process (GO:0009058);; Molecular Function: transferase activity, transferring acyl groups other than amino-acyl groups (GO:0016747);;	K00660|6.0e-168|jre:108988452|K00660 chalcone synthase [EC:2.3.1.74] | (RefSeq) chalcone synthase 1	Flavonoid biosynthesis (ko00941);; Circadian rhythm - plant (ko04712)	--	Chalcone and stilbene synthases, N-terminal domain	Chalcone synthase OS=Casuarina glauca OX=3522 GN=CHS1 PE=2 SV=1	Coenzyme transport and metabolism	chalcone synthase [Nelumbo nucifera]
CHI	#ID	gene_name	nr_symbol	A381_FPKM	A382_FPKM	A383_FPKM	GuiRe No.11_FPKM	GuiRe No.12_FPKM	GuiRe No.13_FPKM	HAES9001_FPKM	HAES9002_FPKM	HAES9003_FPKM	A38_vsGuiRe No.1DESeq2_FDR	A38vGuiRe No.1DESeq2_(FDR_0.01_FC_2)_regulated	A38vsHAES900DESeq2_(FDR_0.01_FC_2)_regulated	GuiRe No.1vsHAES900DESeq2_(FDR_0.01_FC_2)_regulated	COG_class_annotation	GO_annotation	KEGG_annotation	KEGG_pathway_annotation	KOG_class_annotation	Pfam_annotation	Swiss_Prot_annotation	eggNOG_class_annotation	NR_annotation
	gene-LOC122087564	LOC122087564	LOC104600555	5.57697	3.67649	5.39152	19.8532	20.2425	21.0083	9.08403	9.12086	12.3825	1.16967e-32	up	normal	down	--	Molecular Function: intramolecular lyase activity (GO:0016872);;	--	--	--	Chalcone isomerase like	Fatty-acid-binding protein 2 OS=Arabidopsis thaliana OX=3702 GN=FAP2 PE=2 SV=2	Function unknown	PREDICTED: fatty-acid-binding protein 2-like isoform X1 [Nelumbo nucifera]
	gene-LOC122091236	LOC122091236	LOC104611963	4.59808	5.11055	5.5545	7.81354	9.05061	8.14239	6.10522	9.56209	7.09142	0.000686567	normal	normal	normal	--	Cellular Component: integral component of membrane (GO:0016021);; Molecular Function: intramolecular lyase activity (GO:0016872);;	--	--	--	Chalcone isomerase like	Fatty-acid-binding protein 1 OS=Arabidopsis thaliana OX=3702 GN=FAP1 PE=1 SV=1	Function unknown	PREDICTED: fatty-acid-binding protein 1 [Nelumbo nucifera]
F3H	#ID	gene_name	nr_symbol	A381_FPKM	A382_FPKM	A383_FPKM	GuiRe No.11_FPKM	GuiRe No.12_FPKM	GuiRe No.13_FPKM	HAES9001_FPKM	HAES9002_FPKM	HAES9003_FPKM	A38_vsGuiRe No.1DESeq2_FDR	A38vGuiRe No.1DESeq2_(FDR_0.01_FC_2)_regulated	A38vsHAES900DESeq2_(FDR_0.01_FC_2)_regulated	GuiRe No.1vsHAES900DESeq2_(FDR_0.01_FC_2)_regulated	COG_class_annotation	GO_annotation	KEGG_annotation	KEGG_pathway_annotation	KOG_class_annotation	Pfam_annotation	Swiss_Prot_annotation	eggNOG_class_annotation	NR_annotation
	gene-LOC122058647	LOC122058647	LOC117933456	3.15041	1.45402	0.788791	2.44992	2.31043	1.68638	1.703	1.11806	1.79037	0.753506	normal	normal	normal	Secondary metabolites biosynthesis, transport and catabolism;; Defense mechanisms	Molecular Function: monooxygenase activity (GO:0004497);; Molecular Function: iron ion binding (GO:0005506);; Cellular Component: integral component of membrane (GO:0016021);; Molecular Function: oxidoreductase activity, acting on paired donors, with incorporation or reduction of molecular oxygen (GO:0016705);; Molecular Function: heme binding (GO:0020037);;	K20770|2.5e-130|gab:108483715|K20770 (+)-delta-cadinene 8-hydroxylase [EC:1.14.-.-] | (RefSeq) flavonoid 3'-monooxygenase-like	--	Secondary metabolites biosynthesis, transport and catabolism	Cytochrome P450	Flavonoid 3'-monooxygenase OS=Petunia hybrida OX=4102 GN=CYP75B2 PE=2 SV=1	Secondary metabolites biosynthesis, transport and catabolism	flavonoid 3'-monooxygenase CYP75B137-like [Vitis riparia]
	gene-LOC122063430	LOC122063430	LOC104590491	67.062	84.0516	91.9111	231.077	228.977	235.623	62.1019	70.8556	47.3759	1.89175e-37	up	normal	down	Secondary metabolites biosynthesis, transport and catabolism;; Defense mechanisms	Molecular Function: monooxygenase activity (GO:0004497);; Molecular Function: iron ion binding (GO:0005506);; Molecular Function: oxidoreductase activity, acting on paired donors, with incorporation or reduction of molecular oxygen (GO:0016705);; Molecular Function: heme binding (GO:0020037);;	K13083|1.3e-258|nnu:104590491|K13083 flavonoid 3',5'-hydroxylase [EC:1.14.14.81] | (RefSeq) flavonoid 3',5'-hydroxylase 2-like	Flavonoid biosynthesis (ko00941);; Flavone and flavonol biosynthesis (ko00944)	Secondary metabolites biosynthesis, transport and catabolism	Cytochrome P450	Flavonoid 3',5'-hydroxylase 1 OS=Petunia hybrida OX=4102 GN=CYP75A1 PE=1 SV=1	Secondary metabolites biosynthesis, transport and catabolism	PREDICTED: flavonoid 3',5'-hydroxylase 2-like [Nelumbo nucifera]
	gene-LOC122071590	LOC122071590	LOC107954320	0	0	0	0	0	0	0	0	0	--	--	--	--	Secondary metabolites biosynthesis, transport and catabolism;; Defense mechanisms	Molecular Function: monooxygenase activity (GO:0004497);; Molecular Function: iron ion binding (GO:0005506);; Cellular Component: integral component of membrane (GO:0016021);; Molecular Function: oxidoreductase activity, acting on paired donors, with incorporation or reduction of molecular oxygen (GO:0016705);; Molecular Function: heme binding (GO:0020037);;	K13083|1.9e-236|ghi:107954320|K13083 flavonoid 3',5'-hydroxylase [EC:1.14.14.81] | (RefSeq) flavonoid 3',5'-hydroxylase 2-like	Flavonoid biosynthesis (ko00941);; Flavone and flavonol biosynthesis (ko00944)	Secondary metabolites biosynthesis, transport and catabolism	Cytochrome P450	Flavonoid 3',5'-hydroxylase 1 OS=Petunia hybrida OX=4102 GN=CYP75A1 PE=1 SV=1	Secondary metabolites biosynthesis, transport and catabolism	flavonoid 3',5'-hydroxylase 2-like [Gossypium hirsutum]
	gene-LOC122075299	LOC122075299	LOC104597960	0.025871	0.281814	0	0	0.053304	0	0.031094	0.261421	0	--	--	--	--	Secondary metabolites biosynthesis, transport and catabolism;; Defense mechanisms	Molecular Function: monooxygenase activity (GO:0004497);; Molecular Function: iron ion binding (GO:0005506);; Cellular Component: integral component of membrane (GO:0016021);; Molecular Function: oxidoreductase activity, acting on paired donors, with incorporation or reduction of molecular oxygen (GO:0016705);; Molecular Function: heme binding (GO:0020037);;	K05280|2.1e-235|nnu:104597960|K05280 flavonoid 3'-monooxygenase [EC:1.14.14.82] | (RefSeq) flavonoid 3'-monooxygenase-like	Flavonoid biosynthesis (ko00941);; Flavone and flavonol biosynthesis (ko00944)	Secondary metabolites biosynthesis, transport and catabolism	Cytochrome P450	Flavonoid 3'-monooxygenase OS=Petunia hybrida OX=4102 GN=CYP75B2 PE=2 SV=1	Secondary metabolites biosynthesis, transport and catabolism	PREDICTED: flavonoid 3'-monooxygenase-like [Nelumbo nucifera]
	gene-LOC122076289	LOC122076289	--	0	0	0	0	0	0	0	0.192242	0	--	--	--	--	Secondary metabolites biosynthesis, transport and catabolism;; Defense mechanisms	Molecular Function: monooxygenase activity (GO:0004497);; Molecular Function: iron ion binding (GO:0005506);; Cellular Component: integral component of membrane (GO:0016021);; Molecular Function: oxidoreductase activity, acting on paired donors, with incorporation or reduction of molecular oxygen (GO:0016705);; Molecular Function: heme binding (GO:0020037);;	K05280|1.6e-94|nnu:104598992|K05280 flavonoid 3'-monooxygenase [EC:1.14.14.82] | (RefSeq) flavonoid 3'-monooxygenase	Flavonoid biosynthesis (ko00941);; Flavone and flavonol biosynthesis (ko00944)	Secondary metabolites biosynthesis, transport and catabolism	Cytochrome P450	Flavonoid 3'-monooxygenase CYP75B137 OS=Crocosmia x crocosmiiflora OX=1053288 GN=CYP75B137 PE=1 SV=1	Secondary metabolites biosynthesis, transport and catabolism	flavonoid 3'-hydroxylase [Cinnamomum micranthum f. kanehirae]
	gene-LOC122081290	LOC122081290	LOC104611525	15.8724	25.3699	14.153	5.88231	5.83981	5.32463	8.49766	6.11091	6.92746	8.89733e-18	down	down	normal	Secondary metabolites biosynthesis, transport and catabolism;; Defense mechanisms	Molecular Function: steroid 17-alpha-monooxygenase activity (GO:0004508);; Molecular Function: iron ion binding (GO:0005506);; Cellular Component: integral component of membrane (GO:0016021);; Molecular Function: heme binding (GO:0020037);;	K20770|4.0e-133|gab:108483715|K20770 (+)-delta-cadinene 8-hydroxylase [EC:1.14.-.-] | (RefSeq) flavonoid 3'-monooxygenase-like	--	Secondary metabolites biosynthesis, transport and catabolism	Cytochrome P450	Flavonoid 3',5'-hydroxylase OS=Campanula medium OX=56154 GN=CYP75A6 PE=2 SV=1	Secondary metabolites biosynthesis, transport and catabolism	PREDICTED: flavonoid 3'-monooxygenase-like [Nelumbo nucifera]
	gene-LOC122081342	LOC122081342	LOC104611525	16.0858	22.5313	15.5831	15.1053	14.568	13.3106	28.0263	23.5174	28.7488	0.0135911	normal	normal	normal	Secondary metabolites biosynthesis, transport and catabolism;; Defense mechanisms	Molecular Function: monooxygenase activity (GO:0004497);; Molecular Function: iron ion binding (GO:0005506);; Molecular Function: oxidoreductase activity, acting on paired donors, with incorporation or reduction of molecular oxygen (GO:0016705);; Molecular Function: heme binding (GO:0020037);;	K20770|1.1e-133|gab:108483715|K20770 (+)-delta-cadinene 8-hydroxylase [EC:1.14.-.-] | (RefSeq) flavonoid 3'-monooxygenase-like	--	Secondary metabolites biosynthesis, transport and catabolism	Cytochrome P450	Flavonoid 3',5'-hydroxylase OS=Campanula medium OX=56154 GN=CYP75A6 PE=2 SV=1	Secondary metabolites biosynthesis, transport and catabolism	PREDICTED: flavonoid 3'-monooxygenase-like [Nelumbo nucifera]
	gene-LOC122081819	LOC122081819	LOC104611511	4.2945	2.11598	3.1873	2.7954	4.71738	3.02508	1.98526	1.26844	4.80016	0.905106	normal	normal	normal	--	Molecular Function: monooxygenase activity (GO:0004497);; Molecular Function: iron ion binding (GO:0005506);; Molecular Function: oxidoreductase activity, acting on paired donors, with incorporation or reduction of molecular oxygen (GO:0016705);; Molecular Function: heme binding (GO:0020037);;	K20770|1.2e-48|gab:108483715|K20770 (+)-delta-cadinene 8-hydroxylase [EC:1.14.-.-] | (RefSeq) flavonoid 3'-monooxygenase-like	--	Secondary metabolites biosynthesis, transport and catabolism	Cytochrome P450	Costunolide synthase OS=Cichorium intybus OX=13427 GN=CYP71BL3 PE=1 SV=1	Secondary metabolites biosynthesis, transport and catabolism	PREDICTED: flavonoid 3'-monooxygenase-like [Nelumbo nucifera]
	gene-LOC122083715	LOC122083715	LOC104590491	6.80647	6.25566	7.37847	14.2481	13.7219	15.6527	2.75355	3.80841	5.25436	6.44441e-15	up	normal	down	Secondary metabolites biosynthesis, transport and catabolism;; Defense mechanisms	Molecular Function: monooxygenase activity (GO:0004497);; Molecular Function: iron ion binding (GO:0005506);; Molecular Function: oxidoreductase activity, acting on paired donors, with incorporation or reduction of molecular oxygen (GO:0016705);; Molecular Function: heme binding (GO:0020037);;	K13083|1.6e-259|nnu:104590491|K13083 flavonoid 3',5'-hydroxylase [EC:1.14.14.81] | (RefSeq) flavonoid 3',5'-hydroxylase 2-like	Flavonoid biosynthesis (ko00941);; Flavone and flavonol biosynthesis (ko00944)	Secondary metabolites biosynthesis, transport and catabolism	Cytochrome P450	Flavonoid 3',5'-hydroxylase 1 OS=Petunia hybrida OX=4102 GN=CYP75A1 PE=1 SV=1	Secondary metabolites biosynthesis, transport and catabolism	PREDICTED: flavonoid 3',5'-hydroxylase 2-like [Nelumbo nucifera]
	gene-LOC122092264	LOC122092264	LOC104611137	1.35919	0	0	0.980196	0	1.19258	1.325	2.07984	1.00671	--	--	--	--	General function prediction only	Molecular Function: O-methyltransferase activity (GO:0008171);; Biological Process: methylation (GO:0032259);;	K00588|9.4e-24|nnu:104611137|K00588 caffeoyl-CoA O-methyltransferase [EC:2.1.1.104] | (RefSeq) flavonoid 3',5'-methyltransferase-like	Phenylpropanoid biosynthesis (ko00940);; Flavonoid biosynthesis (ko00941);; Stilbenoid, diarylheptanoid and gingerol biosynthesis (ko00945)	Secondary metabolites biosynthesis, transport and catabolism	O-methyltransferase	Flavonoid 3',5'-methyltransferase OS=Vitis vinifera OX=29760 GN=FAOMT PE=1 SV=1	Secondary metabolites biosynthesis, transport and catabolism	PREDICTED: flavonoid 3',5'-methyltransferase-like [Nelumbo nucifera]
FLS	#ID	gene_name	nr_symbol	A381_FPKM	A382_FPKM	A383_FPKM	GuiRe No.11_FPKM	GuiRe No.12_FPKM	GuiRe No.13_FPKM	HAES9001_FPKM	HAES9002_FPKM	HAES9003_FPKM	A38_vsGuiRe No.1DESeq2_FDR	A38vGuiRe No.1DESeq2_(FDR_0.01_FC_2)_regulated	A38vsHAES900DESeq2_(FDR_0.01_FC_2)_regulated	GuiRe No.1vsHAES900DESeq2_(FDR_0.01_FC_2)_regulated	COG_class_annotation	GO_annotation	KEGG_annotation	KEGG_pathway_annotation	KOG_class_annotation	Pfam_annotation	Swiss_Prot_annotation	eggNOG_class_annotation	NR_annotation
	gene-LOC122070591	LOC122070591	LOC104612632	0	0	0	0.286463	0.176342	0.138193	0	0	0	--	--	--	--	Secondary metabolites biosynthesis, transport and catabolism	Molecular Function: oxidoreductase activity (GO:0016491);; Molecular Function: metal ion binding (GO:0046872);;	K05278|1.4e-66|egr:104450481|K05278 flavonol synthase [EC:1.14.20.6] | (RefSeq) flavonol synthase/flavanone 3-hydroxylase	Flavonoid biosynthesis (ko00941)	Secondary metabolites biosynthesis, transport and catabolism;; General function prediction only	non-haem dioxygenase in morphine synthesis N-terminal	Probable 2-oxoglutarate-dependent dioxygenase At5g05600 OS=Arabidopsis thaliana OX=3702 GN=At5g05600 PE=2 SV=1	Secondary metabolites biosynthesis, transport and catabolism	PREDICTED: flavonol synthase/flavanone 3-hydroxylase-like [Nelumbo nucifera]
	gene-LOC122072145	LOC122072145	LOC104608517	0	0	0	0	0	0	0	0	0	--	--	--	--	Secondary metabolites biosynthesis, transport and catabolism	Molecular Function: oxidoreductase activity (GO:0016491);; Molecular Function: metal ion binding (GO:0046872);;	K05278|7.2e-152|nnu:104608517|K05278 flavonol synthase [EC:1.14.20.6] | (RefSeq) flavonol synthase/flavanone 3-hydroxylase	Flavonoid biosynthesis (ko00941)	Secondary metabolites biosynthesis, transport and catabolism;; General function prediction only	2OG-Fe(II) oxygenase superfamily	Flavonol synthase/flavanone 3-hydroxylase OS=Citrus unshiu OX=55188 GN=FLS PE=1 SV=1	Secondary metabolites biosynthesis, transport and catabolism	PREDICTED: flavonol synthase/flavanone 3-hydroxylase [Nelumbo nucifera]
	gene-LOC122075321	LOC122075321	LOC114821553	0.427138	0.400709	0.03142	0.633641	0.834773	0.593867	14.5958	12.3314	4.16775	--	--	up	up	--	Molecular Function: oxidoreductase activity (GO:0016491);; Molecular Function: metal ion binding (GO:0046872);;	K05278|1.2e-70|mdm:114821553|K05278 flavonol synthase [EC:1.14.20.6] | (RefSeq) flavonol synthase/flavanone 3-hydroxylase-like	Flavonoid biosynthesis (ko00941)	Secondary metabolites biosynthesis, transport and catabolism;; General function prediction only	non-haem dioxygenase in morphine synthesis N-terminal	Flavonol synthase 1 OS=Crocosmia x crocosmiiflora OX=1053288 GN=FLS1 PE=1 SV=1	Secondary metabolites biosynthesis, transport and catabolism	flavonol synthase/flavanone 3-hydroxylase-like [Malus domestica]
	gene-LOC122076036	LOC122076036	LOC114821553	0.830803	0.433838	0.548026	4.13585	5.00486	4.882	5.77832	5.23531	3.67333	6.36788e-18	up	up	normal	Secondary metabolites biosynthesis, transport and catabolism	Molecular Function: oxidoreductase activity (GO:0016491);; Molecular Function: metal ion binding (GO:0046872);;	K05278|2.2e-153|mdm:114821553|K05278 flavonol synthase [EC:1.14.20.6] | (RefSeq) flavonol synthase/flavanone 3-hydroxylase-like	Flavonoid biosynthesis (ko00941)	Secondary metabolites biosynthesis, transport and catabolism;; General function prediction only	2OG-Fe(II) oxygenase superfamily	Flavonol synthase/flavanone 3-hydroxylase OS=Citrus unshiu OX=55188 GN=FLS PE=1 SV=1	Secondary metabolites biosynthesis, transport and catabolism	flavonol synthase/flavanone 3-hydroxylase-like [Malus domestica]
	gene-LOC122076177	LOC122076177	LOC114821553	3.13746	0.41544	1.42322	3.50439	4.70233	5.06919	6.27849	4.12491	13.039	0.0228776	normal	up	normal	Secondary metabolites biosynthesis, transport and catabolism	Molecular Function: oxidoreductase activity (GO:0016491);; Molecular Function: metal ion binding (GO:0046872);;	K05278|7.2e-152|mdm:114821553|K05278 flavonol synthase [EC:1.14.20.6] | (RefSeq) flavonol synthase/flavanone 3-hydroxylase-like	Flavonoid biosynthesis (ko00941)	Secondary metabolites biosynthesis, transport and catabolism;; General function prediction only	2OG-Fe(II) oxygenase superfamily	Flavonol synthase/flavanone 3-hydroxylase OS=Citrus unshiu OX=55188 GN=FLS PE=1 SV=1	Secondary metabolites biosynthesis, transport and catabolism	flavonol synthase/flavanone 3-hydroxylase-like [Malus domestica]
	gene-LOC122076333	LOC122076333	LOC104608517	0	0.087705	0	0	0	0	0.24909	0.194824	0	--	--	--	--	Secondary metabolites biosynthesis, transport and catabolism	Molecular Function: oxidoreductase activity (GO:0016491);; Molecular Function: metal ion binding (GO:0046872);;	K05278|1.3e-76|nnu:104608517|K05278 flavonol synthase [EC:1.14.20.6] | (RefSeq) flavonol synthase/flavanone 3-hydroxylase	Flavonoid biosynthesis (ko00941)	Secondary metabolites biosynthesis, transport and catabolism;; General function prediction only	2OG-Fe(II) oxygenase superfamily	Flavonol synthase/flavanone 3-hydroxylase OS=Citrus unshiu OX=55188 GN=FLS PE=1 SV=1	Secondary metabolites biosynthesis, transport and catabolism	PREDICTED: flavonol synthase/flavanone 3-hydroxylase [Nelumbo nucifera]
DFR	#ID	gene_name	nr_symbol	A381_FPKM	A382_FPKM	A383_FPKM	GuiRe No.11_FPKM	GuiRe No.12_FPKM	GuiRe No.13_FPKM	HAES9001_FPKM	HAES9002_FPKM	HAES9003_FPKM	A38_vsGuiRe No.1DESeq2_FDR	A38vGuiRe No.1DESeq2_(FDR_0.01_FC_2)_regulated	A38vsHAES900DESeq2_(FDR_0.01_FC_2)_regulated	GuiRe No.1vsHAES900DESeq2_(FDR_0.01_FC_2)_regulated	COG_class_annotation	GO_annotation	KEGG_annotation	KEGG_pathway_annotation	KOG_class_annotation	Pfam_annotation	Swiss_Prot_annotation	eggNOG_class_annotation	NR_annotation
	gene-LOC122067352	LOC122067352	--	0.065443	0	0	0	0.029187	0	0	0.038119	0	--	--	--	--	Cell wall/membrane/envelope biogenesis	Molecular Function: catalytic activity (GO:0003824);;	K13082|2.2e-74|gra:105769058|K13082 bifunctional dihydroflavonol 4-reductase/flavanone 4-reductase [EC:1.1.1.219 1.1.1.234] | (RefSeq) dihydroflavonol-4-reductase-like	Flavonoid biosynthesis (ko00941)	Defense mechanisms	NAD dependent epimerase/dehydratase family	Dihydroflavonol 4-reductase OS=Arabidopsis thaliana OX=3702 GN=DFRA PE=1 SV=2	Defense mechanisms	Dihydroflavonol 4-reductase [Thalictrum thalictroides]
	gene-LOC122070775	LOC122070775	--	0.343286	0.475066	0.36934	0	0.256499	0.192186	0	0	0	--	--	--	--	Cell wall/membrane/envelope biogenesis	Molecular Function: catalytic activity (GO:0003824);;	K13082|4.8e-117|mesc:110605890|K13082 bifunctional dihydroflavonol 4-reductase/flavanone 4-reductase [EC:1.1.1.219 1.1.1.234] | (RefSeq) dihydroflavonol 4-reductase-like	Flavonoid biosynthesis (ko00941)	Defense mechanisms	NAD dependent epimerase/dehydratase family	Dihydroflavonol 4-reductase OS=Vitis vinifera OX=29760 GN=DFR PE=1 SV=1	Defense mechanisms	dihydroflavonol 4-reductase 1 [Nelumbo lutea]
	gene-LOC122075392	LOC122075392	--	95.6704	95.2145	109.902	130.367	135.475	137.496	41.7903	43.846	28.4557	0.000118566	normal	down	down	Cell wall/membrane/envelope biogenesis	Molecular Function: catalytic activity (GO:0003824);;	K13082|4.2e-150|psom:113345760|K13082 bifunctional dihydroflavonol 4-reductase/flavanone 4-reductase [EC:1.1.1.219 1.1.1.234] | (RefSeq) dihydroflavonol 4-reductase-like	Flavonoid biosynthesis (ko00941)	Defense mechanisms	NAD dependent epimerase/dehydratase family	Dihydroflavonol 4-reductase OS=Vitis vinifera OX=29760 GN=DFR PE=1 SV=1	Defense mechanisms	dihydroflavonol 4-reductase [Epimedium sagittatum]
	gene-LOC122076687	LOC122076687	--	0.072768	0	0	0.454577	0.340856	0.635903	0.099415	0.111702	0.3983	--	--	--	--	Cell wall/membrane/envelope biogenesis	Molecular Function: catalytic activity (GO:0003824);;	K13082|1.5e-122|pda:103712715|K13082 bifunctional dihydroflavonol 4-reductase/flavanone 4-reductase [EC:1.1.1.219 1.1.1.234] | (RefSeq) dihydroflavonol 4-reductase	Flavonoid biosynthesis (ko00941)	Defense mechanisms	NAD dependent epimerase/dehydratase family	Dihydroflavonol 4-reductase OS=Vitis vinifera OX=29760 GN=DFR PE=1 SV=1	Defense mechanisms	dihydroflavonol 4-reductase [Epimedium sagittatum]
	gene-LOC122077534	LOC122077534	--	0	0	0	0	0	0	0	0	0	--	--	--	--	--	Molecular Function: catalytic activity (GO:0003824);;	K13082|2.0e-52|mus:103979760|K13082 bifunctional dihydroflavonol 4-reductase/flavanone 4-reductase [EC:1.1.1.219 1.1.1.234] | (RefSeq) dihydroflavonol-4-reductase	Flavonoid biosynthesis (ko00941)	Defense mechanisms	--	Dihydroflavonol 4-reductase OS=Vitis vinifera OX=29760 GN=DFR PE=1 SV=1	Defense mechanisms	dihydroflavonol 4-reductase [Cinnamomum micranthum f. kanehirae]
	gene-LOC122086119	LOC122086119	LOC104601829	1.1244	0.759119	1.18077	7.68745	6.79863	9.00981	0.94851	0.566408	0.715137	3.42239e-29	up	normal	down	Cell wall/membrane/envelope biogenesis	Molecular Function: catalytic activity (GO:0003824);;	K13082|2.3e-88|nnu:104601829|K13082 bifunctional dihydroflavonol 4-reductase/flavanone 4-reductase [EC:1.1.1.219 1.1.1.234] | (RefSeq) dihydroflavonol 4-reductase-like	Flavonoid biosynthesis (ko00941)	Defense mechanisms	NAD dependent epimerase/dehydratase family	Dihydroflavonol 4-reductase OS=Vitis vinifera OX=29760 GN=DFR PE=1 SV=1	Defense mechanisms	PREDICTED: dihydroflavonol 4-reductase-like [Nelumbo nucifera]
	gene-LOC122086459	LOC122086459	LOC104601829	136.854	131.107	135.527	213.716	205.355	213.977	224.746	207.047	181.093	2.25259e-19	normal	normal	normal	Cell wall/membrane/envelope biogenesis	Molecular Function: catalytic activity (GO:0003824);;	K13082|2.3e-124|nnu:104601829|K13082 bifunctional dihydroflavonol 4-reductase/flavanone 4-reductase [EC:1.1.1.219 1.1.1.234] | (RefSeq) dihydroflavonol 4-reductase-like	Flavonoid biosynthesis (ko00941)	Defense mechanisms	NAD dependent epimerase/dehydratase family	Dihydroflavonol 4-reductase OS=Vitis vinifera OX=29760 GN=DFR PE=1 SV=1	Defense mechanisms	PREDICTED: dihydroflavonol 4-reductase-like [Nelumbo nucifera]
diff expression
PAL	#ID	gene_name	nr_symbol	A381_FPKM	A382_FPKM	A383_FPKM	GuiRe No.11_FPKM	GuiRe No.12_FPKM	GuiRe No.13_FPKM	HAES9001_FPKM	HAES9002_FPKM	HAES9003_FPKM	A38_vsGuiRe No.1DESeq2_FDR	A38vGuiRe No.1DESeq2_(FDR_0.01_FC_2)_regulated	A38vsHAES900DESeq2_(FDR_0.01_FC_2)_regulated	GuiRe No.1vsHAES900DESeq2_(FDR_0.01_FC_2)_regulated	COG_class_annotation	GO_annotation	KEGG_annotation	KEGG_pathway_annotation	KOG_class_annotation	Pfam_annotation	Swiss_Prot_annotation	eggNOG_class_annotation	NR_annotation
	gene-LOC122061515	LOC122061515	--	1.09152	1.65747	0.958009	8.34718	6.55198	8.28038	7.54473	8.99888	16.6671	1.1915e-22	up	up	normal	--	Cellular Component: cytoplasm (GO:0005737);; Biological Process: L-phenylalanine catabolic process (GO:0006559);; Biological Process: cinnamic acid biosynthetic process (GO:0009800);; Molecular Function: phenylalanine ammonia-lyase activity (GO:0045548);;	K10775|1.1e-48|nnu:104601277|K10775 phenylalanine ammonia-lyase [EC:4.3.1.24] | (RefSeq) phenylalanine ammonia-lyase	Phenylalanine metabolism (ko00360);; Phenylpropanoid biosynthesis (ko00940)	Secondary metabolites biosynthesis, transport and catabolism	Aromatic amino acid lyase	Phenylalanine ammonia-lyase 2 OS=Lithospermum erythrorhizon OX=34254 PE=2 SV=1	Secondary metabolites biosynthesis, transport and catabolism	Phenylalanine ammonia-lyase [Actinidia chinensis var. chinensis]
	gene-LOC122069916	LOC122069916	LOC104589393	5.1087	7.27712	8.4299	40.3005	40.8669	42.6856	6.25283	8.94075	5.06608	1.6441e-56	up	normal	down	Amino acid transport and metabolism	Cellular Component: cytoplasm (GO:0005737);; Biological Process: L-phenylalanine catabolic process (GO:0006559);; Biological Process: cinnamic acid biosynthetic process (GO:0009800);; Molecular Function: phenylalanine ammonia-lyase activity (GO:0045548);;	K10775|0.0e+00|nnu:104589393|K10775 phenylalanine ammonia-lyase [EC:4.3.1.24] | (RefSeq) phenylalanine ammonia-lyase-like	Phenylalanine metabolism (ko00360);; Phenylpropanoid biosynthesis (ko00940)	Secondary metabolites biosynthesis, transport and catabolism	Aromatic amino acid lyase	Phenylalanine ammonia-lyase OS=Pinus taeda OX=3352 GN=PAL PE=3 SV=1	Secondary metabolites biosynthesis, transport and catabolism	PREDICTED: phenylalanine ammonia-lyase-like [Nelumbo nucifera]
	gene-LOC122058157	LOC122058157	--	4.63485	4.06387	3.24967	52.6129	51.3347	51.9796	15.7276	17.9061	28.8793	3.84187e-198	up	up	down	Amino acid transport and metabolism	Cellular Component: cytoplasm (GO:0005737);; Biological Process: L-phenylalanine catabolic process (GO:0006559);; Biological Process: cinnamic acid biosynthetic process (GO:0009800);; Molecular Function: phenylalanine ammonia-lyase activity (GO:0045548);;	K10775|0.0e+00|nnu:104601277|K10775 phenylalanine ammonia-lyase [EC:4.3.1.24] | (RefSeq) phenylalanine ammonia-lyase	Phenylalanine metabolism (ko00360);; Phenylpropanoid biosynthesis (ko00940)	Secondary metabolites biosynthesis, transport and catabolism	Aromatic amino acid lyase	Phenylalanine ammonia-lyase OS=Camellia sinensis OX=4442 GN=PAL PE=2 SV=1	Secondary metabolites biosynthesis, transport and catabolism	hypothetical protein F0562_016484 [Nyssa sinensis]
	gene-LOC122061512	LOC122061512	--	7.33469	9.64178	5.86831	31.4976	33.6308	34.7568	35.0852	40.7674	73.1356	4.66417e-38	up	up	normal	Amino acid transport and metabolism	Cellular Component: cytoplasm (GO:0005737);; Biological Process: L-phenylalanine catabolic process (GO:0006559);; Biological Process: cinnamic acid biosynthetic process (GO:0009800);; Molecular Function: phenylalanine ammonia-lyase activity (GO:0045548);;	K10775|0.0e+00|nnu:104601277|K10775 phenylalanine ammonia-lyase [EC:4.3.1.24] | (RefSeq) phenylalanine ammonia-lyase	Phenylalanine metabolism (ko00360);; Phenylpropanoid biosynthesis (ko00940)	Secondary metabolites biosynthesis, transport and catabolism	Aromatic amino acid lyase	Phenylalanine ammonia-lyase OS=Camellia sinensis OX=4442 GN=PAL PE=2 SV=1	Secondary metabolites biosynthesis, transport and catabolism	Aromatic amino acid lyase [Macleaya cordata]
	gene-LOC122061513	LOC122061513	--	4.05082	5.5137	4.56597	22.2706	22.3032	19.4002	15.6905	18.6421	38.0345	2.27728e-51	up	up	normal	Amino acid transport and metabolism	Cellular Component: cytoplasm (GO:0005737);; Biological Process: L-phenylalanine catabolic process (GO:0006559);; Biological Process: cinnamic acid biosynthetic process (GO:0009800);; Molecular Function: phenylalanine ammonia-lyase activity (GO:0045548);;	K10775|0.0e+00|nnu:104601277|K10775 phenylalanine ammonia-lyase [EC:4.3.1.24] | (RefSeq) phenylalanine ammonia-lyase	Phenylalanine metabolism (ko00360);; Phenylpropanoid biosynthesis (ko00940)	Secondary metabolites biosynthesis, transport and catabolism	Aromatic amino acid lyase	Phenylalanine ammonia-lyase OS=Camellia sinensis OX=4442 GN=PAL PE=2 SV=1	Secondary metabolites biosynthesis, transport and catabolism	Aromatic amino acid lyase [Macleaya cordata]
	gene-LOC122061804	LOC122061804	--	6.90752	8.60244	5.68786	18.7863	18.3309	19.3684	17.7482	19.7522	25.6684	9.65099e-18	up	up	normal	Amino acid transport and metabolism	Biological Process: response to acid chemical (GO:0001101);; Molecular Function: molecular_function (GO:0003674);; Molecular Function: catalytic activity (GO:0003824);; Cellular Component: cellular_component (GO:0005575);; Cellular Component: intracellular (GO:0005622);; Cellular Component: cell (GO:0005623);; Cellular Component: cytoplasm (GO:0005737);; Cellular Component: cytosol (GO:0005829);;…	K10775|3.4e-298|dzi:111295400|K10775 phenylalanine ammonia-lyase [EC:4.3.1.24] | (RefSeq) phenylalanine ammonia-lyase-like	Phenylalanine metabolism (ko00360);; Phenylpropanoid biosynthesis (ko00940)	Secondary metabolites biosynthesis, transport and catabolism	Aromatic amino acid lyase	Phenylalanine ammonia-lyase OS=Camellia sinensis OX=4442 GN=PAL PE=2 SV=1	Secondary metabolites biosynthesis, transport and catabolism	PALd [Camellia sinensis var. sinensis]
	gene-LOC122086992	LOC122086992	--	22.282	36.2915	16.1086	106.626	107.145	106.076	88.5147	78.3335	119.137	2.10893e-08	up	up	normal	Amino acid transport and metabolism	Cellular Component: cytoplasm (GO:0005737);; Biological Process: L-phenylalanine catabolic process (GO:0006559);; Biological Process: cinnamic acid biosynthetic process (GO:0009800);; Molecular Function: phenylalanine ammonia-lyase activity (GO:0045548);;	K10775|0.0e+00|nnu:104601277|K10775 phenylalanine ammonia-lyase [EC:4.3.1.24] | (RefSeq) phenylalanine ammonia-lyase	Phenylalanine metabolism (ko00360);; Phenylpropanoid biosynthesis (ko00940)	Secondary metabolites biosynthesis, transport and catabolism	Aromatic amino acid lyase	Phenylalanine ammonia-lyase OS=Camellia sinensis OX=4442 GN=PAL PE=2 SV=1	Secondary metabolites biosynthesis, transport and catabolism	hypothetical protein F0562_016484 [Nyssa sinensis]
C4H	#ID	gene_name	nr_symbol	A381_FPKM	A382_FPKM	A383_FPKM	GuiRe No.11_FPKM	GuiRe No.12_FPKM	GuiRe No.13_FPKM	HAES9001_FPKM	HAES9002_FPKM	HAES9003_FPKM	A38_vsGuiRe No.1DESeq2_FDR	A38vGuiRe No.1DESeq2_(FDR_0.01_FC_2)_regulated	A38vsHAES900DESeq2_(FDR_0.01_FC_2)_regulated	GuiRe No.1vsHAES900DESeq2_(FDR_0.01_FC_2)_regulated	COG_class_annotation	GO_annotation	KEGG_annotation	KEGG_pathway_annotation	KOG_class_annotation	Pfam_annotation	Swiss_Prot_annotation	eggNOG_class_annotation	NR_annotation
	gene-LOC122069001	LOC122069001	LOC108486152	53.6582	87.9299	52.307	445.247	443.345	445.389	164.205	167.66	256.65	1.37968e-24	up	up	down	Secondary metabolites biosynthesis, transport and catabolism;; Defense mechanisms	Molecular Function: monooxygenase activity (GO:0004497);; Molecular Function: iron ion binding (GO:0005506);; Molecular Function: oxidoreductase activity, acting on paired donors, with incorporation or reduction of molecular oxygen (GO:0016705);; Molecular Function: heme binding (GO:0020037);;	K00487|2.7e-275|gab:108486152|K00487 trans-cinnamate 4-monooxygenase [EC:1.14.14.91] | (RefSeq) trans-cinnamate 4-monooxygenase	Ubiquinone and other terpenoid-quinone biosynthesis (ko00130);; Phenylpropanoid biosynthesis (ko00940);; Flavonoid biosynthesis (ko00941);; Stilbenoid, diarylheptanoid and gingerol biosynthesis (ko00945)	Secondary metabolites biosynthesis, transport and catabolism	Cytochrome P450	Trans-cinnamate 4-monooxygenase OS=Glycyrrhiza echinata OX=46348 GN=CYP73A14 PE=2 SV=1	Secondary metabolites biosynthesis, transport and catabolism	trans-cinnamate 4-monooxygenase [Gossypium arboreum]
CHS	#ID	gene_name	nr_symbol	A381_FPKM	A382_FPKM	A383_FPKM	GuiRe No.11_FPKM	GuiRe No.12_FPKM	GuiRe No.13_FPKM	HAES9001_FPKM	HAES9002_FPKM	HAES9003_FPKM	A38_vsGuiRe No.1DESeq2_FDR	A38vGuiRe No.1DESeq2_(FDR_0.01_FC_2)_regulated	A38vsHAES900DESeq2_(FDR_0.01_FC_2)_regulated	GuiRe No.1vsHAES900DESeq2_(FDR_0.01_FC_2)_regulated	COG_class_annotation	GO_annotation	KEGG_annotation	KEGG_pathway_annotation	KOG_class_annotation	Pfam_annotation	Swiss_Prot_annotation	eggNOG_class_annotation	NR_annotation
	gene-LOC122061185	LOC122061185	--	0.90839	0.612732	0.985743	8.80658	8.25867	9.56648	2.16342	4.71664	1.60838	1.25491e-49	up	up	down	Secondary metabolites biosynthesis, transport and catabolism	Biological Process: biosynthetic process (GO:0009058);; Molecular Function: transferase activity, transferring acyl groups other than amino-acyl groups (GO:0016747);;	K00660|1.3e-152|tcc:18601149|K00660 chalcone synthase [EC:2.3.1.74] | (RefSeq) chalcone synthase	Flavonoid biosynthesis (ko00941);; Circadian rhythm - plant (ko04712)	--	Chalcone and stilbene synthases, N-terminal domain	Chalcone synthase OS=Betula pendula OX=3505 GN=CHS PE=2 SV=2	Coenzyme transport and metabolism	chalcone synthase [Microcos paniculata]
	gene-LOC122066380	LOC122066380	LOC18601149	0	0.069266	0.04444	1.42682	1.07167	0.991643	0.199	0.080419	0	1.61995e-09	up	--	down	Secondary metabolites biosynthesis, transport and catabolism	Biological Process: biosynthetic process (GO:0009058);; Molecular Function: transferase activity, transferring acyl groups other than amino-acyl groups (GO:0016747);;	K00660|1.8e-154|tcc:18601149|K00660 chalcone synthase [EC:2.3.1.74] | (RefSeq) chalcone synthase	Flavonoid biosynthesis (ko00941);; Circadian rhythm - plant (ko04712)	--	Chalcone and stilbene synthases, N-terminal domain	Chalcone synthase OS=Betula pendula OX=3505 GN=CHS PE=2 SV=2	Coenzyme transport and metabolism	PREDICTED: chalcone synthase [Theobroma cacao]
	gene-LOC122068042	LOC122068042	--	0.018484	0.739428	0.0771	2.00246	1.35765	1.06161	0.270434	0.37161	0.204252	0.0115866	normal	--	down	Secondary metabolites biosynthesis, transport and catabolism	Biological Process: biosynthetic process (GO:0009058);; Molecular Function: transferase activity, transferring acyl groups other than amino-acyl groups (GO:0016747);;	K00660|4.1e-154|nnu:104591893|K00660 chalcone synthase [EC:2.3.1.74] | (RefSeq) chalcone synthase	Flavonoid biosynthesis (ko00941);; Circadian rhythm - plant (ko04712)	--	Chalcone and stilbene synthases, N-terminal domain	Chalcone synthase OS=Betula pendula OX=3505 GN=CHS PE=2 SV=2	Coenzyme transport and metabolism	chalcone synthase [Dictamnus albus]
	gene-LOC122071007	LOC122071007	LOC21411755	0.123743	0	0	0.751654	0.543558	0.5924	0.04497	0.125564	0	0.000374514	up	--	down	Secondary metabolites biosynthesis, transport and catabolism	Biological Process: biosynthetic process (GO:0009058);; Molecular Function: transferase activity, transferring acyl groups other than amino-acyl groups (GO:0016747);;	K00660|2.0e-156|dzi:111299476|K00660 chalcone synthase [EC:2.3.1.74] | (RefSeq) chalcone synthase 2	Flavonoid biosynthesis (ko00941);; Circadian rhythm - plant (ko04712)	--	Chalcone and stilbene synthases, N-terminal domain	Chalcone synthase OS=Callistephus chinensis OX=13379 GN=CHS PE=2 SV=2	Coenzyme transport and metabolism	chalcone synthase [Morus notabilis]
	gene-LOC122076004	LOC122076004	--	3.46825	5.39653	1.60459	9.76055	9.39876	9.18309	0.705968	0.930897	0.586639	0.000124061	up	down	down	Secondary metabolites biosynthesis, transport and catabolism	Biological Process: biosynthetic process (GO:0009058);; Molecular Function: transferase activity, transferring acyl groups other than amino-acyl groups (GO:0016747);;	K00660|6.4e-139|nnu:104591893|K00660 chalcone synthase [EC:2.3.1.74] | (RefSeq) chalcone synthase	Flavonoid biosynthesis (ko00941);; Circadian rhythm - plant (ko04712)	--	Chalcone and stilbene synthases, N-terminal domain	Chalcone synthase 2 OS=Citrus sinensis OX=2711 GN=CHS2 PE=2 SV=1	Coenzyme transport and metabolism	chalcone synthase [Microcos paniculata]
	gene-LOC122077908	LOC122077908	LOC108992049	12.7432	30.0939	17.5815	19.5182	17.8102	17.4705	42.4031	52.9264	9.9324	0.637905	normal	normal	normal	Secondary metabolites biosynthesis, transport and catabolism	Biological Process: biosynthetic process (GO:0009058);; Molecular Function: transferase activity, transferring acyl groups other than amino-acyl groups (GO:0016747);;	K00660|6.5e-144|jre:108992049|K00660 chalcone synthase [EC:2.3.1.74] | (RefSeq) chalcone synthase 2	Flavonoid biosynthesis (ko00941);; Circadian rhythm - plant (ko04712)	--	Chalcone and stilbene synthases, N-terminal domain	Chalcone synthase 2 OS=Ruta graveolens OX=37565 GN=CHS2 PE=2 SV=1	Coenzyme transport and metabolism	chalcone synthase 2 [Juglans regia]
	gene-LOC122088324	LOC122088324	LOC108992049	0.093152	1.00832	0.859227	9.78918	6.78526	8.20323	0.142828	0.038224	0	5.09176e-05	up	--	down	Secondary metabolites biosynthesis, transport and catabolism	Biological Process: biosynthetic process (GO:0009058);; Molecular Function: transferase activity, transferring acyl groups other than amino-acyl groups (GO:0016747);;	K00660|3.8e-152|jre:108992049|K00660 chalcone synthase [EC:2.3.1.74] | (RefSeq) chalcone synthase 2	Flavonoid biosynthesis (ko00941);; Circadian rhythm - plant (ko04712)	--	Chalcone and stilbene synthases, N-terminal domain	Chalcone synthase 2 OS=Citrus sinensis OX=2711 GN=CHS2 PE=2 SV=1	Coenzyme transport and metabolism	chalcone synthase 2 [Juglans regia]
	gene-LOC122090911	LOC122090911	--	5.7559	11.4405	7.36419	52.2927	51.6941	49.5381	11.4227	11.2024	6.33249	1.7542e-37	up	normal	down	Secondary metabolites biosynthesis, transport and catabolism	Biological Process: biosynthetic process (GO:0009058);; Molecular Function: transferase activity, transferring acyl groups other than amino-acyl groups (GO:0016747);;	K00660|6.1e-211|vvi:100258106|K00660 chalcone synthase [EC:2.3.1.74] | (RefSeq) CHS3; chalcone synthase	Flavonoid biosynthesis (ko00941);; Circadian rhythm - plant (ko04712)	--	Chalcone and stilbene synthases, N-terminal domain	Chalcone synthase OS=Hypericum androsaemum OX=140968 PE=1 SV=1	Coenzyme transport and metabolism	chalcone synthase [Cinnamomum micranthum f. kanehirae]
	gene-LOC122090912	LOC122090912	--	11.3626	19.3162	13.8405	42.7318	43.7428	42.7875	10.7139	11.2496	7.48533	3.46016e-17	up	normal	down	Secondary metabolites biosynthesis, transport and catabolism	Biological Process: biosynthetic process (GO:0009058);; Molecular Function: transferase activity, transferring acyl groups other than amino-acyl groups (GO:0016747);;	K00660|8.0e-211|jre:108988452|K00660 chalcone synthase [EC:2.3.1.74] | (RefSeq) chalcone synthase 1	Flavonoid biosynthesis (ko00941);; Circadian rhythm - plant (ko04712)	--	Chalcone and stilbene synthases, N-terminal domain	Chalcone synthase 1 OS=Camellia sinensis OX=4442 GN=CHS1 PE=2 SV=1	Coenzyme transport and metabolism	chalcone synthase [Cinnamomum micranthum f. kanehirae]
	gene-LOC122090914	LOC122090914	--	9.05093	11.4951	10.2611	35.3719	33.2703	29.5827	9.22967	11.9265	8.16256	8.0174e-34	up	normal	down	Secondary metabolites biosynthesis, transport and catabolism	Biological Process: biosynthetic process (GO:0009058);; Molecular Function: transferase activity, transferring acyl groups other than amino-acyl groups (GO:0016747);;	K00660|6.1e-211|jre:108988452|K00660 chalcone synthase [EC:2.3.1.74] | (RefSeq) chalcone synthase 1	Flavonoid biosynthesis (ko00941);; Circadian rhythm - plant (ko04712)	--	Chalcone and stilbene synthases, N-terminal domain	Chalcone synthase OS=Hypericum androsaemum OX=140968 PE=1 SV=1	Coenzyme transport and metabolism	chalcone synthase [Rhododendron simsii]
	gene-LOC122091369	LOC122091369	LOC18601149	0.049252	0.058018	0	1.66874	1.5769	1.49324	0.526348	0.226322	0.12922	6.64445e-14	up	--	down	Secondary metabolites biosynthesis, transport and catabolism	Biological Process: biosynthetic process (GO:0009058);; Molecular Function: transferase activity, transferring acyl groups other than amino-acyl groups (GO:0016747);;	K00660|9.0e-154|tcc:18601149|K00660 chalcone synthase [EC:2.3.1.74] | (RefSeq) chalcone synthase	Flavonoid biosynthesis (ko00941);; Circadian rhythm - plant (ko04712)	--	Chalcone and stilbene synthases, N-terminal domain	Chalcone synthase OS=Betula pendula OX=3505 GN=CHS PE=2 SV=2	Coenzyme transport and metabolism	PREDICTED: chalcone synthase [Theobroma cacao]
	gene-LOC122091370	LOC122091370	LOC18601149	0	0	0	2.10762	1.85063	1.8828	0.26514	0.346597	0.269881	6.66443e-13	up	--	down	Secondary metabolites biosynthesis, transport and catabolism	Biological Process: biosynthetic process (GO:0009058);; Molecular Function: transferase activity, transferring acyl groups other than amino-acyl groups (GO:0016747);;	K00660|3.2e-151|tcc:18601149|K00660 chalcone synthase [EC:2.3.1.74] | (RefSeq) chalcone synthase	Flavonoid biosynthesis (ko00941);; Circadian rhythm - plant (ko04712)	--	Chalcone and stilbene synthases, N-terminal domain	Chalcone synthase OS=Betula pendula OX=3505 GN=CHS PE=2 SV=2	Coenzyme transport and metabolism	PREDICTED: chalcone synthase [Theobroma cacao]
	gene-LOC122091808	LOC122091808	--	0.212638	0.408215	0	6.93329	6.72276	5.4898	1.01434	1.17742	0.533228	0.000227678	up	--	down	Secondary metabolites biosynthesis, transport and catabolism	Biological Process: biosynthetic process (GO:0009058);; Molecular Function: transferase activity, transferring acyl groups other than amino-acyl groups (GO:0016747);;	K00660|5.3e-154|tcc:18601149|K00660 chalcone synthase [EC:2.3.1.74] | (RefSeq) chalcone synthase	Flavonoid biosynthesis (ko00941);; Circadian rhythm - plant (ko04712)	--	Chalcone and stilbene synthases, N-terminal domain	Chalcone synthase 2 OS=Citrus sinensis OX=2711 GN=CHS2 PE=2 SV=1	Coenzyme transport and metabolism	chalcone synthase [Microcos paniculata]
	gene-LOC122091809	LOC122091809	--	0.420898	0.426075	0.161847	8.15387	6.84854	7.89165	2.39159	1.68694	0.936758	4.66074e-50	up	up	down	Secondary metabolites biosynthesis, transport and catabolism	Biological Process: biosynthetic process (GO:0009058);; Molecular Function: transferase activity, transferring acyl groups other than amino-acyl groups (GO:0016747);;	K00660|2.0e-153|jre:108992049|K00660 chalcone synthase [EC:2.3.1.74] | (RefSeq) chalcone synthase 2	Flavonoid biosynthesis (ko00941);; Circadian rhythm - plant (ko04712)	--	Chalcone and stilbene synthases, N-terminal domain	Chalcone synthase 2 OS=Citrus sinensis OX=2711 GN=CHS2 PE=2 SV=1	Coenzyme transport and metabolism	chalcone synthase [Microcos paniculata]
	gene-LOC122091810	LOC122091810	--	0	0.175561	0	2.0525	1.93448	2.02985	0.074003	0.15051	0.138408	0.00797521	up	--	down	Secondary metabolites biosynthesis, transport and catabolism	Biological Process: biosynthetic process (GO:0009058);; Molecular Function: transferase activity, transferring acyl groups other than amino-acyl groups (GO:0016747);;	K00660|4.5e-153|jre:108992049|K00660 chalcone synthase [EC:2.3.1.74] | (RefSeq) chalcone synthase 2	Flavonoid biosynthesis (ko00941);; Circadian rhythm - plant (ko04712)	--	Chalcone and stilbene synthases, N-terminal domain	Chalcone synthase OS=Betula pendula OX=3505 GN=CHS PE=2 SV=2	Coenzyme transport and metabolism	chalcone synthase [Microcos paniculata]
CHI	#ID	gene_name	nr_symbol	A381_FPKM	A382_FPKM	A383_FPKM	GuiRe No.11_FPKM	GuiRe No.12_FPKM	GuiRe No.13_FPKM	HAES9001_FPKM	HAES9002_FPKM	HAES9003_FPKM	A38_vsGuiRe No.1DESeq2_FDR	A38vGuiRe No.1DESeq2_(FDR_0.01_FC_2)_regulated	A38vsHAES900DESeq2_(FDR_0.01_FC_2)_regulated	GuiRe No.1vsHAES900DESeq2_(FDR_0.01_FC_2)_regulated	COG_class_annotation	GO_annotation	KEGG_annotation	KEGG_pathway_annotation	KOG_class_annotation	Pfam_annotation	Swiss_Prot_annotation	eggNOG_class_annotation	NR_annotation
	gene-LOC122087564	LOC122087564	LOC104600555	5.57697	3.67649	5.39152	19.8532	20.2425	21.0083	9.08403	9.12086	12.3825	1.16967e-32	up	normal	down	--	Molecular Function: intramolecular lyase activity (GO:0016872);;	--	--	--	Chalcone isomerase like	Fatty-acid-binding protein 2 OS=Arabidopsis thaliana OX=3702 GN=FAP2 PE=2 SV=2	Function unknown	PREDICTED: fatty-acid-binding protein 2-like isoform X1 [Nelumbo nucifera]
F3H	#ID	gene_name	nr_symbol	A381_FPKM	A382_FPKM	A383_FPKM	GuiRe No.11_FPKM	GuiRe No.12_FPKM	GuiRe No.13_FPKM	HAES9001_FPKM	HAES9002_FPKM	HAES9003_FPKM	A38_vsGuiRe No.1DESeq2_FDR	A38vGuiRe No.1DESeq2_(FDR_0.01_FC_2)_regulated	A38vsHAES900DESeq2_(FDR_0.01_FC_2)_regulated	GuiRe No.1vsHAES900DESeq2_(FDR_0.01_FC_2)_regulated	COG_class_annotation	GO_annotation	KEGG_annotation	KEGG_pathway_annotation	KOG_class_annotation	Pfam_annotation	Swiss_Prot_annotation	eggNOG_class_annotation	NR_annotation
	gene-LOC122058647	LOC122058647	LOC117933456	3.15041	1.45402	0.788791	2.44992	2.31043	1.68638	1.703	1.11806	1.79037	0.753506	normal	normal	normal	Secondary metabolites biosynthesis, transport and catabolism;; Defense mechanisms	Molecular Function: monooxygenase activity (GO:0004497);; Molecular Function: iron ion binding (GO:0005506);; Cellular Component: integral component of membrane (GO:0016021);; Molecular Function: oxidoreductase activity, acting on paired donors, with incorporation or reduction of molecular oxygen (GO:0016705);; Molecular Function: heme binding (GO:0020037);;	K20770|2.5e-130|gab:108483715|K20770 (+)-delta-cadinene 8-hydroxylase [EC:1.14.-.-] | (RefSeq) flavonoid 3'-monooxygenase-like	--	Secondary metabolites biosynthesis, transport and catabolism	Cytochrome P450	Flavonoid 3'-monooxygenase OS=Petunia hybrida OX=4102 GN=CYP75B2 PE=2 SV=1	Secondary metabolites biosynthesis, transport and catabolism	flavonoid 3'-monooxygenase CYP75B137-like [Vitis riparia]
	gene-LOC122063430	LOC122063430	LOC104590491	67.062	84.0516	91.9111	231.077	228.977	235.623	62.1019	70.8556	47.3759	1.89175e-37	up	normal	down	Secondary metabolites biosynthesis, transport and catabolism;; Defense mechanisms	Molecular Function: monooxygenase activity (GO:0004497);; Molecular Function: iron ion binding (GO:0005506);; Molecular Function: oxidoreductase activity, acting on paired donors, with incorporation or reduction of molecular oxygen (GO:0016705);; Molecular Function: heme binding (GO:0020037);;	K13083|1.3e-258|nnu:104590491|K13083 flavonoid 3',5'-hydroxylase [EC:1.14.14.81] | (RefSeq) flavonoid 3',5'-hydroxylase 2-like	Flavonoid biosynthesis (ko00941);; Flavone and flavonol biosynthesis (ko00944)	Secondary metabolites biosynthesis, transport and catabolism	Cytochrome P450	Flavonoid 3',5'-hydroxylase 1 OS=Petunia hybrida OX=4102 GN=CYP75A1 PE=1 SV=1	Secondary metabolites biosynthesis, transport and catabolism	PREDICTED: flavonoid 3',5'-hydroxylase 2-like [Nelumbo nucifera]
	gene-LOC122081290	LOC122081290	LOC104611525	15.8724	25.3699	14.153	5.88231	5.83981	5.32463	8.49766	6.11091	6.92746	8.89733e-18	down	down	normal	Secondary metabolites biosynthesis, transport and catabolism;; Defense mechanisms	Molecular Function: steroid 17-alpha-monooxygenase activity (GO:0004508);; Molecular Function: iron ion binding (GO:0005506);; Cellular Component: integral component of membrane (GO:0016021);; Molecular Function: heme binding (GO:0020037);;	K20770|4.0e-133|gab:108483715|K20770 (+)-delta-cadinene 8-hydroxylase [EC:1.14.-.-] | (RefSeq) flavonoid 3'-monooxygenase-like	--	Secondary metabolites biosynthesis, transport and catabolism	Cytochrome P450	Flavonoid 3',5'-hydroxylase OS=Campanula medium OX=56154 GN=CYP75A6 PE=2 SV=1	Secondary metabolites biosynthesis, transport and catabolism	PREDICTED: flavonoid 3'-monooxygenase-like [Nelumbo nucifera]
	gene-LOC122083715	LOC122083715	LOC104590491	6.80647	6.25566	7.37847	14.2481	13.7219	15.6527	2.75355	3.80841	5.25436	6.44441e-15	up	normal	down	Secondary metabolites biosynthesis, transport and catabolism;; Defense mechanisms	Molecular Function: monooxygenase activity (GO:0004497);; Molecular Function: iron ion binding (GO:0005506);; Molecular Function: oxidoreductase activity, acting on paired donors, with incorporation or reduction of molecular oxygen (GO:0016705);; Molecular Function: heme binding (GO:0020037);;	K13083|1.6e-259|nnu:104590491|K13083 flavonoid 3',5'-hydroxylase [EC:1.14.14.81] | (RefSeq) flavonoid 3',5'-hydroxylase 2-like	Flavonoid biosynthesis (ko00941);; Flavone and flavonol biosynthesis (ko00944)	Secondary metabolites biosynthesis, transport and catabolism	Cytochrome P450	Flavonoid 3',5'-hydroxylase 1 OS=Petunia hybrida OX=4102 GN=CYP75A1 PE=1 SV=1	Secondary metabolites biosynthesis, transport and catabolism	PREDICTED: flavonoid 3',5'-hydroxylase 2-like [Nelumbo nucifera]
FLS	#ID	gene_name	nr_symbol	A381_FPKM	A382_FPKM	A383_FPKM	GuiRe No.11_FPKM	GuiRe No.12_FPKM	GuiRe No.13_FPKM	HAES9001_FPKM	HAES9002_FPKM	HAES9003_FPKM	A38_vsGuiRe No.1DESeq2_FDR	A38vGuiRe No.1DESeq2_(FDR_0.01_FC_2)_regulated	A38vsHAES900DESeq2_(FDR_0.01_FC_2)_regulated	GuiRe No.1vsHAES900DESeq2_(FDR_0.01_FC_2)_regulated	COG_class_annotation	GO_annotation	KEGG_annotation	KEGG_pathway_annotation	KOG_class_annotation	Pfam_annotation	Swiss_Prot_annotation	eggNOG_class_annotation	NR_annotation
	gene-LOC122075321	LOC122075321	LOC114821553	0.427138	0.400709	0.03142	0.633641	0.834773	0.593867	14.5958	12.3314	4.16775	--	--	up	up	--	Molecular Function: oxidoreductase activity (GO:0016491);; Molecular Function: metal ion binding (GO:0046872);;	K05278|1.2e-70|mdm:114821553|K05278 flavonol synthase [EC:1.14.20.6] | (RefSeq) flavonol synthase/flavanone 3-hydroxylase-like	Flavonoid biosynthesis (ko00941)	Secondary metabolites biosynthesis, transport and catabolism;; General function prediction only	non-haem dioxygenase in morphine synthesis N-terminal	Flavonol synthase 1 OS=Crocosmia x crocosmiiflora OX=1053288 GN=FLS1 PE=1 SV=1	Secondary metabolites biosynthesis, transport and catabolism	flavonol synthase/flavanone 3-hydroxylase-like [Malus domestica]
	gene-LOC122076036	LOC122076036	LOC114821553	0.830803	0.433838	0.548026	4.13585	5.00486	4.882	5.77832	5.23531	3.67333	6.36788e-18	up	up	normal	Secondary metabolites biosynthesis, transport and catabolism	Molecular Function: oxidoreductase activity (GO:0016491);; Molecular Function: metal ion binding (GO:0046872);;	K05278|2.2e-153|mdm:114821553|K05278 flavonol synthase [EC:1.14.20.6] | (RefSeq) flavonol synthase/flavanone 3-hydroxylase-like	Flavonoid biosynthesis (ko00941)	Secondary metabolites biosynthesis, transport and catabolism;; General function prediction only	2OG-Fe(II) oxygenase superfamily	Flavonol synthase/flavanone 3-hydroxylase OS=Citrus unshiu OX=55188 GN=FLS PE=1 SV=1	Secondary metabolites biosynthesis, transport and catabolism	flavonol synthase/flavanone 3-hydroxylase-like [Malus domestica]
	gene-LOC122076177	LOC122076177	LOC114821553	3.13746	0.41544	1.42322	3.50439	4.70233	5.06919	6.27849	4.12491	13.039	0.0228776	normal	up	normal	Secondary metabolites biosynthesis, transport and catabolism	Molecular Function: oxidoreductase activity (GO:0016491);; Molecular Function: metal ion binding (GO:0046872);;	K05278|7.2e-152|mdm:114821553|K05278 flavonol synthase [EC:1.14.20.6] | (RefSeq) flavonol synthase/flavanone 3-hydroxylase-like	Flavonoid biosynthesis (ko00941)	Secondary metabolites biosynthesis, transport and catabolism;; General function prediction only	2OG-Fe(II) oxygenase superfamily	Flavonol synthase/flavanone 3-hydroxylase OS=Citrus unshiu OX=55188 GN=FLS PE=1 SV=1	Secondary metabolites biosynthesis, transport and catabolism	flavonol synthase/flavanone 3-hydroxylase-like [Malus domestica]
DFR	#ID	gene_name	nr_symbol	A381_FPKM	A382_FPKM	A383_FPKM	GuiRe No.11_FPKM	GuiRe No.12_FPKM	GuiRe No.13_FPKM	HAES9001_FPKM	HAES9002_FPKM	HAES9003_FPKM	A38_vsGuiRe No.1DESeq2_FDR	A38vGuiRe No.1DESeq2_(FDR_0.01_FC_2)_regulated	A38vsHAES900DESeq2_(FDR_0.01_FC_2)_regulated	GuiRe No.1vsHAES900DESeq2_(FDR_0.01_FC_2)_regulated	COG_class_annotation	GO_annotation	KEGG_annotation	KEGG_pathway_annotation	KOG_class_annotation	Pfam_annotation	Swiss_Prot_annotation	eggNOG_class_annotation	NR_annotation
	gene-LOC122075392	LOC122075392	--	95.6704	95.2145	109.902	130.367	135.475	137.496	41.7903	43.846	28.4557	0.000118566	normal	down	down	Cell wall/membrane/envelope biogenesis	Molecular Function: catalytic activity (GO:0003824);;	K13082|4.2e-150|psom:113345760|K13082 bifunctional dihydroflavonol 4-reductase/flavanone 4-reductase [EC:1.1.1.219 1.1.1.234] | (RefSeq) dihydroflavonol 4-reductase-like	Flavonoid biosynthesis (ko00941)	Defense mechanisms	NAD dependent epimerase/dehydratase family	Dihydroflavonol 4-reductase OS=Vitis vinifera OX=29760 GN=DFR PE=1 SV=1	Defense mechanisms	dihydroflavonol 4-reductase [Epimedium sagittatum]
	gene-LOC122086119	LOC122086119	LOC104601829	1.1244	0.759119	1.18077	7.68745	6.79863	9.00981	0.94851	0.566408	0.715137	3.42239e-29	up	normal	down	Cell wall/membrane/envelope biogenesis	Molecular Function: catalytic activity (GO:0003824);;	K13082|2.3e-88|nnu:104601829|K13082 bifunctional dihydroflavonol 4-reductase/flavanone 4-reductase [EC:1.1.1.219 1.1.1.234] | (RefSeq) dihydroflavonol 4-reductase-like	Flavonoid biosynthesis (ko00941)	Defense mechanisms	NAD dependent epimerase/dehydratase family	Dihydroflavonol 4-reductase OS=Vitis vinifera OX=29760 GN=DFR PE=1 SV=1	Defense mechanisms	PREDICTED: dihydroflavonol 4-reductase-like [Nelumbo nucifera]
			A381_FPKM	A382_FPKM	A383_FPKM	GuiRe No.11_FPKM	GuiRe No.12_FPKM	GuiRe No.13_FPKM	HAES9001_FPKM	HAES9002_FPKM	HAES9003_FPKM		Gene_ID	A38	Guire No.1	HAES900
		LOC122061515	1.09152	1.65747	0.958009	8.34718	6.55198	8.28038	7.54473	8.99888	16.6671	PAL	LOC122061515	1.23567	7.72651	11.0702
		LOC122069916	5.1087	7.27712	8.4299	40.3005	40.8669	42.6856	6.25283	8.94075	5.06608		LOC122069916	6.93857	41.2844	6.75322
		LOC122058157	4.63485	4.06387	3.24967	52.6129	51.3347	51.9796	15.7276	17.9061	28.8793		LOC122058157	3.98279	51.9757	20.8377
		LOC122061512	7.33469	9.64178	5.86831	31.4976	33.6308	34.7568	35.0852	40.7674	73.1356		LOC122061512	7.61492	33.295	49.6627
		LOC122061513	4.05082	5.5137	4.56597	22.2706	22.3032	19.4002	15.6905	18.6421	38.0345		LOC122061513	4.71016	21.3246	24.1224
		LOC122061804	6.90752	8.60244	5.68786	18.7863	18.3309	19.3684	17.7482	19.7522	25.6684		LOC122061804	7.06594	18.8285	21.0562
		LOC122086992	22.282	36.2915	16.1086	106.626	107.145	106.076	88.5147	78.3335	119.137		LOC122086992	24.894	106.616	95.3284
		LOC122069001	53.6582	87.9299	52.307	445.247	443.345	445.389	164.205	167.66	256.65	C4H	LOC122069001	64.6317	444.66	196.172
		LOC122061185	0.90839	0.612732	0.985743	8.80658	8.25867	9.56648	2.16342	4.71664	1.60838	CHS	LOC122061185	0.835622	8.87724	2.82948
		LOC122066380	0	0.069266	0.04444	1.42682	1.07167	0.991643	0.199	0.080419	0		LOC122066380	0.037902	1.16338	0.0931397
		LOC122068042	0.018484	0.739428	0.0771	2.00246	1.35765	1.06161	0.270434	0.37161	0.204252		LOC122068042	0.278337	1.47391	0.282099
		LOC122071007	0.123743	0	0	0.751654	0.543558	0.5924	0.04497	0.125564	0		LOC122071007	0.0412477	0.629204	0.0568447
		LOC122076004	3.46825	5.39653	1.60459	9.76055	9.39876	9.18309	0.705968	0.930897	0.586639		LOC122076004	3.48979	9.44746	0.741168
		LOC122077908	12.7432	30.0939	17.5815	19.5182	17.8102	17.4705	42.4031	52.9264	9.9324		LOC122077908	20.1395	18.2663	35.0873
		LOC122088324	0.093152	1.00832	0.859227	9.78918	6.78526	8.20323	0.142828	0.038224	0		LOC122088324	0.653566	8.25923	0.0603507
		LOC122090911	5.7559	11.4405	7.36419	52.2927	51.6941	49.5381	11.4227	11.2024	6.33249		LOC122090911	8.18686	51.175	9.65253
		LOC122090912	11.3626	19.3162	13.8405	42.7318	43.7428	42.7875	10.7139	11.2496	7.48533		LOC122090912	14.8398	43.0874	9.81625
		LOC122090914	9.05093	11.4951	10.2611	35.3719	33.2703	29.5827	9.22967	11.9265	8.16256		LOC122090914	10.2691	32.7417	9.77292
		LOC122091369	0.049252	0.058018	0	1.66874	1.5769	1.49324	0.526348	0.226322	0.12922		LOC122091369	0.0357567	1.57963	0.293963
		LOC122091370	0	0	0	2.10762	1.85063	1.8828	0.26514	0.346597	0.269881		LOC122091370	0	1.94702	0.293873
		LOC122091808	0.212638	0.408215	0	6.93329	6.72276	5.4898	1.01434	1.17742	0.533228		LOC122091808	0.206951	6.38195	0.908329
		LOC122091809	0.420898	0.426075	0.161847	8.15387	6.84854	7.89165	2.39159	1.68694	0.936758		LOC122091809	0.336273	7.63136	1.67176
		LOC122091810	0	0.175561	0	2.0525	1.93448	2.02985	0.074003	0.15051	0.138408		LOC122091810	0.0585203	2.00561	0.120974
		LOC122087564	5.57697	3.67649	5.39152	19.8532	20.2425	21.0083	9.08403	9.12086	12.3825	CHI	LOC122087564	4.88166	20.368	10.1958
		LOC122058647	3.15041	1.45402	0.788791	2.44992	2.31043	1.68638	1.703	1.11806	1.79037	F3H	LOC122058647	1.79774	2.14891	1.53714
		LOC122063430	67.062	84.0516	91.9111	231.077	228.977	235.623	62.1019	70.8556	47.3759		LOC122063430	81.0082	231.892	60.1111
		LOC122081290	15.8724	25.3699	14.153	5.88231	5.83981	5.32463	8.49766	6.11091	6.92746		LOC122081290	18.4651	5.68225	7.17867
		LOC122083715	6.80647	6.25566	7.37847	14.2481	13.7219	15.6527	2.75355	3.80841	5.25436		LOC122083715	6.81353	14.5409	3.93877
		LOC122075321	0.427138	0.400709	0.03142	0.633641	0.834773	0.593867	14.5958	12.3314	4.16775	FLS	LOC122075321	0.286422	0.687427	10.365
		LOC122076036	0.830803	0.433838	0.548026	4.13585	5.00486	4.882	5.77832	5.23531	3.67333		LOC122076036	0.604222	4.67424	4.89565
		LOC122076177	3.13746	0.41544	1.42322	3.50439	4.70233	5.06919	6.27849	4.12491	13.039		LOC122076177	1.65871	4.4253	7.81412
		LOC122075392	95.6704	95.2145	109.902	130.367	135.475	137.496	41.7903	43.846	28.4557	DFR	LOC122075392	100.262	134.446	38.0307
		LOC122086119	1.1244	0.759119	1.18077	7.68745	6.79863	9.00981	0.94851	0.566408	0.715137		LOC122086119	1.02143	7.83196	0.743352
