# Supplementary material for: Comparative Transcriptome Analysis Reveals Key Functions of MiMYB Gene Family in Macadamia Nut Pericarp Formation
Source: Int J Mol Sci. 2024 Jun 21;25(13):6840. doi: 10.3390/ijms25136840 (PMC11241416; doi:10.3390/ijms25136840)
Supplement: Supplementary file 1 [file ijms-25-06840-s001.zip › Supplement Table 8 Phenylpropanoid.xlsx]

## Sheet: Phenylpropanoid
#ID	gene_name	A381_FPKM	A382_FPKM	A383_FPKM	GuiRe No.11_FPKM	GuiRe No.12_FPKM	GuiRe No.13_FPKM	HAES9001_FPKM	HAES9002_FPKM	HAES9003_FPKM	A38vGuiRe No.1DESeq2_(FDR_0.01_FC_2)_regulated	A38vsHAES900DESeq2_(FDR_0.01_FC_2)_regulated	GuiRe No.1vsHAES900DESeq2_(FDR_0.01_FC_2)_regulated	KEGG_annotation	KEGG_pathway_annotation	KOG_class	KOG_class_annotation	Pfam_annotation	Swiss_Prot_annotation	eggNOG_class	eggNOG_class_annotation	NR_annotation
gene-LOC122057870	LOC122057870	0	0	0	0.167546	0.027107	0.027541	1.06046	1.40626	0.878108	--	up	up	K00430|6.9e-115|nnu:104607954|K00430 peroxidase [EC:1.11.1.7] | (RefSeq) peroxidase 41-like	Phenylpropanoid biosynthesis (ko00940)	--	--	Peroxidase	Peroxidase 41 OS=Arabidopsis thaliana OX=3702 GN=PER41 PE=3 SV=1	Q	Secondary metabolites biosynthesis, transport and catabolism	PREDICTED: peroxidase 41-like [Nelumbo nucifera]
gene-LOC122061940	LOC122061940	0	0.111781	0.087812	0	0	0	3.17728	2.15116	1.9401	--	up	up	K13066|1.6e-131|nnu:104590656|K13066 caffeic acid 3-O-methyltransferase [EC:2.1.1.68] | (RefSeq) caffeic acid 3-O-methyltransferase-like	Phenylpropanoid biosynthesis (ko00940)	[R]	General function prediction only	O-methyltransferase domain	Caffeic acid 3-O-methyltransferase 1 OS=Populus kitakamiensis OX=34292 GN=HOMT1 PE=3 SV=1	S	Function unknown	PREDICTED: caffeic acid 3-O-methyltransferase-like isoform X1 [Nelumbo nucifera]
gene-LOC122071407	LOC122071407	0.364649	0.706252	0.109478	0.107143	0.029639	0.185948	1.88644	0.995614	1.52869	--	normal	up	K00430|3.0e-139|vvi:100263665|K00430 peroxidase [EC:1.11.1.7] | (RefSeq) cationic peroxidase 1	Phenylpropanoid biosynthesis (ko00940)	--	--	Peroxidase	Cationic peroxidase 1 OS=Arachis hypogaea OX=3818 GN=PNC1 PE=1 SV=2	Q	Secondary metabolites biosynthesis, transport and catabolism	hypothetical protein CMV_002450 [Castanea mollissima]
gene-LOC122073502	LOC122073502	0.816524	0.125977	0	0.066645	0.112602	0.052703	1.92511	2.2303	1.29132	--	normal	up	K00430|1.7e-142|oeu:111379502|K00430 peroxidase [EC:1.11.1.7] | (RefSeq) peroxidase 47-like	Phenylpropanoid biosynthesis (ko00940)	--	--	Peroxidase	Peroxidase 47 OS=Arabidopsis thaliana OX=3702 GN=PER47 PE=2 SV=2	Q	Secondary metabolites biosynthesis, transport and catabolism	peroxidase 47-like [Olea europaea var. sylvestris]
gene-LOC122084777	LOC122084777	0.49059	0	0.350601	0.70621	0	0.305691	3.80651	2.81325	6.99104	--	up	up	K00430|4.1e-92|nnu:104605423|K00430 peroxidase [EC:1.11.1.7] | (RefSeq) peroxidase 10-like	Phenylpropanoid biosynthesis (ko00940)	--	--	Peroxidase	Peroxidase 10 OS=Arabidopsis thaliana OX=3702 GN=PER10 PE=1 SV=1	Q	Secondary metabolites biosynthesis, transport and catabolism	PREDICTED: peroxidase 10-like [Nelumbo nucifera]
gene-LOC122069568	LOC122069568	43.6347	51.827	47.3079	8.57939	8.76718	9.59894	89.7701	84.1311	40.6752	down	normal	up	K13066|5.6e-113|nnu:104604834|K13066 caffeic acid 3-O-methyltransferase [EC:2.1.1.68] | (RefSeq) caffeic acid 3-O-methyltransferase 1-like	Phenylpropanoid biosynthesis (ko00940)	[R]	General function prediction only	O-methyltransferase domain	Caffeic acid 3-O-methyltransferase OS=Medicago sativa OX=3879 PE=1 SV=1	S	Function unknown	PREDICTED: caffeic acid 3-O-methyltransferase 1-like [Nelumbo nucifera]
gene-LOC122070558	LOC122070558	1.60064	2.19296	1.19737	0.362819	0.564745	0.418217	0.816282	0.829871	0.396955	down	down	--	K23260|2.8e-125|mesc:110623891|K23260 scopoletin glucosyltransferase [EC:2.4.1.128] | (RefSeq) scopoletin glucosyltransferase-like	Phenylpropanoid biosynthesis (ko00940)	[GC]	Carbohydrate transport and metabolism;; Energy production and conversion	UDP-glucoronosyl and UDP-glucosyl transferase	UDP-glucose flavonoid 3-O-glucosyltransferase 7 OS=Fragaria ananassa OX=3747 GN=GT7 PE=1 SV=1	--	--	UDP-glucuronosyl/UDP-glucosyltransferase [Macleaya cordata]
gene-LOC122071430	LOC122071430	55.4806	62.5843	64.922	18.7366	21.1177	18.9431	28.0903	37.6099	32.9034	down	normal	normal	K09753|2.6e-84|sbi:8077848|K09753 cinnamoyl-CoA reductase [EC:1.2.1.44] | (RefSeq) cinnamoyl-CoA reductase 1	Phenylpropanoid biosynthesis (ko00940)	[V]	Defense mechanisms	NAD dependent epimerase/dehydratase family	Phenylacetaldehyde reductase OS=Rosa hybrid cultivar OX=128735 GN=PAR PE=1 SV=1	V	Defense mechanisms	cinnamoyl-CoA reductase 1 [Citrus clementina]
gene-LOC122073130	LOC122073130	5.01657	2.64051	1.74846	0.36427	0.563599	1.0784	9.47526	14.0852	15.6764	down	up	up	K00430|1.1e-142|nnu:104608654|K00430 peroxidase [EC:1.11.1.7] | (RefSeq) peroxidase 17-like	Phenylpropanoid biosynthesis (ko00940)	--	--	Peroxidase	Peroxidase 17 OS=Arabidopsis thaliana OX=3702 GN=PER17 PE=2 SV=1	Q	Secondary metabolites biosynthesis, transport and catabolism	peroxidase 17-like [Camellia sinensis]
gene-LOC122074123	LOC122074123	8.50888	7.74496	6.69901	3.79564	3.34283	3.11477	11.4318	10.3833	8.43865	down	normal	up	K09753|1.0e-78|nnu:104603320|K09753 cinnamoyl-CoA reductase [EC:1.2.1.44] | (RefSeq) cinnamoyl-CoA reductase 1-like	Phenylpropanoid biosynthesis (ko00940)	[V]	Defense mechanisms	NAD dependent epimerase/dehydratase family	Cinnamoyl-CoA reductase 1 OS=Arabidopsis thaliana OX=3702 GN=CCR1 PE=1 SV=1	V	Defense mechanisms	cinnamoyl-CoA reductase 2-like [Vitis riparia]
gene-LOC122074698	LOC122074698	1.23231	1.19184	1.63135	0.55953	0.488134	0.520299	0.463539	0.287777	0.169601	down	down	--	K00083|5.6e-122|pmum:103321211|K00083 cinnamyl-alcohol dehydrogenase [EC:1.1.1.195] | (RefSeq) probable cinnamyl alcohol dehydrogenase 6	Phenylpropanoid biosynthesis (ko00940)	[Q]	Secondary metabolites biosynthesis, transport and catabolism	Alcohol dehydrogenase GroES-like domain	Probable cinnamyl alcohol dehydrogenase 6 OS=Oryza sativa subsp. japonica OX=39947 GN=CAD6 PE=2 SV=2	Q	Secondary metabolites biosynthesis, transport and catabolism	probable cinnamyl alcohol dehydrogenase 6 [Prunus dulcis]
gene-LOC122079326	LOC122079326	0.564566	0.932386	0.750132	0.082856	0.281629	0.108529	0.449783	0.208331	0.100867	down	normal	--	K00430|5.2e-134|qsu:111984930|K00430 peroxidase [EC:1.11.1.7] | (RefSeq) peroxidase 55-like	Phenylpropanoid biosynthesis (ko00940)	--	--	Peroxidase	Peroxidase 55 OS=Arabidopsis thaliana OX=3702 GN=PER55 PE=1 SV=1	Q	Secondary metabolites biosynthesis, transport and catabolism	hypothetical protein F0562_004806 [Nyssa sinensis]
gene-LOC122083218	LOC122083218	2.50641	1.18131	1.2486	0	0	0	0	0	0	down	down	--	K18368|2.7e-14|pda:103702813|K18368 caffeoylshikimate esterase [EC:3.1.1.-] | (RefSeq) caffeoylshikimate esterase-like	Phenylpropanoid biosynthesis (ko00940)	[I]	Lipid transport and metabolism	--	--	I	Lipid transport and metabolism	caffeoylshikimate esterase-like [Phoenix dactylifera]
gene-LOC122089891	LOC122089891	2.13911	1.77646	3.78407	1.30322	0.991744	1.11682	0.592114	0	2.05889	down	normal	normal	K00430|5.2e-124|jcu:105646556|K00430 peroxidase [EC:1.11.1.7] | (RefSeq) peroxidase A2	Phenylpropanoid biosynthesis (ko00940)	--	--	Peroxidase	Peroxidase 15 OS=Ipomoea batatas OX=4120 GN=pod PE=1 SV=1	Q	Secondary metabolites biosynthesis, transport and catabolism	peroxidase A2 [Jatropha curcas]
gene-LOC122062536	LOC122062536	1.54668	1.35007	1.47611	0.672925	0.941348	0.371026	2.23707	1.1646	1.00639	down	normal	normal	K00588|1.2e-92|vvi:100266060|K00588 caffeoyl-CoA O-methyltransferase [EC:2.1.1.104] | (RefSeq) probable caffeoyl-CoA O-methyltransferase At4g26220	Phenylpropanoid biosynthesis (ko00940);; Flavonoid biosynthesis (ko00941);; Stilbenoid, diarylheptanoid and gingerol biosynthesis (ko00945)	[Q]	Secondary metabolites biosynthesis, transport and catabolism	O-methyltransferase	Probable caffeoyl-CoA O-methyltransferase At4g26220 OS=Arabidopsis thaliana OX=3702 GN=At4g26220 PE=2 SV=1	Q	Secondary metabolites biosynthesis, transport and catabolism	PREDICTED: probable caffeoyl-CoA O-methyltransferase At4g26220 isoform X1 [Vitis vinifera]
gene-LOC122064376	LOC122064376	5.35066	6.65104	6.34241	1.62398	1.37379	1.89481	0.405622	0.549202	0.434813	down	down	down	K00588|6.5e-94|vvi:100268094|K00588 caffeoyl-CoA O-methyltransferase [EC:2.1.1.104] | (RefSeq) probable caffeoyl-CoA O-methyltransferase At4g26220	Phenylpropanoid biosynthesis (ko00940);; Flavonoid biosynthesis (ko00941);; Stilbenoid, diarylheptanoid and gingerol biosynthesis (ko00945)	[Q]	Secondary metabolites biosynthesis, transport and catabolism	O-methyltransferase	Probable caffeoyl-CoA O-methyltransferase At4g26220 OS=Arabidopsis thaliana OX=3702 GN=At4g26220 PE=2 SV=1	Q	Secondary metabolites biosynthesis, transport and catabolism	probable caffeoyl-CoA O-methyltransferase At4g26220 isoform X1 [Camellia sinensis]
gene-LOC122088785	LOC122088785	3.68695	4.12774	4.17112	2.08177	1.4517	1.0474	1.10991	1.68725	1.57472	down	down	normal	K00588|8.4e-86|aly:9324710|K00588 caffeoyl-CoA O-methyltransferase [EC:2.1.1.104] | (RefSeq) putative caffeoyl-CoA O-methyltransferase At1g67980 isoform X1	Phenylpropanoid biosynthesis (ko00940);; Flavonoid biosynthesis (ko00941);; Stilbenoid, diarylheptanoid and gingerol biosynthesis (ko00945)	[Q]	Secondary metabolites biosynthesis, transport and catabolism	O-methyltransferase	Putative caffeoyl-CoA O-methyltransferase At1g67980 OS=Arabidopsis thaliana OX=3702 GN=At1g67980 PE=2 SV=1	Q	Secondary metabolites biosynthesis, transport and catabolism	putative caffeoyl-CoA O-methyltransferase At1g67980 isoform X1 [Arabidopsis lyrata subsp. lyrata]
gene-LOC122081057	LOC122081057	0.916056	3.34054	1.67955	1.34052	0.839596	1.09569	1.16556	1.30381	0.824271	normal	normal	normal	K10775|0.0e+00|nnu:104589393|K10775 phenylalanine ammonia-lyase [EC:4.3.1.24] | (RefSeq) phenylalanine ammonia-lyase-like	Phenylalanine metabolism (ko00360);; Phenylpropanoid biosynthesis (ko00940)	[Q]	Secondary metabolites biosynthesis, transport and catabolism	Aromatic amino acid lyase	Phenylalanine ammonia-lyase OS=Pinus taeda OX=3352 GN=PAL PE=3 SV=1	Q	Secondary metabolites biosynthesis, transport and catabolism	PREDICTED: phenylalanine ammonia-lyase-like [Nelumbo nucifera]
gene-LOC122057251	LOC122057251	5.11869	4.26362	2.41364	5.48693	5.7227	4.67052	0.791974	1.44582	1.01788	normal	down	down	K18368|1.5e-150|nnu:104598938|K18368 caffeoylshikimate esterase [EC:3.1.1.-] | (RefSeq) caffeoylshikimate esterase-like	Phenylpropanoid biosynthesis (ko00940)	[I]	Lipid transport and metabolism	Serine aminopeptidase, S33	Caffeoylshikimate esterase OS=Arabidopsis thaliana OX=3702 GN=CSE PE=1 SV=1	I	Lipid transport and metabolism	PREDICTED: caffeoylshikimate esterase-like isoform X1 [Nelumbo nucifera]
gene-LOC122061299	LOC122061299	3.53723	3.36961	0.815083	6.29593	5.43164	5.65373	1.87915	1.47402	1.47382	normal	normal	down	K00430|1.9e-141|vvi:100263665|K00430 peroxidase [EC:1.11.1.7] | (RefSeq) cationic peroxidase 1	Phenylpropanoid biosynthesis (ko00940)	--	--	Peroxidase	Cationic peroxidase 1 OS=Arachis hypogaea OX=3818 GN=PNC1 PE=1 SV=2	Q	Secondary metabolites biosynthesis, transport and catabolism	PREDICTED: cationic peroxidase 1 [Vitis vinifera]
gene-LOC122063149	LOC122063149	6.19947	9.903	11.1225	6.75157	6.83718	6.64203	3.24161	3.87569	2.47026	normal	down	down	K23260|2.9e-72|egu:105049155|K23260 scopoletin glucosyltransferase [EC:2.4.1.128] | (RefSeq) scopoletin glucosyltransferase-like	Phenylpropanoid biosynthesis (ko00940)	[GC]	Carbohydrate transport and metabolism;; Energy production and conversion	UDP-glucoronosyl and UDP-glucosyl transferase	Flavonol 3-O-glucosyltransferase UGT89B1 OS=Arabidopsis thaliana OX=3702 GN=UGT89B1 PE=1 SV=2	--	--	PREDICTED: UDP-glycosyltransferase 89B1-like [Nelumbo nucifera]
gene-LOC122067587	LOC122067587	3.51678	5.98775	4.10146	4.21814	4.34614	4.34234	17.5238	21.0231	18.5989	normal	up	up	K00430|2.8e-143|nnu:104604497|K00430 peroxidase [EC:1.11.1.7] | (RefSeq) peroxidase 17-like	Phenylpropanoid biosynthesis (ko00940)	--	--	Peroxidase	Peroxidase 17 OS=Arabidopsis thaliana OX=3702 GN=PER17 PE=2 SV=1	Q	Secondary metabolites biosynthesis, transport and catabolism	PREDICTED: peroxidase 17-like [Nelumbo nucifera]
gene-LOC122067873	LOC122067873	118.538	48.3446	118.483	187.452	178.574	178.557	63.3359	72.5117	87.8161	normal	normal	down	K00430|2.7e-140|nnu:104603652|K00430 peroxidase [EC:1.11.1.7] | (RefSeq) peroxidase 64	Phenylpropanoid biosynthesis (ko00940)	--	--	Peroxidase	Peroxidase 64 OS=Arabidopsis thaliana OX=3702 GN=PER64 PE=1 SV=1	Q	Secondary metabolites biosynthesis, transport and catabolism	Plant peroxidase [Macleaya cordata]
gene-LOC122069774	LOC122069774	3.17555	3.06677	2.71209	3.49603	4.35027	3.79025	12.275	11.9496	8.34485	normal	up	up	K00430|1.3e-129|jre:109020700|K00430 peroxidase [EC:1.11.1.7] | (RefSeq) peroxidase 3-like	Phenylpropanoid biosynthesis (ko00940)	--	--	Peroxidase	Peroxidase 3 OS=Arabidopsis thaliana OX=3702 GN=PER3 PE=2 SV=1	Q	Secondary metabolites biosynthesis, transport and catabolism	hypothetical protein F0562_008312 [Nyssa sinensis]
gene-LOC122071436	LOC122071436	17.9195	23.2412	17.3038	19.345	17.658	19.6081	8.64403	8.15351	4.09904	normal	down	down	K09753|1.9e-85|cpep:111790043|K09753 cinnamoyl-CoA reductase [EC:1.2.1.44] | (RefSeq) cinnamoyl-CoA reductase 2-like	Phenylpropanoid biosynthesis (ko00940)	[V]	Defense mechanisms	NAD dependent epimerase/dehydratase family	Phenylacetaldehyde reductase OS=Rosa hybrid cultivar OX=128735 GN=PAR PE=1 SV=1	V	Defense mechanisms	cinnamoyl-CoA reductase 1 [Manihot esculenta]
gene-LOC122084344	LOC122084344	1.18476	1.57885	0.632112	2.37673	1.39789	2.47979	1.21753	0.778115	0.748035	normal	normal	down	K13066|1.6e-104|qsu:112039311|K13066 caffeic acid 3-O-methyltransferase [EC:2.1.1.68] | (RefSeq) caffeic acid 3-O-methyltransferase 1	Phenylpropanoid biosynthesis (ko00940)	[R]	General function prediction only	O-methyltransferase domain	Caffeic acid 3-O-methyltransferase OS=Eucalyptus gunnii OX=3933 GN=OMT PE=2 SV=1	S	Function unknown	caffeic acid 3-O-methyltransferase 1-like [Quercus lobata]
gene-LOC122084345	LOC122084345	3.77422	4.63978	4.53264	6.11806	6.64497	6.6947	3.03634	3.34376	2.87058	normal	normal	down	K13066|5.0e-111|nnu:104585771|K13066 caffeic acid 3-O-methyltransferase [EC:2.1.1.68] | (RefSeq) caffeic acid 3-O-methyltransferase 1	Phenylpropanoid biosynthesis (ko00940)	[R]	General function prediction only	O-methyltransferase domain	Caffeic acid 3-O-methyltransferase OS=Prunus dulcis OX=3755 GN=COMT1 PE=2 SV=1	S	Function unknown	PREDICTED: caffeic acid 3-O-methyltransferase 1 [Nelumbo nucifera]
gene-LOC122087512	LOC122087512	175.429	205.333	153.174	110.557	111.32	110.937	36.5668	52.9216	40.0868	normal	down	down	K18368|3.1e-138|nnu:104594659|K18368 caffeoylshikimate esterase [EC:3.1.1.-] | (RefSeq) caffeoylshikimate esterase-like	Phenylpropanoid biosynthesis (ko00940)	[I]	Lipid transport and metabolism	Serine aminopeptidase, S33	--	I	Lipid transport and metabolism	PREDICTED: caffeoylshikimate esterase-like [Nelumbo nucifera]
gene-LOC122088272	LOC122088272	116.059	178.537	150.476	170.231	172.653	173.767	161.211	143.412	139.175	normal	normal	normal	K00430|2.8e-138|jcu:105646556|K00430 peroxidase [EC:1.11.1.7] | (RefSeq) peroxidase A2	Phenylpropanoid biosynthesis (ko00940)	--	--	Peroxidase	Peroxidase 15 OS=Ipomoea batatas OX=4120 GN=pod PE=1 SV=1	Q	Secondary metabolites biosynthesis, transport and catabolism	peroxidase A2 [Jatropha curcas]
gene-LOC122088482	LOC122088482	2.99797	4.12429	5.23195	2.29697	2.40313	2.18232	0.622653	0.311797	0.740006	normal	down	down	K23260|1.5e-70|cmo:103495252|K23260 scopoletin glucosyltransferase [EC:2.4.1.128] | (RefSeq) scopoletin glucosyltransferase-like	Phenylpropanoid biosynthesis (ko00940)	[GC]	Carbohydrate transport and metabolism;; Energy production and conversion	UDP-glucoronosyl and UDP-glucosyl transferase	UDP-glycosyltransferase 89B2 OS=Stevia rebaudiana OX=55670 GN=UGT89B2 PE=2 SV=1	--	--	PREDICTED: UDP-glycosyltransferase 89B2-like [Nelumbo nucifera]
gene-LOC122074662	LOC122074662	1.76485	2.3909	2.25695	1.21916	0.604567	1.41291	63.7782	38.116	38.3871	normal	up	up	K00588|7.0e-85|oeu:111391869|K00588 caffeoyl-CoA O-methyltransferase [EC:2.1.1.104] | (RefSeq) flavonoid 3',5'-methyltransferase-like	Phenylpropanoid biosynthesis (ko00940);; Flavonoid biosynthesis (ko00941);; Stilbenoid, diarylheptanoid and gingerol biosynthesis (ko00945)	[Q]	Secondary metabolites biosynthesis, transport and catabolism	O-methyltransferase	Caffeoyl-CoA O-methyltransferase OS=Populus kitakamiensis OX=34292 PE=2 SV=1	Q	Secondary metabolites biosynthesis, transport and catabolism	hypothetical protein M569_13448 [Genlisea aurea]
gene-LOC122082704	LOC122082704	9.76245	13.8404	5.59351	19.1414	19.7181	18.0281	43.1159	40.7432	39.1847	normal	up	up	K13065|1.0e-31|ppp:112280237|K13065 shikimate O-hydroxycinnamoyltransferase [EC:2.3.1.133] | (RefSeq) shikimate O-hydroxycinnamoyltransferase-like	Phenylpropanoid biosynthesis (ko00940);; Flavonoid biosynthesis (ko00941);; Stilbenoid, diarylheptanoid and gingerol biosynthesis (ko00945)	--	--	Transferase family	Tabersonine-19-hydroxy-O-acetyltransferase OS=Catharanthus roseus OX=4058 GN=TAT PE=1 SV=1	S	Function unknown	PREDICTED: anthranilate N-benzoyltransferase protein 1 [Nelumbo nucifera]
gene-LOC122084435	LOC122084435	13.3053	27.5671	17.2296	9.94615	11.9059	11.5933	23.2675	23.5356	8.74044	normal	normal	normal	K13065|4.3e-19|mus:103980297|K13065 shikimate O-hydroxycinnamoyltransferase [EC:2.3.1.133] | (RefSeq) shikimate O-hydroxycinnamoyltransferase-like	Phenylpropanoid biosynthesis (ko00940);; Flavonoid biosynthesis (ko00941);; Stilbenoid, diarylheptanoid and gingerol biosynthesis (ko00945)	--	--	Transferase family	Protein ECERIFERUM 2 OS=Arabidopsis thaliana OX=3702 GN=CER2 PE=1 SV=1	S	Function unknown	Transferase [Macleaya cordata]
gene-LOC122058157	LOC122058157	4.63485	4.06387	3.24967	52.6129	51.3347	51.9796	15.7276	17.9061	28.8793	up	up	down	K10775|0.0e+00|nnu:104601277|K10775 phenylalanine ammonia-lyase [EC:4.3.1.24] | (RefSeq) phenylalanine ammonia-lyase	Phenylalanine metabolism (ko00360);; Phenylpropanoid biosynthesis (ko00940)	[Q]	Secondary metabolites biosynthesis, transport and catabolism	Aromatic amino acid lyase	Phenylalanine ammonia-lyase OS=Camellia sinensis OX=4442 GN=PAL PE=2 SV=1	Q	Secondary metabolites biosynthesis, transport and catabolism	hypothetical protein F0562_016484 [Nyssa sinensis]
gene-LOC122061512	LOC122061512	7.33469	9.64178	5.86831	31.4976	33.6308	34.7568	35.0852	40.7674	73.1356	up	up	normal	K10775|0.0e+00|nnu:104601277|K10775 phenylalanine ammonia-lyase [EC:4.3.1.24] | (RefSeq) phenylalanine ammonia-lyase	Phenylalanine metabolism (ko00360);; Phenylpropanoid biosynthesis (ko00940)	[Q]	Secondary metabolites biosynthesis, transport and catabolism	Aromatic amino acid lyase	Phenylalanine ammonia-lyase OS=Camellia sinensis OX=4442 GN=PAL PE=2 SV=1	Q	Secondary metabolites biosynthesis, transport and catabolism	Aromatic amino acid lyase [Macleaya cordata]
gene-LOC122061513	LOC122061513	4.05082	5.5137	4.56597	22.2706	22.3032	19.4002	15.6905	18.6421	38.0345	up	up	normal	K10775|0.0e+00|nnu:104601277|K10775 phenylalanine ammonia-lyase [EC:4.3.1.24] | (RefSeq) phenylalanine ammonia-lyase	Phenylalanine metabolism (ko00360);; Phenylpropanoid biosynthesis (ko00940)	[Q]	Secondary metabolites biosynthesis, transport and catabolism	Aromatic amino acid lyase	Phenylalanine ammonia-lyase OS=Camellia sinensis OX=4442 GN=PAL PE=2 SV=1	Q	Secondary metabolites biosynthesis, transport and catabolism	Aromatic amino acid lyase [Macleaya cordata]
gene-LOC122061515	LOC122061515	1.09152	1.65747	0.958009	8.34718	6.55198	8.28038	7.54473	8.99888	16.6671	up	up	normal	K10775|1.1e-48|nnu:104601277|K10775 phenylalanine ammonia-lyase [EC:4.3.1.24] | (RefSeq) phenylalanine ammonia-lyase	Phenylalanine metabolism (ko00360);; Phenylpropanoid biosynthesis (ko00940)	[Q]	Secondary metabolites biosynthesis, transport and catabolism	Aromatic amino acid lyase	Phenylalanine ammonia-lyase 2 OS=Lithospermum erythrorhizon OX=34254 PE=2 SV=1	Q	Secondary metabolites biosynthesis, transport and catabolism	Phenylalanine ammonia-lyase [Actinidia chinensis var. chinensis]
gene-LOC122061804	LOC122061804	6.90752	8.60244	5.68786	18.7863	18.3309	19.3684	17.7482	19.7522	25.6684	up	up	normal	K10775|3.4e-298|dzi:111295400|K10775 phenylalanine ammonia-lyase [EC:4.3.1.24] | (RefSeq) phenylalanine ammonia-lyase-like	Phenylalanine metabolism (ko00360);; Phenylpropanoid biosynthesis (ko00940)	[Q]	Secondary metabolites biosynthesis, transport and catabolism	Aromatic amino acid lyase	Phenylalanine ammonia-lyase OS=Camellia sinensis OX=4442 GN=PAL PE=2 SV=1	Q	Secondary metabolites biosynthesis, transport and catabolism	PALd [Camellia sinensis var. sinensis]
gene-LOC122069916	LOC122069916	5.1087	7.27712	8.4299	40.3005	40.8669	42.6856	6.25283	8.94075	5.06608	up	normal	down	K10775|0.0e+00|nnu:104589393|K10775 phenylalanine ammonia-lyase [EC:4.3.1.24] | (RefSeq) phenylalanine ammonia-lyase-like	Phenylalanine metabolism (ko00360);; Phenylpropanoid biosynthesis (ko00940)	[Q]	Secondary metabolites biosynthesis, transport and catabolism	Aromatic amino acid lyase	Phenylalanine ammonia-lyase OS=Pinus taeda OX=3352 GN=PAL PE=3 SV=1	Q	Secondary metabolites biosynthesis, transport and catabolism	PREDICTED: phenylalanine ammonia-lyase-like [Nelumbo nucifera]
gene-LOC122086992	LOC122086992	22.282	36.2915	16.1086	106.626	107.145	106.076	88.5147	78.3335	119.137	up	up	normal	K10775|0.0e+00|nnu:104601277|K10775 phenylalanine ammonia-lyase [EC:4.3.1.24] | (RefSeq) phenylalanine ammonia-lyase	Phenylalanine metabolism (ko00360);; Phenylpropanoid biosynthesis (ko00940)	[Q]	Secondary metabolites biosynthesis, transport and catabolism	Aromatic amino acid lyase	Phenylalanine ammonia-lyase OS=Camellia sinensis OX=4442 GN=PAL PE=2 SV=1	Q	Secondary metabolites biosynthesis, transport and catabolism	hypothetical protein F0562_016484 [Nyssa sinensis]
gene-LOC122061057	LOC122061057	0.097232	0.600043	0.118991	7.04298	7.93267	7.69119	4.33326	5.77644	5.86672	up	up	normal	K13066|1.1e-161|jre:108996985|K13066 caffeic acid 3-O-methyltransferase [EC:2.1.1.68] | (RefSeq) caffeic acid 3-O-methyltransferase	Phenylpropanoid biosynthesis (ko00940)	[R]	General function prediction only	O-methyltransferase domain	Caffeic acid 3-O-methyltransferase 1 OS=Populus tremuloides OX=3693 GN=OMT1 PE=1 SV=1	S	Function unknown	hypothetical protein C3L33_16317, partial [Rhododendron williamsianum]
gene-LOC122061145	LOC122061145	10.2893	11.3848	7.48528	41.4207	41.9792	40.51	5.47587	7.19543	5.96128	up	normal	down	K00430|8.3e-137|nnu:104597211|K00430 peroxidase [EC:1.11.1.7] | (RefSeq) cationic peroxidase 1-like	Phenylpropanoid biosynthesis (ko00940)	--	--	Peroxidase	Cationic peroxidase 1 OS=Arachis hypogaea OX=3818 GN=PNC1 PE=1 SV=2	Q	Secondary metabolites biosynthesis, transport and catabolism	PREDICTED: cationic peroxidase 1-like [Nelumbo nucifera]
gene-LOC122061458	LOC122061458	0.041	0.295999	0	2.25296	1.01243	0.909096	0.138717	0	0.081113	up	--	down	K00430|2.4e-150|nnu:104597816|K00430 peroxidase [EC:1.11.1.7] | (RefSeq) peroxidase 11-like	Phenylpropanoid biosynthesis (ko00940)	--	--	Peroxidase	Peroxidase 11 OS=Arabidopsis thaliana OX=3702 GN=PER11 PE=1 SV=1	Q	Secondary metabolites biosynthesis, transport and catabolism	PREDICTED: peroxidase 11-like [Nelumbo nucifera]
gene-LOC122063371	LOC122063371	3.42118	3.34349	3.55953	14.3447	13.8107	13.0841	1.87448	2.1707	3.47855	up	normal	down	K09753|9.6e-85|pavi:110763383|K09753 cinnamoyl-CoA reductase [EC:1.2.1.44] | (RefSeq) cinnamoyl-CoA reductase 1-like	Phenylpropanoid biosynthesis (ko00940)	[V]	Defense mechanisms	NAD dependent epimerase/dehydratase family	Phenylacetaldehyde reductase OS=Rosa hybrid cultivar OX=128735 GN=PAR PE=1 SV=1	V	Defense mechanisms	hypothetical protein F0562_001211 [Nyssa sinensis]
gene-LOC122063458	LOC122063458	15.116	1.63549	6.78707	138.283	142.444	140.921	54.2047	60.8707	290.242	up	up	normal	K00430|1.6e-140|dzi:111296160|K00430 peroxidase [EC:1.11.1.7] | (RefSeq) peroxidase P7-like	Phenylpropanoid biosynthesis (ko00940)	--	--	Peroxidase	Peroxidase 4 OS=Vitis vinifera OX=29760 GN=GSVIVT00023967001 PE=1 SV=1	Q	Secondary metabolites biosynthesis, transport and catabolism	peroxidase P7-like isoform X1 [Camellia sinensis]
gene-LOC122063702	LOC122063702	5.85065	2.25997	9.4395	140.087	127.157	140.754	8.49995	10.1505	14.1712	up	normal	down	K00430|3.5e-133|nnu:104597207|K00430 peroxidase [EC:1.11.1.7] | (RefSeq) peroxidase 4-like	Phenylpropanoid biosynthesis (ko00940)	--	--	Peroxidase	Peroxidase 4 OS=Vitis vinifera OX=29760 GN=GSVIVT00023967001 PE=1 SV=1	O	Posttranslational modification, protein turnover, chaperones	PREDICTED: peroxidase 4-like [Nelumbo nucifera]
gene-LOC122065211	LOC122065211	2.1637	1.74002	2.0701	11.5153	11.7071	11.302	2.74706	3.72525	2.45556	up	normal	down	K12355|2.6e-210|nnu:104595225|K12355 coniferyl-aldehyde dehydrogenase [EC:1.2.1.68] | (RefSeq) aldehyde dehydrogenase family 2 member C4-like	Phenylpropanoid biosynthesis (ko00940)	[C]	Energy production and conversion	Aldehyde dehydrogenase family	Aldehyde dehydrogenase family 2 member C4 OS=Arabidopsis thaliana OX=3702 GN=ALDH2C4 PE=1 SV=2	C	Energy production and conversion	Aldehyde dehydrogenase [Thalictrum thalictroides]
gene-LOC122069441	LOC122069441	1.22098	0.511513	0.817567	3.97936	4.05694	3.76764	3.89483	2.22553	5.61616	up	up	normal	K00430|5.0e-150|nnu:104592432|K00430 peroxidase [EC:1.11.1.7] | (RefSeq) peroxidase 25	Phenylpropanoid biosynthesis (ko00940)	--	--	Peroxidase	Peroxidase 25 OS=Arabidopsis thaliana OX=3702 GN=PER25 PE=2 SV=2	Q	Secondary metabolites biosynthesis, transport and catabolism	PREDICTED: peroxidase 25 [Nelumbo nucifera]
gene-LOC122071709	LOC122071709	0	0.431179	0.183966	5.81026	5.6298	5.51036	1.32888	2.35358	1.90252	up	up	down	K00430|7.1e-133|nnu:104602477|K00430 peroxidase [EC:1.11.1.7] | (RefSeq) cationic peroxidase 1-like	Phenylpropanoid biosynthesis (ko00940)	--	--	Peroxidase	Cationic peroxidase 1 OS=Arachis hypogaea OX=3818 GN=PNC1 PE=1 SV=2	Q	Secondary metabolites biosynthesis, transport and catabolism	PREDICTED: cationic peroxidase 1-like [Nelumbo nucifera]
gene-LOC122071719	LOC122071719	0.073515	0.195433	0.206058	1.89224	2.02731	2.42205	0.295848	0.496372	0.469238	up	--	down	K00430|2.6e-122|vvi:100258515|K00430 peroxidase [EC:1.11.1.7] | (RefSeq) cationic peroxidase 1	Phenylpropanoid biosynthesis (ko00940)	--	--	Peroxidase	Peroxidase 4 OS=Vitis vinifera OX=29760 GN=GSVIVT00023967001 PE=1 SV=1	Q	Secondary metabolites biosynthesis, transport and catabolism	PREDICTED: cationic peroxidase 1 [Vitis vinifera]
gene-LOC122071721	LOC122071721	0	0	0	4.96786	3.67133	2.57774	0	0	0	up	--	down	K00430|8.9e-123|spen:107032506|K00430 peroxidase [EC:1.11.1.7] | (RefSeq) peroxidase 70-like	Phenylpropanoid biosynthesis (ko00940)	--	--	Peroxidase	Peroxidase 2 OS=Oryza sativa subsp. japonica OX=39947 GN=PRX112 PE=2 SV=1	Q	Secondary metabolites biosynthesis, transport and catabolism	peroxidase 70-like [Solanum pennellii]
gene-LOC122072806	LOC122072806	22.6537	39.5316	18.2619	112.932	115.993	113.233	62.1538	59.9091	51.1999	up	normal	down	K00430|4.0e-132|pmum:103336232|K00430 peroxidase [EC:1.11.1.7] | (RefSeq) peroxidase 12	Phenylpropanoid biosynthesis (ko00940)	--	--	Peroxidase	Peroxidase 12 OS=Arabidopsis thaliana OX=3702 GN=PER12 PE=1 SV=1	Q	Secondary metabolites biosynthesis, transport and catabolism	unnamed protein product [Prunus armeniaca]
gene-LOC122073027	LOC122073027	14.7748	15.3022	9.32194	63.3469	62.0306	61.7364	5.47063	4.8054	4.84036	up	down	down	K00430|3.6e-139|vvi:100266458|K00430 peroxidase [EC:1.11.1.7] | (RefSeq) peroxidase 73	Phenylpropanoid biosynthesis (ko00940)	--	--	Peroxidase	Peroxidase 51 OS=Arabidopsis thaliana OX=3702 GN=PER51 PE=2 SV=1	Q	Secondary metabolites biosynthesis, transport and catabolism	peroxidase 51-like protein [Cinnamomum micranthum f. kanehirae]
gene-LOC122073309	LOC122073309	24.5095	16.7677	17.2523	172.139	167.954	171.808	63.7435	115.451	178.89	up	up	normal	K00430|1.1e-152|nnu:104593959|K00430 peroxidase [EC:1.11.1.7] | (RefSeq) peroxidase 72-like	Phenylpropanoid biosynthesis (ko00940)	--	--	Peroxidase	Peroxidase 72 OS=Arabidopsis thaliana OX=3702 GN=PER72 PE=1 SV=1	Q	Secondary metabolites biosynthesis, transport and catabolism	PREDICTED: peroxidase 72-like [Nelumbo nucifera]
gene-LOC122075601	LOC122075601	7.8385	11.7228	10.0815	30.7909	32.3255	33.9712	8.21298	9.77283	6.2412	up	normal	down	K09753|3.9e-43|atr:18447024|K09753 cinnamoyl-CoA reductase [EC:1.2.1.44] | (RefSeq) cinnamoyl-CoA reductase 1	Phenylpropanoid biosynthesis (ko00940)	[V]	Defense mechanisms	3-beta hydroxysteroid dehydrogenase/isomerase family	Cinnamoyl-CoA reductase-like SNL6 OS=Oryza sativa subsp. japonica OX=39947 GN=SNL6 PE=3 SV=1	V	Defense mechanisms	PREDICTED: cinnamoyl-CoA reductase-like SNL6 [Nelumbo nucifera]
gene-LOC122078387	LOC122078387	47.7679	54.0592	38.1094	205.159	202.314	206.193	126.013	136.345	201.673	up	up	normal	K00083|6.7e-180|nnu:104590534|K00083 cinnamyl-alcohol dehydrogenase [EC:1.1.1.195] | (RefSeq) cinnamyl alcohol dehydrogenase 1	Phenylpropanoid biosynthesis (ko00940)	[Q]	Secondary metabolites biosynthesis, transport and catabolism	Alcohol dehydrogenase GroES-like domain	Probable cinnamyl alcohol dehydrogenase 1 OS=Aralia cordata OX=29746 GN=CAD1 PE=2 SV=1	Q	Secondary metabolites biosynthesis, transport and catabolism	PREDICTED: cinnamyl alcohol dehydrogenase 1 [Nelumbo nucifera]
gene-LOC122083527	LOC122083527	12.5904	33.2148	18.8051	132.759	133.139	131.524	67.5979	81.7765	97.07	up	up	normal	K09755|6.2e-227|vvi:100267863|K09755 ferulate-5-hydroxylase [EC:1.14.-.-] | (RefSeq) cytochrome P450 84A1	Phenylpropanoid biosynthesis (ko00940)	[Q]	Secondary metabolites biosynthesis, transport and catabolism	Cytochrome P450	Cytochrome P450 84A1 OS=Arabidopsis thaliana OX=3702 GN=CYP84A1 PE=1 SV=1	Q	Secondary metabolites biosynthesis, transport and catabolism	PREDICTED: cytochrome P450 84A1-like [Nelumbo nucifera]
gene-LOC122084343	LOC122084343	6.43091	9.3401	7.0519	17.4928	15.9295	21.6287	13.8204	15.7241	16.9938	up	normal	normal	K13066|2.2e-106|nnu:104585771|K13066 caffeic acid 3-O-methyltransferase [EC:2.1.1.68] | (RefSeq) caffeic acid 3-O-methyltransferase 1	Phenylpropanoid biosynthesis (ko00940)	[R]	General function prediction only	O-methyltransferase domain	Caffeic acid 3-O-methyltransferase OS=Prunus dulcis OX=3755 GN=COMT1 PE=2 SV=1	S	Function unknown	hypothetical protein F0562_007835 [Nyssa sinensis]
gene-LOC122085017	LOC122085017	0.172756	0.399045	0.235864	33.579	29.4621	34.6538	0.377355	0.813895	0.211961	up	--	down	K13066|2.0e-107|vvi:100232921|K13066 caffeic acid 3-O-methyltransferase [EC:2.1.1.68] | (RefSeq) COMT; caffeic acid 3-O-methyltransferase	Phenylpropanoid biosynthesis (ko00940)	[R]	General function prediction only	O-methyltransferase domain	Caffeic acid 3-O-methyltransferase OS=Eucalyptus gunnii OX=3933 GN=OMT PE=2 SV=1	S	Function unknown	hypothetical protein F0562_007835 [Nyssa sinensis]
gene-LOC122088357	LOC122088357	2.82807	4.92965	2.73112	22.4991	22.0796	22.2889	17.9776	23.1792	13.2226	up	up	normal	K00430|8.2e-154|fve:101310766|K00430 peroxidase [EC:1.11.1.7] | (RefSeq) peroxidase 12	Phenylpropanoid biosynthesis (ko00940)	--	--	Peroxidase	Peroxidase 12 OS=Arabidopsis thaliana OX=3702 GN=PER12 PE=1 SV=1	Q	Secondary metabolites biosynthesis, transport and catabolism	PREDICTED: peroxidase 12 [Fragaria vesca subsp. vesca]
gene-LOC122088403	LOC122088403	4.02956	5.32683	2.33195	9.40768	9.07451	9.28404	18.3011	12.9292	10.1573	up	up	normal	K22395|3.8e-171|hbr:110646559|K22395 cinnamyl-alcohol dehydrogenase [EC:1.1.1.195] | (RefSeq) berberine bridge enzyme-like 13	Phenylpropanoid biosynthesis (ko00940)	--	--	FAD binding domain	Berberine bridge enzyme-like 26 OS=Arabidopsis thaliana OX=3702 GN=At5g44400 PE=2 SV=1	C	Energy production and conversion	PREDICTED: cannabidiolic acid synthase-like 1 [Nelumbo nucifera]
gene-LOC122089414	LOC122089414	53.0529	132.398	49.0726	242.383	247.057	247.455	124.682	194.983	221.799	up	normal	normal	K13066|8.2e-165|jre:109007527|K13066 caffeic acid 3-O-methyltransferase [EC:2.1.1.68] | (RefSeq) caffeic acid 3-O-methyltransferase	Phenylpropanoid biosynthesis (ko00940)	[R]	General function prediction only	O-methyltransferase domain	Caffeic acid 3-O-methyltransferase 1 OS=Populus tremuloides OX=3693 GN=OMT1 PE=1 SV=1	S	Function unknown	hypothetical protein F0562_026791 [Nyssa sinensis]
gene-LOC122090996	LOC122090996	0.689582	2.10062	0.668833	3.31461	2.96826	4.36826	1.03178	0.439332	0.613194	up	normal	down	K13066|4.3e-126|nnu:104585771|K13066 caffeic acid 3-O-methyltransferase [EC:2.1.1.68] | (RefSeq) caffeic acid 3-O-methyltransferase 1	Phenylpropanoid biosynthesis (ko00940)	[R]	General function prediction only	O-methyltransferase domain	Caffeic acid 3-O-methyltransferase OS=Prunus dulcis OX=3755 GN=COMT1 PE=2 SV=1	S	Function unknown	PREDICTED: caffeic acid 3-O-methyltransferase 1 [Nelumbo nucifera]
gene-LOC122091207	LOC122091207	37.1816	46.6781	40.5052	127.681	130.291	133.033	92.9432	89.0902	119.837	up	up	normal	K18368|2.0e-159|vra:106766991|K18368 caffeoylshikimate esterase [EC:3.1.1.-] | (RefSeq) caffeoylshikimate esterase	Phenylpropanoid biosynthesis (ko00940)	[I]	Lipid transport and metabolism	Serine aminopeptidase, S33	Caffeoylshikimate esterase OS=Arabidopsis thaliana OX=3702 GN=CSE PE=1 SV=1	I	Lipid transport and metabolism	caffeoylshikimate esterase [Vigna radiata var. radiata]
gene-LOC122092103	LOC122092103	0	0	0	1.03837	0.808382	1.00836	0	0	0.197371	up	--	down	K00430|1.3e-121|nnu:104599983|K00430 peroxidase [EC:1.11.1.7] | (RefSeq) cationic peroxidase 1-like	Phenylpropanoid biosynthesis (ko00940)	--	--	Peroxidase	Cationic peroxidase 1 OS=Arachis hypogaea OX=3818 GN=PNC1 PE=1 SV=2	Q	Secondary metabolites biosynthesis, transport and catabolism	PREDICTED: cationic peroxidase 1-like [Nelumbo nucifera]
gene-LOC122092439	LOC122092439	0.43048	0.399792	0.152214	1.57387	1.19086	1.74988	0.624813	0.868529	2.768	up	--	normal	K00430|8.7e-126|oeu:111375802|K00430 peroxidase [EC:1.11.1.7] | (RefSeq) peroxidase 3-like	Phenylpropanoid biosynthesis (ko00940)	--	--	Peroxidase	Peroxidase 24 OS=Arabidopsis thaliana OX=3702 GN=PER24 PE=2 SV=1	Q	Secondary metabolites biosynthesis, transport and catabolism	putative peroxidase [Cinnamomum micranthum f. kanehirae]
gene-LOC122092787	LOC122092787	29.4518	40.492	25.9912	293.099	291.795	290.916	198.553	189.038	296.031	up	up	normal	K09753|2.0e-157|hbr:110640790|K09753 cinnamoyl-CoA reductase [EC:1.2.1.44] | (RefSeq) cinnamoyl-CoA reductase 1-like	Phenylpropanoid biosynthesis (ko00940)	[V]	Defense mechanisms	NAD dependent epimerase/dehydratase family	Cinnamoyl-CoA reductase 1 OS=Arabidopsis thaliana OX=3702 GN=CCR1 PE=1 SV=1	V	Defense mechanisms	hypothetical protein AQUCO_01400787v1 [Aquilegia coerulea]
gene-LOC122065325	LOC122065325	0	0.098934	0	0.639422	0.99534	0.849588	0	0	0	up	--	down	K13065|9.1e-29|jcu:105633528|K13065 shikimate O-hydroxycinnamoyltransferase [EC:2.3.1.133] | (RefSeq) shikimate O-hydroxycinnamoyltransferase	Phenylpropanoid biosynthesis (ko00940);; Flavonoid biosynthesis (ko00941);; Stilbenoid, diarylheptanoid and gingerol biosynthesis (ko00945)	--	--	Transferase family	--	S	Function unknown	shikimate O-hydroxycinnamoyltransferase-like [Herrania umbratica]
gene-LOC122069164	LOC122069164	29.5923	39.0095	25.363	236.245	242.444	238.571	85.1967	94.0009	175.751	up	up	normal	K09754|2.6e-270|jre:109019007|K09754 5-O-(4-coumaroyl)-D-quinate 3'-monooxygenase [EC:1.14.14.96] | (RefSeq) cytochrome P450 98A2	Phenylpropanoid biosynthesis (ko00940);; Flavonoid biosynthesis (ko00941);; Stilbenoid, diarylheptanoid and gingerol biosynthesis (ko00945)	[Q]	Secondary metabolites biosynthesis, transport and catabolism	Cytochrome P450	Cytochrome P450 98A2 OS=Glycine max OX=3847 GN=CYP98A2 PE=2 SV=1	Q	Secondary metabolites biosynthesis, transport and catabolism	cytochrome P450 98A2 [Juglans regia]
gene-LOC122075864	LOC122075864	23.6391	32.4277	14.5119	50.4762	52.1189	52.6413	21.18	25.7942	38.3439	up	normal	normal	K00588|3.4e-130|nnu:104606654|K00588 caffeoyl-CoA O-methyltransferase [EC:2.1.1.104] | (RefSeq) caffeoyl-CoA O-methyltransferase-like	Phenylpropanoid biosynthesis (ko00940);; Flavonoid biosynthesis (ko00941);; Stilbenoid, diarylheptanoid and gingerol biosynthesis (ko00945)	[Q]	Secondary metabolites biosynthesis, transport and catabolism	O-methyltransferase	Caffeoyl-CoA O-methyltransferase 1 OS=Populus trichocarpa OX=3694 GN=CCOAOMT1 PE=2 SV=1	Q	Secondary metabolites biosynthesis, transport and catabolism	caffeoyl-CoA O-methyltransferase 1 [Rhodamnia argentea]
gene-LOC122084369	LOC122084369	15.8406	16.0368	9.75668	89.8048	86.4579	87.2595	50.5697	49.5593	72.8256	up	up	normal	K13065|4.9e-225|nnu:104603248|K13065 shikimate O-hydroxycinnamoyltransferase [EC:2.3.1.133] | (RefSeq) shikimate O-hydroxycinnamoyltransferase-like	Phenylpropanoid biosynthesis (ko00940);; Flavonoid biosynthesis (ko00941);; Stilbenoid, diarylheptanoid and gingerol biosynthesis (ko00945)	--	--	Transferase family	Shikimate O-hydroxycinnamoyltransferase OS=Arabidopsis thaliana OX=3702 GN=HST PE=1 SV=1	S	Function unknown	PREDICTED: shikimate O-hydroxycinnamoyltransferase-like [Nelumbo nucifera]
										Gene_ID	A38	Guire No.1	HAES900
LOC122057870	0	0	0	0.167546	0.027107	0.027541	1.06046	1.40626	0.878108	LOC122057870	0	0.0740647	1.11494
LOC122061940	0	0.111781	0.087812	0	0	0	3.17728	2.15116	1.9401	LOC122061940	0.066531	0	2.42285
LOC122071407	0.364649	0.706252	0.109478	0.107143	0.029639	0.185948	1.88644	0.995614	1.52869	LOC122071407	0.39346	0.107577	1.47025
LOC122073502	0.816524	0.125977	0	0.066645	0.112602	0.052703	1.92511	2.2303	1.29132	LOC122073502	0.314167	0.0773167	1.81558
LOC122084777	0.49059	0	0.350601	0.70621	0	0.305691	3.80651	2.81325	6.99104	LOC122084777	0.280397	0.3373	4.53693
LOC122069568	43.6347	51.827	47.3079	8.57939	8.76718	9.59894	89.7701	84.1311	40.6752	LOC122069568	47.5899	8.98184	71.5254
LOC122070558	1.60064	2.19296	1.19737	0.362819	0.564745	0.418217	0.816282	0.829871	0.396955	LOC122070558	1.66366	0.448594	0.681036
LOC122071430	55.4806	62.5843	64.922	18.7366	21.1177	18.9431	28.0903	37.6099	32.9034	LOC122071430	60.9956	19.5991	32.8679
LOC122073130	5.01657	2.64051	1.74846	0.36427	0.563599	1.0784	9.47526	14.0852	15.6764	LOC122073130	3.13518	0.668756	13.0789
LOC122074123	8.50888	7.74496	6.69901	3.79564	3.34283	3.11477	11.4318	10.3833	8.43865	LOC122074123	7.65095	3.41775	10.0846
LOC122074698	1.23231	1.19184	1.63135	0.55953	0.488134	0.520299	0.463539	0.287777	0.169601	LOC122074698	1.35183	0.522654	0.306972
LOC122079326	0.564566	0.932386	0.750132	0.082856	0.281629	0.108529	0.449783	0.208331	0.100867	LOC122079326	0.749028	0.157671	0.252994
LOC122083218	2.50641	1.18131	1.2486	0	0	0	0	0	0	LOC122083218	1.64544	0	0
LOC122089891	2.13911	1.77646	3.78407	1.30322	0.991744	1.11682	0.592114	0	2.05889	LOC122089891	2.56655	1.13726	0.883666
LOC122062536	1.54668	1.35007	1.47611	0.672925	0.941348	0.371026	2.23707	1.1646	1.00639	LOC122062536	1.45762	0.661766	1.46935
LOC122064376	5.35066	6.65104	6.34241	1.62398	1.37379	1.89481	0.405622	0.549202	0.434813	LOC122064376	6.1147	1.63086	0.463212
LOC122088785	3.68695	4.12774	4.17112	2.08177	1.4517	1.0474	1.10991	1.68725	1.57472	LOC122088785	3.99527	1.52696	1.4573
LOC122081057	0.916056	3.34054	1.67955	1.34052	0.839596	1.09569	1.16556	1.30381	0.824271	LOC122081057	1.97871	1.09194	1.09788
LOC122057251	5.11869	4.26362	2.41364	5.48693	5.7227	4.67052	0.791974	1.44582	1.01788	LOC122057251	3.93198	5.29338	1.08522
LOC122061299	3.53723	3.36961	0.815083	6.29593	5.43164	5.65373	1.87915	1.47402	1.47382	LOC122061299	2.57397	5.79377	1.609
LOC122063149	6.19947	9.903	11.1225	6.75157	6.83718	6.64203	3.24161	3.87569	2.47026	LOC122063149	9.07499	6.74359	3.19585
LOC122067587	3.51678	5.98775	4.10146	4.21814	4.34614	4.34234	17.5238	21.0231	18.5989	LOC122067587	4.53533	4.3022	19.0486
LOC122067873	118.538	48.3446	118.483	187.452	178.574	178.557	63.3359	72.5117	87.8161	LOC122067873	95.1219	181.528	74.5546
LOC122069774	3.17555	3.06677	2.71209	3.49603	4.35027	3.79025	12.275	11.9496	8.34485	LOC122069774	2.9848	3.87885	10.8565
LOC122071436	17.9195	23.2412	17.3038	19.345	17.658	19.6081	8.64403	8.15351	4.09904	LOC122071436	19.4882	18.8704	6.96553
LOC122084344	1.18476	1.57885	0.632112	2.37673	1.39789	2.47979	1.21753	0.778115	0.748035	LOC122084344	1.13191	2.0848	0.914561
LOC122084345	3.77422	4.63978	4.53264	6.11806	6.64497	6.6947	3.03634	3.34376	2.87058	LOC122084345	4.31555	6.48591	3.08356
LOC122087512	175.429	205.333	153.174	110.557	111.32	110.937	36.5668	52.9216	40.0868	LOC122087512	177.979	110.938	43.1917
LOC122088272	116.059	178.537	150.476	170.231	172.653	173.767	161.211	143.412	139.175	LOC122088272	148.358	172.217	147.933
LOC122088482	2.99797	4.12429	5.23195	2.29697	2.40313	2.18232	0.622653	0.311797	0.740006	LOC122088482	4.11807	2.29414	0.558152
LOC122074662	1.76485	2.3909	2.25695	1.21916	0.604567	1.41291	63.7782	38.116	38.3871	LOC122074662	2.13757	1.07888	46.7604
LOC122082704	9.76245	13.8404	5.59351	19.1414	19.7181	18.0281	43.1159	40.7432	39.1847	LOC122082704	9.73213	18.9625	41.0146
LOC122084435	13.3053	27.5671	17.2296	9.94615	11.9059	11.5933	23.2675	23.5356	8.74044	LOC122084435	19.3673	11.1485	18.5145
LOC122058157	4.63485	4.06387	3.24967	52.6129	51.3347	51.9796	15.7276	17.9061	28.8793	LOC122058157	3.98279	51.9757	20.8377
LOC122061512	7.33469	9.64178	5.86831	31.4976	33.6308	34.7568	35.0852	40.7674	73.1356	LOC122061512	7.61492	33.295	49.6627
LOC122061513	4.05082	5.5137	4.56597	22.2706	22.3032	19.4002	15.6905	18.6421	38.0345	LOC122061513	4.71016	21.3246	24.1224
LOC122061515	1.09152	1.65747	0.958009	8.34718	6.55198	8.28038	7.54473	8.99888	16.6671	LOC122061515	1.23567	7.72651	11.0702
LOC122061804	6.90752	8.60244	5.68786	18.7863	18.3309	19.3684	17.7482	19.7522	25.6684	LOC122061804	7.06594	18.8285	21.0562
LOC122069916	5.1087	7.27712	8.4299	40.3005	40.8669	42.6856	6.25283	8.94075	5.06608	LOC122069916	6.93857	41.2844	6.75322
LOC122086992	22.282	36.2915	16.1086	106.626	107.145	106.076	88.5147	78.3335	119.137	LOC122086992	24.894	106.616	95.3284
LOC122061057	0.097232	0.600043	0.118991	7.04298	7.93267	7.69119	4.33326	5.77644	5.86672	LOC122061057	0.272089	7.55561	5.32547
LOC122061145	10.2893	11.3848	7.48528	41.4207	41.9792	40.51	5.47587	7.19543	5.96128	LOC122061145	9.71979	41.3033	6.21086
LOC122061458	0.041	0.295999	0	2.25296	1.01243	0.909096	0.138717	0	0.081113	LOC122061458	0.112333	1.3915	0.0732767
LOC122063371	3.42118	3.34349	3.55953	14.3447	13.8107	13.0841	1.87448	2.1707	3.47855	LOC122063371	3.4414	13.7465	2.50791
LOC122063458	15.116	1.63549	6.78707	138.283	142.444	140.921	54.2047	60.8707	290.242	LOC122063458	7.8462	140.549	135.106
LOC122063702	5.85065	2.25997	9.4395	140.087	127.157	140.754	8.49995	10.1505	14.1712	LOC122063702	5.85004	136	10.9405
LOC122065211	2.1637	1.74002	2.0701	11.5153	11.7071	11.302	2.74706	3.72525	2.45556	LOC122065211	1.99127	11.5081	2.97595
LOC122069441	1.22098	0.511513	0.817567	3.97936	4.05694	3.76764	3.89483	2.22553	5.61616	LOC122069441	0.850021	3.93465	3.91217
LOC122071709	0	0.431179	0.183966	5.81026	5.6298	5.51036	1.32888	2.35358	1.90252	LOC122071709	0.205048	5.65014	1.86166
LOC122071719	0.073515	0.195433	0.206058	1.89224	2.02731	2.42205	0.295848	0.496372	0.469238	LOC122071719	0.158335	2.11387	0.420486
LOC122071721	0	0	0	4.96786	3.67133	2.57774	0	0	0	LOC122071721	0	3.73897	0
LOC122072806	22.6537	39.5316	18.2619	112.932	115.993	113.233	62.1538	59.9091	51.1999	LOC122072806	26.8157	114.053	57.7543
LOC122073027	14.7748	15.3022	9.32194	63.3469	62.0306	61.7364	5.47063	4.8054	4.84036	LOC122073027	13.133	62.3713	5.03879
LOC122073309	24.5095	16.7677	17.2523	172.139	167.954	171.808	63.7435	115.451	178.89	LOC122073309	19.5098	170.633	119.361
LOC122075601	7.8385	11.7228	10.0815	30.7909	32.3255	33.9712	8.21298	9.77283	6.2412	LOC122075601	9.88093	32.3626	8.07567
LOC122078387	47.7679	54.0592	38.1094	205.159	202.314	206.193	126.013	136.345	201.673	LOC122078387	46.6455	204.555	154.677
LOC122083527	12.5904	33.2148	18.8051	132.759	133.139	131.524	67.5979	81.7765	97.07	LOC122083527	21.5367	132.474	82.1481
LOC122084343	6.43091	9.3401	7.0519	17.4928	15.9295	21.6287	13.8204	15.7241	16.9938	LOC122084343	7.60764	18.3504	15.5128
LOC122085017	0.172756	0.399045	0.235864	33.579	29.4621	34.6538	0.377355	0.813895	0.211961	LOC122085017	0.269222	32.5649	0.467737
LOC122088357	2.82807	4.92965	2.73112	22.4991	22.0796	22.2889	17.9776	23.1792	13.2226	LOC122088357	3.49628	22.2892	18.1265
LOC122088403	4.02956	5.32683	2.33195	9.40768	9.07451	9.28404	18.3011	12.9292	10.1573	LOC122088403	3.89611	9.25541	13.7959
LOC122089414	53.0529	132.398	49.0726	242.383	247.057	247.455	124.682	194.983	221.799	LOC122089414	78.1745	245.632	180.488
LOC122090996	0.689582	2.10062	0.668833	3.31461	2.96826	4.36826	1.03178	0.439332	0.613194	LOC122090996	1.15301	3.55038	0.694769
LOC122091207	37.1816	46.6781	40.5052	127.681	130.291	133.033	92.9432	89.0902	119.837	LOC122091207	41.455	130.335	100.623
LOC122092103	0	0	0	1.03837	0.808382	1.00836	0	0	0.197371	LOC122092103	0	0.951703	0.0657903
LOC122092439	0.43048	0.399792	0.152214	1.57387	1.19086	1.74988	0.624813	0.868529	2.768	LOC122092439	0.327495	1.50487	1.42045
LOC122092787	29.4518	40.492	25.9912	293.099	291.795	290.916	198.553	189.038	296.031	LOC122092787	31.9783	291.937	227.874
LOC122065325	0	0.098934	0	0.639422	0.99534	0.849588	0	0	0	LOC122065325	0.032978	0.828117	0
LOC122069164	29.5923	39.0095	25.363	236.245	242.444	238.571	85.1967	94.0009	175.751	LOC122069164	31.3216	239.087	118.316
LOC122075864	23.6391	32.4277	14.5119	50.4762	52.1189	52.6413	21.18	25.7942	38.3439	LOC122075864	23.5262	51.7455	28.4394
LOC122084369	15.8406	16.0368	9.75668	89.8048	86.4579	87.2595	50.5697	49.5593	72.8256	LOC122084369	13.878	87.8407	57.6515
