# Supplementary material for: Comparative Transcriptome Analysis Reveals Key Functions of MiMYB Gene Family in Macadamia Nut Pericarp Formation
Source: Int J Mol Sci. 2024 Jun 21;25(13):6840. doi: 10.3390/ijms25136840 (PMC11241416; doi:10.3390/ijms25136840)
Supplement: Supplementary file 1 [file ijms-25-06840-s001.zip › Supplement Table 9 Cutin.xlsx]

## Sheet: cutin
#ID	A381_FPKM	A382_FPKM	A383_FPKM	GuiRe No.11_FPKM	GuiRe No.12_FPKM	GuiRe No.13_FPKM	HAES9001_FPKM	HAES9002_FPKM	HAES9003_FPKM	A38vGuiRe No.1DESeq2_(FDR_0.01_FC_2)_regulated	A38vsHAES900DESeq2_(FDR_0.01_FC_2)_regulated	GuiRe No.1vsHAES900DESeq2_(FDR_0.01_FC_2)_regulated	COG_class	COG_class_annotation	GO_annotation	KEGG_annotation	KEGG_pathway_annotation	Pfam_annotation	Swiss_Prot_annotation	eggNOG_class_annotation	NR_annotation
gene-LOC122066392	33.669	28.6946	32.6417	1.51987	1.98462	1.46606	9.18236	9.63328	13.011	down	down	up	[QV]	Secondary metabolites biosynthesis, transport and catabolism;; Defense mechanisms	Molecular Function: iron ion binding (GO:0005506);; Cellular Component: integral component of membrane (GO:0016021);; Molecular Function: oxidoreductase activity, acting on paired donors, with incorporation or reduction of molecular oxygen (GO:0016705);; Molecular Function: heme binding (GO:0020037);;	K20769|2.7e-190|nnu:104589612|K20769 fatty acid omega-hydroxylase [EC:1.14.-.-] | (RefSeq) cytochrome P450 94A2-like	Cutin, suberine and wax biosynthesis (ko00073)	Cytochrome P450	Cytochrome P450 94A1 OS=Vicia sativa OX=3908 GN=CYP94A1 PE=2 SV=2	Secondary metabolites biosynthesis, transport and catabolism	PREDICTED: cytochrome P450 94A2-like [Nelumbo nucifera]
gene-LOC122071897	5.08277	13.6098	5.42523	2.93085	3.15061	2.87443	1.47133	2.81095	0.509871	down	down	normal	--	--	Molecular Function: omega-hydroxypalmitate O-sinapoyl transferase activity (GO:0102406);;	K15400|1.4e-179|vvi:100259728|K15400 omega-hydroxypalmitate O-feruloyl transferase [EC:2.3.1.188] | (RefSeq) omega-hydroxypalmitate O-feruloyl transferase	Cutin, suberine and wax biosynthesis (ko00073)	Transferase family	Omega-hydroxypalmitate O-feruloyl transferase OS=Arabidopsis thaliana OX=3702 GN=HHT1 PE=1 SV=1	Function unknown	Omega-hydroxypalmitate O-feruloyl transferase [Actinidia chinensis var. chinensis]
gene-LOC122076683	21.1558	5.45554	10.1337	2.83784	2.83661	2.97034	45.8569	54.3593	106.733	down	up	up	[T]	Signal transduction mechanisms	Biological Process: response to acid chemical (GO:0001101);; Molecular Function: molecular_function (GO:0003674);; Molecular Function: catalytic activity (GO:0003824);; Biological Process: response to stress (GO:0006950);; Biological Process: biological_process (GO:0008150);; Biological Process: response to water deprivation (GO:0009414);; Biological Process: response to water (GO:0009415);; Biol…	K17991|5.9e-77|nnu:104606653|K17991 peroxygenase [EC:1.11.2.3] | (RefSeq) probable peroxygenase 4	Cutin, suberine and wax biosynthesis (ko00073)	Caleosin related protein	Probable peroxygenase 4 OS=Arabidopsis thaliana OX=3702 GN=PXG4 PE=1 SV=1	Function unknown	PREDICTED: probable peroxygenase 4 [Nelumbo nucifera]
gene-LOC122079802	3.11566	12.4529	2.33588	0	0	0	0	0	0	down	down	--	[I]	Lipid transport and metabolism	Molecular Function: iron ion binding (GO:0005506);; Biological Process: lipid biosynthetic process (GO:0008610);; Molecular Function: oxidoreductase activity (GO:0016491);;	K15404|6.5e-279|nnu:104596252|K15404 aldehyde decarbonylase [EC:4.1.99.5] | (RefSeq) protein ECERIFERUM 1-like	Cutin, suberine and wax biosynthesis (ko00073)	WAX2 C-terminal domain	Very-long-chain aldehyde decarbonylase GL1-5 OS=Oryza sativa subsp. indica OX=39946 GN=GL1-5 PE=2 SV=1	Function unknown	PREDICTED: protein ECERIFERUM 1-like isoform X1 [Nelumbo nucifera]
gene-LOC122079803	0.817587	2.57661	0.78544	0	0	0	0	0	0	down	down	--	[I]	Lipid transport and metabolism	Molecular Function: iron ion binding (GO:0005506);; Biological Process: lipid biosynthetic process (GO:0008610);; Molecular Function: oxidoreductase activity (GO:0016491);;	K15404|1.4e-278|nnu:104596252|K15404 aldehyde decarbonylase [EC:4.1.99.5] | (RefSeq) protein ECERIFERUM 1-like	Cutin, suberine and wax biosynthesis (ko00073)	WAX2 C-terminal domain	Very-long-chain aldehyde decarbonylase GL1-5 OS=Oryza sativa subsp. indica OX=39946 GN=GL1-5 PE=2 SV=1	Function unknown	PREDICTED: protein ECERIFERUM 1-like isoform X1 [Nelumbo nucifera]
gene-LOC122081968	2.75502	2.24274	2.30511	0.476101	0.981417	0.719634	1.93365	2.00751	2.9171	down	normal	up	[T]	Signal transduction mechanisms	Cellular Component: integral component of membrane (GO:0016021);;	K17991|2.9e-79|nnu:104606653|K17991 peroxygenase [EC:1.11.2.3] | (RefSeq) probable peroxygenase 4	Cutin, suberine and wax biosynthesis (ko00073)	Caleosin related protein	Probable peroxygenase 4 OS=Arabidopsis thaliana OX=3702 GN=PXG4 PE=1 SV=1	Function unknown	PREDICTED: probable peroxygenase 4 [Nelumbo nucifera]
gene-LOC122090971	1.38216	1.13316	0.960511	0.292467	0.478663	0.35774	0.776884	1.1062	1.02448	down	normal	normal	[T]	Signal transduction mechanisms	Biological Process: reproduction (GO:0000003);; Biological Process: developmental process involved in reproduction (GO:0003006);; Molecular Function: molecular_function (GO:0003674);; Molecular Function: catalytic activity (GO:0003824);; Molecular Function: heme oxygenase (decyclizing) activity (GO:0004392);; Molecular Function: monooxygenase activity (GO:0004497);; Molecular Function: binding (G…	K17991|3.3e-106|psom:113345044|K17991 peroxygenase [EC:1.11.2.3] | (RefSeq) peroxygenase-like	Cutin, suberine and wax biosynthesis (ko00073)	Caleosin related protein	Peroxygenase OS=Sesamum indicum OX=4182 GN=SOP1 PE=1 SV=1	Function unknown	Caleosin [Macleaya cordata]
gene-LOC122067816	44.7293	54.7328	42.0983	20.9717	26.5551	25.5125	28.4983	25.6613	22.4436	down	normal	normal	[J]	Translation, ribosomal structure and biogenesis	Molecular Function: structural constituent of ribosome (GO:0003735);; Cellular Component: ribosome (GO:0005840);; Biological Process: translation (GO:0006412);; Molecular Function: rRNA binding (GO:0019843);;	K13356|1.4e-06|qsu:112006078|K13356 alcohol-forming fatty acyl-CoA reductase [EC:1.2.1.84] | (RefSeq) fatty acyl-CoA reductase 3-like	Cutin, suberine and wax biosynthesis (ko00073);; Peroxisome (ko04146)	Ribosomal protein S6	--	Translation, ribosomal structure and biogenesis	PREDICTED: uncharacterized protein LOC104607049 [Nelumbo nucifera]
gene-LOC122085931	0.797424	0.791559	0.490514	0.339831	0.066328	0.048252	0.197906	0.348161	0.142893	down	down	--	[Q]	Secondary metabolites biosynthesis, transport and catabolism	Biological Process: lipid metabolic process (GO:0006629);; Molecular Function: fatty-acyl-CoA reductase (alcohol-forming) activity (GO:0080019);;	K13356|1.2e-195|vvi:100259719|K13356 alcohol-forming fatty acyl-CoA reductase [EC:1.2.1.84] | (RefSeq) fatty acyl-CoA reductase 3	Cutin, suberine and wax biosynthesis (ko00073);; Peroxisome (ko04146)	Male sterility protein	Fatty acyl-CoA reductase 3 OS=Arabidopsis thaliana OX=3702 GN=FAR3 PE=1 SV=1	Lipid transport and metabolism	fatty acyl-CoA reductase 3-like [Vitis riparia]
gene-LOC122069064	0.420403	1.63013	0.414946	1.2212	1.42833	1.39147	0.284027	0.309522	0.411284	normal	--	down	[QV]	Secondary metabolites biosynthesis, transport and catabolism;; Defense mechanisms	Molecular Function: iron ion binding (GO:0005506);; Cellular Component: integral component of membrane (GO:0016021);; Molecular Function: oxidoreductase activity, acting on paired donors, with incorporation or reduction of molecular oxygen (GO:0016705);; Molecular Function: heme binding (GO:0020037);;	K20769|5.4e-175|nnu:104589612|K20769 fatty acid omega-hydroxylase [EC:1.14.-.-] | (RefSeq) cytochrome P450 94A2-like	Cutin, suberine and wax biosynthesis (ko00073)	Cytochrome P450	Cytochrome P450 94A2 OS=Vicia sativa OX=3908 GN=CYP94A2 PE=2 SV=1	Secondary metabolites biosynthesis, transport and catabolism	unnamed protein product [Coffea canephora]
gene-LOC122078828	1.66967	2.1086	1.68694	1.03591	1.04888	1.04747	16.3321	8.69538	4.84296	normal	up	up	--	--	Molecular Function: iron ion binding (GO:0005506);; Biological Process: lipid biosynthetic process (GO:0008610);; Cellular Component: membrane (GO:0016020);; Cellular Component: integral component of membrane (GO:0016021);; Molecular Function: oxidoreductase activity (GO:0016491);;	K15404|7.3e-129|smo:SELMODRAFT_230422|K15404 aldehyde decarbonylase [EC:4.1.99.5] | (RefSeq) CER1-1; hypothetical protein	Cutin, suberine and wax biosynthesis (ko00073)	WAX2 C-terminal domain	Very-long-chain aldehyde decarbonylase CER3 OS=Arabidopsis thaliana OX=3702 GN=CER3 PE=1 SV=1	Function unknown	very-long-chain aldehyde decarbonylase CER3 [Vitis riparia]
gene-LOC122067833	2.74919	6.32006	2.88002	0	0.40983	0	1.54321	1.95388	0.782072	normal	down	--	[Q]	Secondary metabolites biosynthesis, transport and catabolism	Biological Process: lipid metabolic process (GO:0006629);; Molecular Function: fatty-acyl-CoA reductase (alcohol-forming) activity (GO:0080019);;	K13356|2.3e-81|vvi:100259719|K13356 alcohol-forming fatty acyl-CoA reductase [EC:1.2.1.84] | (RefSeq) fatty acyl-CoA reductase 3	Cutin, suberine and wax biosynthesis (ko00073);; Peroxisome (ko04146)	Male sterility protein	Fatty acyl-CoA reductase 3 OS=Arabidopsis thaliana OX=3702 GN=FAR3 PE=1 SV=1	Lipid transport and metabolism	fatty acyl-CoA reductase 3-like [Vitis riparia]
gene-LOC122058317	0.345852	0.136679	0.099436	1.48801	1.43461	1.02407	0.373021	0.315067	0.158223	up	--	down	[QV]	Secondary metabolites biosynthesis, transport and catabolism;; Defense mechanisms	Biological Process: very long-chain fatty acid metabolic process (GO:0000038);; Molecular Function: iron ion binding (GO:0005506);; Cellular Component: cellular_component (GO:0005575);; Cellular Component: intracellular (GO:0005622);; Cellular Component: cell (GO:0005623);; Cellular Component: cytoplasm (GO:0005737);; Cellular Component: endoplasmic reticulum (GO:0005783);; Biological Process: or…	K15402|1.0e-241|nnu:104589018|K15402 fatty acid omega-hydroxylase [EC:1.14.-.-] | (RefSeq) cytochrome P450 86B1	Cutin, suberine and wax biosynthesis (ko00073)	Cytochrome P450	Cytochrome P450 86B1 OS=Arabidopsis thaliana OX=3702 GN=CYP86B1 PE=2 SV=1	Secondary metabolites biosynthesis, transport and catabolism	Cytochrome P450 86B1 [Morella rubra]
gene-LOC122061087	0.364487	2.03547	0.53373	3.91307	4.65374	4.03907	0.840599	0.890776	0.414952	up	normal	down	--	--	Molecular Function: transferase activity, transferring acyl groups other than amino-acyl groups (GO:0016747);;	K15400|2.0e-213|nnu:104592816|K15400 omega-hydroxypalmitate O-feruloyl transferase [EC:2.3.1.188] | (RefSeq) omega-hydroxypalmitate O-feruloyl transferase-like	Cutin, suberine and wax biosynthesis (ko00073)	Transferase family	Omega-hydroxypalmitate O-feruloyl transferase OS=Arabidopsis thaliana OX=3702 GN=HHT1 PE=1 SV=1	Function unknown	PREDICTED: omega-hydroxypalmitate O-feruloyl transferase-like [Nelumbo nucifera]
gene-LOC122063088	0.932875	0.744915	0.503711	2.1132	1.60792	1.6284	4.00353	3.5967	4.58387	up	up	up	--	--	Molecular Function: transferase activity, transferring acyl groups other than amino-acyl groups (GO:0016747);;	K15400|1.6e-69|gab:108459684|K15400 omega-hydroxypalmitate O-feruloyl transferase [EC:2.3.1.188] | (RefSeq) omega-hydroxypalmitate O-feruloyl transferase-like	Cutin, suberine and wax biosynthesis (ko00073)	Transferase family	Fatty alcohol:caffeoyl-CoA acyltransferase OS=Arabidopsis thaliana OX=3702 GN=FACT PE=2 SV=1	Function unknown	PREDICTED: omega-hydroxypalmitate O-feruloyl transferase-like [Nelumbo nucifera]
gene-LOC122069080	0.17736	0.262998	0.135967	0.917181	0.526798	1.20714	0.171419	0.526598	0.31055	up	--	normal	[QV]	Secondary metabolites biosynthesis, transport and catabolism;; Defense mechanisms	Molecular Function: iron ion binding (GO:0005506);; Cellular Component: integral component of membrane (GO:0016021);; Molecular Function: oxidoreductase activity, acting on paired donors, with incorporation or reduction of molecular oxygen (GO:0016705);; Molecular Function: heme binding (GO:0020037);;	K20769|9.4e-183|nnu:104589612|K20769 fatty acid omega-hydroxylase [EC:1.14.-.-] | (RefSeq) cytochrome P450 94A2-like	Cutin, suberine and wax biosynthesis (ko00073)	Cytochrome P450	Cytochrome P450 94A1 OS=Vicia sativa OX=3908 GN=CYP94A1 PE=2 SV=2	Secondary metabolites biosynthesis, transport and catabolism	PREDICTED: cytochrome P450 94A2-like [Nelumbo nucifera]
gene-LOC122079048	38.0567	47.669	53.7068	217.747	212.956	218.397	118.327	102.368	92.8434	up	up	down	[QV]	Secondary metabolites biosynthesis, transport and catabolism;; Defense mechanisms	Molecular Function: monooxygenase activity (GO:0004497);; Molecular Function: iron ion binding (GO:0005506);; Cellular Component: integral component of membrane (GO:0016021);; Molecular Function: oxidoreductase activity, acting on paired donors, with incorporation or reduction of molecular oxygen (GO:0016705);; Molecular Function: heme binding (GO:0020037);;	K15402|7.8e-233|nnu:104589018|K15402 fatty acid omega-hydroxylase [EC:1.14.-.-] | (RefSeq) cytochrome P450 86B1	Cutin, suberine and wax biosynthesis (ko00073)	Cytochrome P450	Cytochrome P450 86B1 OS=Arabidopsis thaliana OX=3702 GN=CYP86B1 PE=2 SV=1	Secondary metabolites biosynthesis, transport and catabolism	PREDICTED: cytochrome P450 86B1 [Nelumbo nucifera]
gene-LOC122090549	0.04497	0.034957	0.086733	0.590288	1.023	0.887881	0.099628	0.355311	0.181183	up	--	down	[QV]	Secondary metabolites biosynthesis, transport and catabolism;; Defense mechanisms	Molecular Function: iron ion binding (GO:0005506);; Cellular Component: integral component of membrane (GO:0016021);; Molecular Function: oxidoreductase activity, acting on paired donors, with incorporation or reduction of molecular oxygen (GO:0016705);; Molecular Function: heme binding (GO:0020037);;	K20769|7.5e-180|nnu:104589612|K20769 fatty acid omega-hydroxylase [EC:1.14.-.-] | (RefSeq) cytochrome P450 94A2-like	Cutin, suberine and wax biosynthesis (ko00073)	Cytochrome P450	Cytochrome P450 94A1 OS=Vicia sativa OX=3908 GN=CYP94A1 PE=2 SV=2	Secondary metabolites biosynthesis, transport and catabolism	PREDICTED: cytochrome P450 94A2-like [Nelumbo nucifera]
gene-LOC122090894	0.054871	0.089895	0.025428	1.76867	1.78801	1.79658	0.186578	0.192142	0	up	--	down	[QV]	Secondary metabolites biosynthesis, transport and catabolism;; Defense mechanisms	Molecular Function: iron ion binding (GO:0005506);; Cellular Component: integral component of membrane (GO:0016021);; Molecular Function: oxidoreductase activity, acting on paired donors, with incorporation or reduction of molecular oxygen (GO:0016705);; Molecular Function: heme binding (GO:0020037);;	K20769|2.8e-203|nnu:104589612|K20769 fatty acid omega-hydroxylase [EC:1.14.-.-] | (RefSeq) cytochrome P450 94A2-like	Cutin, suberine and wax biosynthesis (ko00073)	Cytochrome P450	Cytochrome P450 94A2 OS=Vicia sativa OX=3908 GN=CYP94A2 PE=2 SV=1	Secondary metabolites biosynthesis, transport and catabolism	PREDICTED: cytochrome P450 94A2-like [Nelumbo nucifera]
gene-LOC122091256	3.24067	2.27532	2.54629	12.2492	10.6949	12.0611	2.55163	2.87709	3.40843	up	normal	down	[QV]	Secondary metabolites biosynthesis, transport and catabolism;; Defense mechanisms	Molecular Function: iron ion binding (GO:0005506);; Cellular Component: integral component of membrane (GO:0016021);; Molecular Function: oxidoreductase activity, acting on paired donors, with incorporation or reduction of molecular oxygen (GO:0016705);; Molecular Function: heme binding (GO:0020037);;	K20769|2.1e-182|nnu:104589612|K20769 fatty acid omega-hydroxylase [EC:1.14.-.-] | (RefSeq) cytochrome P450 94A2-like	Cutin, suberine and wax biosynthesis (ko00073)	Cytochrome P450	Cytochrome P450 94A1 OS=Vicia sativa OX=3908 GN=CYP94A1 PE=2 SV=2	Secondary metabolites biosynthesis, transport and catabolism	PREDICTED: cytochrome P450 94A2-like [Nelumbo nucifera]
#ID	A381_FPKM	A382_FPKM	A383_FPKM	GuiRe No.11_FPKM	GuiRe No.12_FPKM	GuiRe No.13_FPKM	HAES9001_FPKM	HAES9002_FPKM	HAES9003_FPKM	Gene_ID	A38	Guire No.1	HAES900
gene-LOC122066392	33.669	28.6946	32.6417	1.51987	1.98462	1.46606	9.18236	9.63328	13.011	LOC122066392	31.6685	1.65685	10.6089
gene-LOC122071897	5.08277	13.6098	5.42523	2.93085	3.15061	2.87443	1.47133	2.81095	0.509871	LOC122071897	8.03927	2.9853	1.59739
gene-LOC122076683	21.1558	5.45554	10.1337	2.83784	2.83661	2.97034	45.8569	54.3593	106.733	LOC122076683	12.2483	2.88159	68.9831
gene-LOC122079802	3.11566	12.4529	2.33588	0	0	0	0	0	0	LOC122079802	5.96814	0	0
gene-LOC122079803	0.817587	2.57661	0.78544	0	0	0	0	0	0	LOC122079803	1.39321	0	0
gene-LOC122081968	2.75502	2.24274	2.30511	0.476101	0.981417	0.719634	1.93365	2.00751	2.9171	LOC122081968	2.43429	0.725717	2.28609
gene-LOC122090971	1.38216	1.13316	0.960511	0.292467	0.478663	0.35774	0.776884	1.1062	1.02448	LOC122090971	1.15861	0.37629	0.969189
gene-LOC122067816	44.7293	54.7328	42.0983	20.9717	26.5551	25.5125	28.4983	25.6613	22.4436	LOC122067816	47.1868	24.3465	25.5344
gene-LOC122085931	0.797424	0.791559	0.490514	0.339831	0.066328	0.048252	0.197906	0.348161	0.142893	LOC122085931	0.693166	0.15147	0.229653
gene-LOC122069064	0.420403	1.63013	0.414946	1.2212	1.42833	1.39147	0.284027	0.309522	0.411284	LOC122069064	0.821826	1.347	0.334944
gene-LOC122078828	1.66967	2.1086	1.68694	1.03591	1.04888	1.04747	16.3321	8.69538	4.84296	LOC122078828	1.82174	1.04409	9.95683
gene-LOC122067833	2.74919	6.32006	2.88002	0	0.40983	0	1.54321	1.95388	0.782072	LOC122067833	3.98309	0.13661	1.42639
gene-LOC122058317	0.345852	0.136679	0.099436	1.48801	1.43461	1.02407	0.373021	0.315067	0.158223	LOC122058317	0.193989	1.31557	0.282104
gene-LOC122061087	0.364487	2.03547	0.53373	3.91307	4.65374	4.03907	0.840599	0.890776	0.414952	LOC122061087	0.977894	4.20196	0.715442
gene-LOC122063088	0.932875	0.744915	0.503711	2.1132	1.60792	1.6284	4.00353	3.5967	4.58387	LOC122063088	0.727167	1.78317	4.06137
gene-LOC122069080	0.17736	0.262998	0.135967	0.917181	0.526798	1.20714	0.171419	0.526598	0.31055	LOC122069080	0.192108	0.883705	0.336189
gene-LOC122079048	38.0567	47.669	53.7068	217.747	212.956	218.397	118.327	102.368	92.8434	LOC122079048	46.4775	216.367	104.513
gene-LOC122090549	0.04497	0.034957	0.086733	0.590288	1.023	0.887881	0.099628	0.355311	0.181183	LOC122090549	0.0555533	0.833722	0.212041
gene-LOC122090894	0.054871	0.089895	0.025428	1.76867	1.78801	1.79658	0.186578	0.192142	0	LOC122090894	0.0567313	1.78442	0.12624
gene-LOC122091256	3.24067	2.27532	2.54629	12.2492	10.6949	12.0611	2.55163	2.87709	3.40843	LOC122091256	2.68743	11.6684	2.94572
